# Supplementary material for: Expanding the Understanding of Biases in Development of Clinical-Grade Molecular Signatures: A Case Study in Acute Respiratory Viral Infections
Source: PLoS One. 2011 Jun 1;6(6):e20662. doi: 10.1371/journal.pone.0020662 (PMC3105991; doi:10.1371/journal.pone.0020662)
Supplement: Dataset S1 — The complete list of molecular signatures discovered by TIE* for the panviral phenotype from the data of Zaas et al. [9]. (CSV) [file pone.0020662.s007.csv]

signature ID	gene symbol (probe ID)
1	GTF2I|GTF2IP1|LOC100093631 (201065_s_at)	IFI44L (204439_at)	DEGS1 (207431_s_at)	ID3 (207826_s_at)	IGHD (213674_x_at)	RSAD2 (213797_at)	FCGR1B (214511_x_at)	MS4A1 (217418_x_at)	OSBPL10 (219073_s_at)	RAPGEF6 (219112_at)	GRAMD1C (219313_at)	C13orf18 (219471_at)
2	GTF2I|GTF2IP1|LOC100093631 (201065_s_at)	IFIT3 (204747_at)	HTATIP2 (207180_s_at)	ID3 (207826_s_at)	IGHD (213674_x_at)	FCGR1B (214511_x_at)	MS4A1 (217418_x_at)	OSBPL10 (219073_s_at)	RAPGEF6 (219112_at)	GRAMD1C (219313_at)	C13orf18 (219471_at)
3	GTF2I|GTF2IP1|LOC100093631 (201065_s_at)	IFI44L (204439_at)	TNFAIP6 (206025_s_at)	ID3 (207826_s_at)	IGHD (213674_x_at)	RSAD2 (213797_at)	FCGR1A|FCGR1C (216950_s_at)	MS4A1 (217418_x_at)	OSBPL10 (219073_s_at)	RAPGEF6 (219112_at)	GRAMD1C (219313_at)	C13orf18 (219471_at)
4	GTF2I|GTF2IP1|LOC100093631 (201065_s_at)	ID3 (207826_s_at)	IGHD (213674_x_at)	RSAD2 (213797_at)	IFI44 (214059_at)	FCGR1B (214511_x_at)	MS4A1 (217418_x_at)	CDC73 (218578_at)	OSBPL10 (219073_s_at)	RAPGEF6 (219112_at)	GRAMD1C (219313_at)	C13orf18 (219471_at)
5	GTF2I|GTF2IP1|LOC100093631 (201065_s_at)	IFI44L (204439_at)	CD79A (205049_s_at)	DEGS1 (207431_s_at)	ID3 (207826_s_at)	IGHD (213674_x_at)	RSAD2 (213797_at)	FCGR1B (214511_x_at)	MS4A1 (217418_x_at)	RAPGEF6 (219112_at)	GRAMD1C (219313_at)	C13orf18 (219471_at)	BACH2 (221234_s_at)
6	GTF2I|GTF2IP1|LOC100093631 (201065_s_at)	IFI44L (204439_at)	DEGS1 (207431_s_at)	ID3 (207826_s_at)	IGHD (213674_x_at)	RSAD2 (213797_at)	FCGR1B (214511_x_at)	MS4A1 (217418_x_at)	OSBPL10 (219073_s_at)	RAPGEF6 (219112_at)	C13orf18 (44790_s_at)
7	IFI44L (204439_at)	DEGS1 (207431_s_at)	ID3 (207826_s_at)	IGHD (213674_x_at)	RSAD2 (213797_at)	FCGR1B (214511_x_at)	MS4A1 (217418_x_at)	OSBPL10 (219073_s_at)	RAPGEF6 (219112_at)	GRAMD1C (219313_at)	C13orf18 (219471_at)
8	GTF2I|GTF2IP1|LOC100093631 (201065_s_at)	IFI44L (204439_at)	DEGS1 (207431_s_at)	ID3 (207826_s_at)	RSAD2 (213797_at)	FCGR1B (214511_x_at)	MS4A1 (217418_x_at)	OSBPL10 (219073_s_at)	RAPGEF6 (219112_at)	GRAMD1C (219313_at)	C13orf18 (219471_at)
9	GTF2I|GTF2IP1|LOC100093631 (201065_s_at)	FOXO1 (202723_s_at)	NELL2 (203413_at)	IFI44L (204439_at)	DEGS1 (207431_s_at)	ID3 (207826_s_at)	IGHD (213674_x_at)	RSAD2 (213797_at)	FCGR1B (214511_x_at)	MS4A1 (217418_x_at)	OSBPL10 (219073_s_at)	GRAMD1C (219313_at)	C13orf18 (219471_at)
10	GTF2I|GTF2IP1|LOC100093631 (201065_s_at)	IFI44L (204439_at)	DEGS1 (207431_s_at)	ID3 (207826_s_at)	IGHD (213674_x_at)	RSAD2 (213797_at)	FCGR1B (214511_x_at)	OSBPL10 (219073_s_at)	RAPGEF6 (219112_at)	GRAMD1C (219313_at)	C13orf18 (219471_at)
11	GTF2I|GTF2IP1|LOC100093631 (201065_s_at)	IFI44L (204439_at)	DEGS1 (207431_s_at)	IGHD (213674_x_at)	RSAD2 (213797_at)	FCGR1B (214511_x_at)	MS4A1 (217418_x_at)	OSBPL10 (219073_s_at)	RAPGEF6 (219112_at)	GRAMD1C (219313_at)	C13orf18 (219471_at)
12	GTF2I|GTF2IP1|LOC100093631 (201065_s_at)	IFI44L (204439_at)	DEGS1 (207431_s_at)	ID3 (207826_s_at)	IGHD (213674_x_at)	RSAD2 (213797_at)	FCGR1B (214511_x_at)	MS4A1 (217418_x_at)	OSBPL10 (219073_s_at)	RAPGEF6 (219112_at)	C13orf18 (219471_at)
13	GTF2I|GTF2IP1|LOC100093631 (201065_s_at)	IFI44L (204439_at)	ID3 (207826_s_at)	IGHD (213674_x_at)	RSAD2 (213797_at)	FCGR1B (214511_x_at)	MS4A1 (217418_x_at)	OSBPL10 (219073_s_at)	RAPGEF6 (219112_at)	GRAMD1C (219313_at)	C13orf18 (219471_at)
14	GTF2I|GTF2IP1|LOC100093631 (201065_s_at)	IFIT3 (204747_at)	TNFAIP6 (206025_s_at)	ID3 (207826_s_at)	IGHD (213674_x_at)	FCGR1A|FCGR1C (216950_s_at)	MS4A1 (217418_x_at)	OSBPL10 (219073_s_at)	RAPGEF6 (219112_at)	GRAMD1C (219313_at)	C13orf18 (219471_at)
15	GTF2I|GTF2IP1|LOC100093631 (201065_s_at)	IFIT3 (204747_at)	CD79A (205049_s_at)	HTATIP2 (207180_s_at)	ID3 (207826_s_at)	IGHD (213674_x_at)	FCGR1B (214511_x_at)	MS4A1 (217418_x_at)	RAPGEF6 (219112_at)	GRAMD1C (219313_at)	C13orf18 (219471_at)	BACH2 (221234_s_at)
16	GTF2I|GTF2IP1|LOC100093631 (201065_s_at)	IFIT3 (204747_at)	HTATIP2 (207180_s_at)	ID3 (207826_s_at)	IGHD (213674_x_at)	FCGR1B (214511_x_at)	MS4A1 (217418_x_at)	OSBPL10 (219073_s_at)	RAPGEF6 (219112_at)	C13orf18 (44790_s_at)
17	IFIT3 (204747_at)	HTATIP2 (207180_s_at)	ID3 (207826_s_at)	IGHD (213674_x_at)	FCGR1B (214511_x_at)	MS4A1 (217418_x_at)	OSBPL10 (219073_s_at)	RAPGEF6 (219112_at)	GRAMD1C (219313_at)	C13orf18 (219471_at)
18	GTF2I|GTF2IP1|LOC100093631 (201065_s_at)	IFIT3 (204747_at)	HTATIP2 (207180_s_at)	ID3 (207826_s_at)	FCGR1B (214511_x_at)	MS4A1 (217418_x_at)	OSBPL10 (219073_s_at)	RAPGEF6 (219112_at)	GRAMD1C (219313_at)	C13orf18 (219471_at)
19	GTF2I|GTF2IP1|LOC100093631 (201065_s_at)	FOXO1 (202723_s_at)	NELL2 (203413_at)	IFIT3 (204747_at)	HTATIP2 (207180_s_at)	ID3 (207826_s_at)	IGHD (213674_x_at)	FCGR1B (214511_x_at)	MS4A1 (217418_x_at)	OSBPL10 (219073_s_at)	GRAMD1C (219313_at)	C13orf18 (219471_at)
20	GTF2I|GTF2IP1|LOC100093631 (201065_s_at)	IFIT3 (204747_at)	HTATIP2 (207180_s_at)	ID3 (207826_s_at)	IGHD (213674_x_at)	FCGR1B (214511_x_at)	OSBPL10 (219073_s_at)	RAPGEF6 (219112_at)	GRAMD1C (219313_at)	C13orf18 (219471_at)
21	GTF2I|GTF2IP1|LOC100093631 (201065_s_at)	IFIT3 (204747_at)	HTATIP2 (207180_s_at)	IGHD (213674_x_at)	FCGR1B (214511_x_at)	MS4A1 (217418_x_at)	OSBPL10 (219073_s_at)	RAPGEF6 (219112_at)	GRAMD1C (219313_at)	C13orf18 (219471_at)
22	GTF2I|GTF2IP1|LOC100093631 (201065_s_at)	IFIT3 (204747_at)	HTATIP2 (207180_s_at)	ID3 (207826_s_at)	IGHD (213674_x_at)	FCGR1B (214511_x_at)	MS4A1 (217418_x_at)	OSBPL10 (219073_s_at)	RAPGEF6 (219112_at)	C13orf18 (219471_at)
23	GTF2I|GTF2IP1|LOC100093631 (201065_s_at)	TNFAIP6 (206025_s_at)	ID3 (207826_s_at)	IGHD (213674_x_at)	RSAD2 (213797_at)	IFI44 (214059_at)	FCGR1A|FCGR1C (216950_s_at)	MS4A1 (217418_x_at)	OSBPL10 (219073_s_at)	RAPGEF6 (219112_at)	GRAMD1C (219313_at)	C13orf18 (219471_at)
24	GTF2I|GTF2IP1|LOC100093631 (201065_s_at)	IFI44L (204439_at)	CD79A (205049_s_at)	TNFAIP6 (206025_s_at)	ID3 (207826_s_at)	IGHD (213674_x_at)	RSAD2 (213797_at)	FCGR1A|FCGR1C (216950_s_at)	MS4A1 (217418_x_at)	RAPGEF6 (219112_at)	GRAMD1C (219313_at)	C13orf18 (219471_at)	BACH2 (221234_s_at)
25	GTF2I|GTF2IP1|LOC100093631 (201065_s_at)	IFI44L (204439_at)	TNFAIP6 (206025_s_at)	ID3 (207826_s_at)	IGHD (213674_x_at)	RSAD2 (213797_at)	FCGR1A|FCGR1C (216950_s_at)	MS4A1 (217418_x_at)	OSBPL10 (219073_s_at)	RAPGEF6 (219112_at)	C13orf18 (44790_s_at)
26	IFI44L (204439_at)	TNFAIP6 (206025_s_at)	ID3 (207826_s_at)	IGHD (213674_x_at)	RSAD2 (213797_at)	FCGR1A|FCGR1C (216950_s_at)	MS4A1 (217418_x_at)	OSBPL10 (219073_s_at)	RAPGEF6 (219112_at)	GRAMD1C (219313_at)	C13orf18 (219471_at)
27	GTF2I|GTF2IP1|LOC100093631 (201065_s_at)	IFI44L (204439_at)	TNFAIP6 (206025_s_at)	ID3 (207826_s_at)	RSAD2 (213797_at)	FCGR1A|FCGR1C (216950_s_at)	MS4A1 (217418_x_at)	OSBPL10 (219073_s_at)	RAPGEF6 (219112_at)	GRAMD1C (219313_at)	C13orf18 (219471_at)
28	GTF2I|GTF2IP1|LOC100093631 (201065_s_at)	FOXO1 (202723_s_at)	NELL2 (203413_at)	IFI44L (204439_at)	TNFAIP6 (206025_s_at)	ID3 (207826_s_at)	IGHD (213674_x_at)	RSAD2 (213797_at)	FCGR1A|FCGR1C (216950_s_at)	MS4A1 (217418_x_at)	OSBPL10 (219073_s_at)	GRAMD1C (219313_at)	C13orf18 (219471_at)
29	GTF2I|GTF2IP1|LOC100093631 (201065_s_at)	IFI44L (204439_at)	TNFAIP6 (206025_s_at)	ID3 (207826_s_at)	IGHD (213674_x_at)	RSAD2 (213797_at)	FCGR1A|FCGR1C (216950_s_at)	OSBPL10 (219073_s_at)	RAPGEF6 (219112_at)	GRAMD1C (219313_at)	C13orf18 (219471_at)
30	GTF2I|GTF2IP1|LOC100093631 (201065_s_at)	IFI44L (204439_at)	TNFAIP6 (206025_s_at)	IGHD (213674_x_at)	RSAD2 (213797_at)	FCGR1A|FCGR1C (216950_s_at)	MS4A1 (217418_x_at)	OSBPL10 (219073_s_at)	RAPGEF6 (219112_at)	GRAMD1C (219313_at)	C13orf18 (219471_at)
31	GTF2I|GTF2IP1|LOC100093631 (201065_s_at)	IFI44L (204439_at)	TNFAIP6 (206025_s_at)	ID3 (207826_s_at)	IGHD (213674_x_at)	RSAD2 (213797_at)	FCGR1A|FCGR1C (216950_s_at)	MS4A1 (217418_x_at)	OSBPL10 (219073_s_at)	RAPGEF6 (219112_at)	C13orf18 (219471_at)
32	GTF2I|GTF2IP1|LOC100093631 (201065_s_at)	CD79A (205049_s_at)	ID3 (207826_s_at)	IGHD (213674_x_at)	RSAD2 (213797_at)	IFI44 (214059_at)	FCGR1B (214511_x_at)	MS4A1 (217418_x_at)	CDC73 (218578_at)	RAPGEF6 (219112_at)	GRAMD1C (219313_at)	C13orf18 (219471_at)	BACH2 (221234_s_at)
33	GTF2I|GTF2IP1|LOC100093631 (201065_s_at)	ID3 (207826_s_at)	IGHD (213674_x_at)	RSAD2 (213797_at)	IFI44 (214059_at)	FCGR1B (214511_x_at)	MS4A1 (217418_x_at)	CDC73 (218578_at)	OSBPL10 (219073_s_at)	RAPGEF6 (219112_at)	C13orf18 (44790_s_at)
34	ID3 (207826_s_at)	IGHD (213674_x_at)	RSAD2 (213797_at)	IFI44 (214059_at)	FCGR1B (214511_x_at)	MS4A1 (217418_x_at)	CDC73 (218578_at)	OSBPL10 (219073_s_at)	RAPGEF6 (219112_at)	GRAMD1C (219313_at)	C13orf18 (219471_at)
35	GTF2I|GTF2IP1|LOC100093631 (201065_s_at)	ID3 (207826_s_at)	RSAD2 (213797_at)	IFI44 (214059_at)	FCGR1B (214511_x_at)	MS4A1 (217418_x_at)	CDC73 (218578_at)	OSBPL10 (219073_s_at)	RAPGEF6 (219112_at)	GRAMD1C (219313_at)	C13orf18 (219471_at)
36	GTF2I|GTF2IP1|LOC100093631 (201065_s_at)	FOXO1 (202723_s_at)	NELL2 (203413_at)	ID3 (207826_s_at)	IGHD (213674_x_at)	RSAD2 (213797_at)	IFI44 (214059_at)	FCGR1B (214511_x_at)	MS4A1 (217418_x_at)	CDC73 (218578_at)	OSBPL10 (219073_s_at)	GRAMD1C (219313_at)	C13orf18 (219471_at)
37	GTF2I|GTF2IP1|LOC100093631 (201065_s_at)	ID3 (207826_s_at)	IGHD (213674_x_at)	RSAD2 (213797_at)	IFI44 (214059_at)	FCGR1B (214511_x_at)	CDC73 (218578_at)	OSBPL10 (219073_s_at)	RAPGEF6 (219112_at)	GRAMD1C (219313_at)	C13orf18 (219471_at)
38	GTF2I|GTF2IP1|LOC100093631 (201065_s_at)	IGHD (213674_x_at)	RSAD2 (213797_at)	IFI44 (214059_at)	FCGR1B (214511_x_at)	MS4A1 (217418_x_at)	CDC73 (218578_at)	OSBPL10 (219073_s_at)	RAPGEF6 (219112_at)	GRAMD1C (219313_at)	C13orf18 (219471_at)
39	GTF2I|GTF2IP1|LOC100093631 (201065_s_at)	ID3 (207826_s_at)	IGHD (213674_x_at)	RSAD2 (213797_at)	IFI44 (214059_at)	FCGR1B (214511_x_at)	MS4A1 (217418_x_at)	CDC73 (218578_at)	OSBPL10 (219073_s_at)	RAPGEF6 (219112_at)	C13orf18 (219471_at)
40	GTF2I|GTF2IP1|LOC100093631 (201065_s_at)	IFI44L (204439_at)	CD79A (205049_s_at)	DEGS1 (207431_s_at)	ID3 (207826_s_at)	IGHD (213674_x_at)	RSAD2 (213797_at)	FCGR1B (214511_x_at)	MS4A1 (217418_x_at)	RAPGEF6 (219112_at)	BACH2 (221234_s_at)	C13orf18 (44790_s_at)
41	IFI44L (204439_at)	CD79A (205049_s_at)	DEGS1 (207431_s_at)	ID3 (207826_s_at)	IGHD (213674_x_at)	RSAD2 (213797_at)	FCGR1B (214511_x_at)	MS4A1 (217418_x_at)	RAPGEF6 (219112_at)	GRAMD1C (219313_at)	C13orf18 (219471_at)	BACH2 (221234_s_at)
42	GTF2I|GTF2IP1|LOC100093631 (201065_s_at)	IFI44L (204439_at)	CD79A (205049_s_at)	DEGS1 (207431_s_at)	ID3 (207826_s_at)	RSAD2 (213797_at)	FCGR1B (214511_x_at)	MS4A1 (217418_x_at)	RAPGEF6 (219112_at)	GRAMD1C (219313_at)	C13orf18 (219471_at)	BACH2 (221234_s_at)
43	GTF2I|GTF2IP1|LOC100093631 (201065_s_at)	IFI44L (204439_at)	CD79A (205049_s_at)	DEGS1 (207431_s_at)	ID3 (207826_s_at)	IGHD (213674_x_at)	RSAD2 (213797_at)	FCGR1B (214511_x_at)	MS4A1 (217418_x_at)	GRAMD1C (219313_at)	C13orf18 (219471_at)	BACH2 (221234_s_at)
44	GTF2I|GTF2IP1|LOC100093631 (201065_s_at)	IFI44L (204439_at)	CD79A (205049_s_at)	DEGS1 (207431_s_at)	ID3 (207826_s_at)	MS4A1 (210356_x_at)	IGHD (213674_x_at)	RSAD2 (213797_at)	FCGR1B (214511_x_at)	RAPGEF6 (219112_at)	GRAMD1C (219313_at)	C13orf18 (219471_at)	BACH2 (221234_s_at)
45	GTF2I|GTF2IP1|LOC100093631 (201065_s_at)	IFI44L (204439_at)	CD79A (205049_s_at)	DEGS1 (207431_s_at)	IGHD (213674_x_at)	RSAD2 (213797_at)	FCGR1B (214511_x_at)	MS4A1 (217418_x_at)	RAPGEF6 (219112_at)	GRAMD1C (219313_at)	C13orf18 (219471_at)	BACH2 (221234_s_at)
46	GTF2I|GTF2IP1|LOC100093631 (201065_s_at)	IFI44L (204439_at)	CD79A (205049_s_at)	DEGS1 (207431_s_at)	ID3 (207826_s_at)	IGHD (213674_x_at)	RSAD2 (213797_at)	FCGR1B (214511_x_at)	MS4A1 (217418_x_at)	RAPGEF6 (219112_at)	C13orf18 (219471_at)	BACH2 (221234_s_at)
47	GTF2I|GTF2IP1|LOC100093631 (201065_s_at)	IFI44L (204439_at)	CD79A (205049_s_at)	ID3 (207826_s_at)	IGHD (213674_x_at)	RSAD2 (213797_at)	FCGR1B (214511_x_at)	MS4A1 (217418_x_at)	RAPGEF6 (219112_at)	GRAMD1C (219313_at)	C13orf18 (219471_at)	BACH2 (221234_s_at)
48	IFI44L (204439_at)	DEGS1 (207431_s_at)	ID3 (207826_s_at)	IGHD (213674_x_at)	RSAD2 (213797_at)	FCGR1B (214511_x_at)	MS4A1 (217418_x_at)	OSBPL10 (219073_s_at)	RAPGEF6 (219112_at)	DPEP2 (219452_at)	C13orf18 (44790_s_at)
49	GTF2I|GTF2IP1|LOC100093631 (201065_s_at)	IFI44L (204439_at)	DEGS1 (207431_s_at)	ID3 (207826_s_at)	RSAD2 (213797_at)	FCGR1B (214511_x_at)	MS4A1 (217418_x_at)	OSBPL10 (219073_s_at)	RAPGEF6 (219112_at)	C13orf18 (44790_s_at)
50	GTF2I|GTF2IP1|LOC100093631 (201065_s_at)	FOXO1 (202723_s_at)	NELL2 (203413_at)	IFI44L (204439_at)	DEGS1 (207431_s_at)	ID3 (207826_s_at)	IGHD (213674_x_at)	RSAD2 (213797_at)	FCGR1B (214511_x_at)	MS4A1 (217418_x_at)	OSBPL10 (219073_s_at)	C13orf18 (44790_s_at)
51	GTF2I|GTF2IP1|LOC100093631 (201065_s_at)	IFI44L (204439_at)	DEGS1 (207431_s_at)	ID3 (207826_s_at)	IGHD (213674_x_at)	RSAD2 (213797_at)	FCGR1B (214511_x_at)	OSBPL10 (219073_s_at)	RAPGEF6 (219112_at)	C13orf18 (44790_s_at)
52	GTF2I|GTF2IP1|LOC100093631 (201065_s_at)	IFI44L (204439_at)	DEGS1 (207431_s_at)	IGHD (213674_x_at)	RSAD2 (213797_at)	FCGR1B (214511_x_at)	MS4A1 (217418_x_at)	OSBPL10 (219073_s_at)	RAPGEF6 (219112_at)	C13orf18 (44790_s_at)
53	GTF2I|GTF2IP1|LOC100093631 (201065_s_at)	IFI44L (204439_at)	ID3 (207826_s_at)	IGHD (213674_x_at)	RSAD2 (213797_at)	FCGR1B (214511_x_at)	MS4A1 (217418_x_at)	OSBPL10 (219073_s_at)	RAPGEF6 (219112_at)	C13orf18 (44790_s_at)
54	IFI44L (204439_at)	DEGS1 (207431_s_at)	ID3 (207826_s_at)	RSAD2 (213797_at)	FCGR1B (214511_x_at)	MS4A1 (217418_x_at)	OSBPL10 (219073_s_at)	RAPGEF6 (219112_at)	GRAMD1C (219313_at)	C13orf18 (219471_at)
55	FOXO1 (202723_s_at)	NELL2 (203413_at)	IFI44L (204439_at)	DEGS1 (207431_s_at)	ID3 (207826_s_at)	IGHD (213674_x_at)	RSAD2 (213797_at)	FCGR1B (214511_x_at)	MS4A1 (217418_x_at)	OSBPL10 (219073_s_at)	GRAMD1C (219313_at)	C13orf18 (219471_at)
56	IFI44L (204439_at)	DEGS1 (207431_s_at)	ID3 (207826_s_at)	IGHD (213674_x_at)	RSAD2 (213797_at)	FCGR1B (214511_x_at)	OSBPL10 (219073_s_at)	RAPGEF6 (219112_at)	GRAMD1C (219313_at)	C13orf18 (219471_at)
57	IFI44L (204439_at)	DEGS1 (207431_s_at)	IGHD (213674_x_at)	RSAD2 (213797_at)	FCGR1B (214511_x_at)	MS4A1 (217418_x_at)	OSBPL10 (219073_s_at)	RAPGEF6 (219112_at)	GRAMD1C (219313_at)	C13orf18 (219471_at)
58	IFI44L (204439_at)	DEGS1 (207431_s_at)	ID3 (207826_s_at)	IGHD (213674_x_at)	RSAD2 (213797_at)	FCGR1B (214511_x_at)	MS4A1 (217418_x_at)	OSBPL10 (219073_s_at)	RAPGEF6 (219112_at)	C13orf18 (219471_at)
59	IFI44L (204439_at)	ID3 (207826_s_at)	IGHD (213674_x_at)	RSAD2 (213797_at)	FCGR1B (214511_x_at)	MS4A1 (217418_x_at)	OSBPL10 (219073_s_at)	RAPGEF6 (219112_at)	GRAMD1C (219313_at)	C13orf18 (219471_at)
60	GTF2I|GTF2IP1|LOC100093631 (201065_s_at)	FOXO1 (202723_s_at)	NELL2 (203413_at)	IFI44L (204439_at)	DEGS1 (207431_s_at)	ID3 (207826_s_at)	RSAD2 (213797_at)	FCGR1B (214511_x_at)	MS4A1 (217418_x_at)	OSBPL10 (219073_s_at)	GRAMD1C (219313_at)	C13orf18 (219471_at)
61	GTF2I|GTF2IP1|LOC100093631 (201065_s_at)	IFI44L (204439_at)	DEGS1 (207431_s_at)	ID3 (207826_s_at)	RSAD2 (213797_at)	FCGR1B (214511_x_at)	OSBPL10 (219073_s_at)	RAPGEF6 (219112_at)	GRAMD1C (219313_at)	C13orf18 (219471_at)
62	GTF2I|GTF2IP1|LOC100093631 (201065_s_at)	IFI44L (204439_at)	DEGS1 (207431_s_at)	RSAD2 (213797_at)	FCGR1B (214511_x_at)	MS4A1 (217418_x_at)	OSBPL10 (219073_s_at)	RAPGEF6 (219112_at)	GRAMD1C (219313_at)	C13orf18 (219471_at)
63	GTF2I|GTF2IP1|LOC100093631 (201065_s_at)	IFI44L (204439_at)	DEGS1 (207431_s_at)	ID3 (207826_s_at)	RSAD2 (213797_at)	FCGR1B (214511_x_at)	MS4A1 (217418_x_at)	OSBPL10 (219073_s_at)	RAPGEF6 (219112_at)	C13orf18 (219471_at)
64	GTF2I|GTF2IP1|LOC100093631 (201065_s_at)	IFI44L (204439_at)	ID3 (207826_s_at)	RSAD2 (213797_at)	FCGR1B (214511_x_at)	MS4A1 (217418_x_at)	OSBPL10 (219073_s_at)	RAPGEF6 (219112_at)	GRAMD1C (219313_at)	C13orf18 (219471_at)
65	GTF2I|GTF2IP1|LOC100093631 (201065_s_at)	FOXO1 (202723_s_at)	NELL2 (203413_at)	IFI44L (204439_at)	DEGS1 (207431_s_at)	ID3 (207826_s_at)	IGHD (213674_x_at)	RSAD2 (213797_at)	FCGR1B (214511_x_at)	OSBPL10 (219073_s_at)	GRAMD1C (219313_at)	C13orf18 (219471_at)
66	GTF2I|GTF2IP1|LOC100093631 (201065_s_at)	FOXO1 (202723_s_at)	NELL2 (203413_at)	IFI44L (204439_at)	DEGS1 (207431_s_at)	IGHD (213674_x_at)	RSAD2 (213797_at)	FCGR1B (214511_x_at)	MS4A1 (217418_x_at)	OSBPL10 (219073_s_at)	GRAMD1C (219313_at)	C13orf18 (219471_at)
67	GTF2I|GTF2IP1|LOC100093631 (201065_s_at)	FOXO1 (202723_s_at)	NELL2 (203413_at)	IFI44L (204439_at)	DEGS1 (207431_s_at)	ID3 (207826_s_at)	IGHD (213674_x_at)	RSAD2 (213797_at)	FCGR1B (214511_x_at)	MS4A1 (217418_x_at)	OSBPL10 (219073_s_at)	C13orf18 (219471_at)
68	GTF2I|GTF2IP1|LOC100093631 (201065_s_at)	FOXO1 (202723_s_at)	NELL2 (203413_at)	IFI44L (204439_at)	ID3 (207826_s_at)	IGHD (213674_x_at)	RSAD2 (213797_at)	FCGR1B (214511_x_at)	MS4A1 (217418_x_at)	OSBPL10 (219073_s_at)	GRAMD1C (219313_at)	C13orf18 (219471_at)
69	GTF2I|GTF2IP1|LOC100093631 (201065_s_at)	IFI44L (204439_at)	DEGS1 (207431_s_at)	CD200 (209582_s_at)	IGHD (213674_x_at)	RSAD2 (213797_at)	FCGR1B (214511_x_at)	OSBPL10 (219073_s_at)	RAPGEF6 (219112_at)	GRAMD1C (219313_at)	C13orf18 (219471_at)
70	GTF2I|GTF2IP1|LOC100093631 (201065_s_at)	IFI44L (204439_at)	DEGS1 (207431_s_at)	ID3 (207826_s_at)	IGHD (213674_x_at)	RSAD2 (213797_at)	FCGR1B (214511_x_at)	OSBPL10 (219073_s_at)	RAPGEF6 (219112_at)	C13orf18 (219471_at)
71	GTF2I|GTF2IP1|LOC100093631 (201065_s_at)	IFI44L (204439_at)	ID3 (207826_s_at)	IGHD (213674_x_at)	RSAD2 (213797_at)	FCGR1B (214511_x_at)	OSBPL10 (219073_s_at)	RAPGEF6 (219112_at)	GRAMD1C (219313_at)	C13orf18 (219471_at)
72	GTF2I|GTF2IP1|LOC100093631 (201065_s_at)	IFI44L (204439_at)	DEGS1 (207431_s_at)	IGHD (213674_x_at)	RSAD2 (213797_at)	FCGR1B (214511_x_at)	MS4A1 (217418_x_at)	OSBPL10 (219073_s_at)	RAPGEF6 (219112_at)	C13orf18 (219471_at)
73	GTF2I|GTF2IP1|LOC100093631 (201065_s_at)	IFI44L (204439_at)	IGHD (213674_x_at)	RSAD2 (213797_at)	FCGR1B (214511_x_at)	MS4A1 (217418_x_at)	OSBPL10 (219073_s_at)	RAPGEF6 (219112_at)	GRAMD1C (219313_at)	C13orf18 (219471_at)
74	GTF2I|GTF2IP1|LOC100093631 (201065_s_at)	IFI44L (204439_at)	ID3 (207826_s_at)	IGHD (213674_x_at)	RSAD2 (213797_at)	FCGR1B (214511_x_at)	MS4A1 (217418_x_at)	OSBPL10 (219073_s_at)	RAPGEF6 (219112_at)	C13orf18 (219471_at)
75	GTF2I|GTF2IP1|LOC100093631 (201065_s_at)	IFIT3 (204747_at)	CD79A (205049_s_at)	TNFAIP6 (206025_s_at)	ID3 (207826_s_at)	IGHD (213674_x_at)	FCGR1A|FCGR1C (216950_s_at)	MS4A1 (217418_x_at)	RAPGEF6 (219112_at)	GRAMD1C (219313_at)	C13orf18 (219471_at)	BACH2 (221234_s_at)
76	GTF2I|GTF2IP1|LOC100093631 (201065_s_at)	IFIT3 (204747_at)	TNFAIP6 (206025_s_at)	ID3 (207826_s_at)	IGHD (213674_x_at)	FCGR1A|FCGR1C (216950_s_at)	MS4A1 (217418_x_at)	OSBPL10 (219073_s_at)	RAPGEF6 (219112_at)	C13orf18 (44790_s_at)
77	IFIT3 (204747_at)	TNFAIP6 (206025_s_at)	ID3 (207826_s_at)	IGHD (213674_x_at)	FCGR1A|FCGR1C (216950_s_at)	MS4A1 (217418_x_at)	OSBPL10 (219073_s_at)	RAPGEF6 (219112_at)	GRAMD1C (219313_at)	C13orf18 (219471_at)
78	GTF2I|GTF2IP1|LOC100093631 (201065_s_at)	IFIT3 (204747_at)	TNFAIP6 (206025_s_at)	ID3 (207826_s_at)	FCGR1A|FCGR1C (216950_s_at)	MS4A1 (217418_x_at)	OSBPL10 (219073_s_at)	RAPGEF6 (219112_at)	GRAMD1C (219313_at)	C13orf18 (219471_at)
79	GTF2I|GTF2IP1|LOC100093631 (201065_s_at)	FOXO1 (202723_s_at)	NELL2 (203413_at)	IFIT3 (204747_at)	TNFAIP6 (206025_s_at)	ID3 (207826_s_at)	IGHD (213674_x_at)	FCGR1A|FCGR1C (216950_s_at)	MS4A1 (217418_x_at)	OSBPL10 (219073_s_at)	GRAMD1C (219313_at)	C13orf18 (219471_at)
80	GTF2I|GTF2IP1|LOC100093631 (201065_s_at)	IFIT3 (204747_at)	TNFAIP6 (206025_s_at)	ID3 (207826_s_at)	IGHD (213674_x_at)	FCGR1A|FCGR1C (216950_s_at)	OSBPL10 (219073_s_at)	RAPGEF6 (219112_at)	GRAMD1C (219313_at)	C13orf18 (219471_at)
81	GTF2I|GTF2IP1|LOC100093631 (201065_s_at)	IFIT3 (204747_at)	TNFAIP6 (206025_s_at)	IGHD (213674_x_at)	FCGR1A|FCGR1C (216950_s_at)	MS4A1 (217418_x_at)	OSBPL10 (219073_s_at)	RAPGEF6 (219112_at)	GRAMD1C (219313_at)	C13orf18 (219471_at)
82	GTF2I|GTF2IP1|LOC100093631 (201065_s_at)	IFIT3 (204747_at)	TNFAIP6 (206025_s_at)	ID3 (207826_s_at)	IGHD (213674_x_at)	FCGR1A|FCGR1C (216950_s_at)	MS4A1 (217418_x_at)	OSBPL10 (219073_s_at)	RAPGEF6 (219112_at)	C13orf18 (219471_at)
83	GTF2I|GTF2IP1|LOC100093631 (201065_s_at)	IFIT3 (204747_at)	CD79A (205049_s_at)	HTATIP2 (207180_s_at)	ID3 (207826_s_at)	IGHD (213674_x_at)	FCGR1B (214511_x_at)	MS4A1 (217418_x_at)	RAPGEF6 (219112_at)	BACH2 (221234_s_at)	C13orf18 (44790_s_at)
84	IFIT3 (204747_at)	CD79A (205049_s_at)	HTATIP2 (207180_s_at)	ID3 (207826_s_at)	IGHD (213674_x_at)	FCGR1B (214511_x_at)	MS4A1 (217418_x_at)	RAPGEF6 (219112_at)	GRAMD1C (219313_at)	C13orf18 (219471_at)	BACH2 (221234_s_at)
85	GTF2I|GTF2IP1|LOC100093631 (201065_s_at)	IFIT3 (204747_at)	CD79A (205049_s_at)	HTATIP2 (207180_s_at)	ID3 (207826_s_at)	FCGR1B (214511_x_at)	MS4A1 (217418_x_at)	RAPGEF6 (219112_at)	GRAMD1C (219313_at)	C13orf18 (219471_at)	BACH2 (221234_s_at)
86	GTF2I|GTF2IP1|LOC100093631 (201065_s_at)	IFIT3 (204747_at)	CD79A (205049_s_at)	HTATIP2 (207180_s_at)	ID3 (207826_s_at)	IGHD (213674_x_at)	FCGR1B (214511_x_at)	MS4A1 (217418_x_at)	GRAMD1C (219313_at)	C13orf18 (219471_at)	BACH2 (221234_s_at)
87	GTF2I|GTF2IP1|LOC100093631 (201065_s_at)	IFIT3 (204747_at)	CD79A (205049_s_at)	HTATIP2 (207180_s_at)	ID3 (207826_s_at)	MS4A1 (210356_x_at)	IGHD (213674_x_at)	FCGR1B (214511_x_at)	RAPGEF6 (219112_at)	GRAMD1C (219313_at)	C13orf18 (219471_at)	BACH2 (221234_s_at)
88	GTF2I|GTF2IP1|LOC100093631 (201065_s_at)	IFIT3 (204747_at)	CD79A (205049_s_at)	HTATIP2 (207180_s_at)	IGHD (213674_x_at)	FCGR1B (214511_x_at)	MS4A1 (217418_x_at)	RAPGEF6 (219112_at)	GRAMD1C (219313_at)	C13orf18 (219471_at)	BACH2 (221234_s_at)
89	GTF2I|GTF2IP1|LOC100093631 (201065_s_at)	IFIT3 (204747_at)	CD79A (205049_s_at)	HTATIP2 (207180_s_at)	ID3 (207826_s_at)	IGHD (213674_x_at)	FCGR1B (214511_x_at)	MS4A1 (217418_x_at)	RAPGEF6 (219112_at)	C13orf18 (219471_at)	BACH2 (221234_s_at)
90	IFIT3 (204747_at)	HTATIP2 (207180_s_at)	ID3 (207826_s_at)	IGHD (213674_x_at)	FCGR1B (214511_x_at)	MS4A1 (217418_x_at)	OSBPL10 (219073_s_at)	RAPGEF6 (219112_at)	DPEP2 (219452_at)	C13orf18 (44790_s_at)
91	GTF2I|GTF2IP1|LOC100093631 (201065_s_at)	IFIT3 (204747_at)	HTATIP2 (207180_s_at)	ID3 (207826_s_at)	FCGR1B (214511_x_at)	MS4A1 (217418_x_at)	OSBPL10 (219073_s_at)	RAPGEF6 (219112_at)	C13orf18 (44790_s_at)
92	GTF2I|GTF2IP1|LOC100093631 (201065_s_at)	FOXO1 (202723_s_at)	NELL2 (203413_at)	IFIT3 (204747_at)	HTATIP2 (207180_s_at)	ID3 (207826_s_at)	IGHD (213674_x_at)	FCGR1B (214511_x_at)	MS4A1 (217418_x_at)	OSBPL10 (219073_s_at)	C13orf18 (44790_s_at)
93	GTF2I|GTF2IP1|LOC100093631 (201065_s_at)	IFIT3 (204747_at)	HTATIP2 (207180_s_at)	ID3 (207826_s_at)	IGHD (213674_x_at)	FCGR1B (214511_x_at)	OSBPL10 (219073_s_at)	RAPGEF6 (219112_at)	C13orf18 (44790_s_at)
94	GTF2I|GTF2IP1|LOC100093631 (201065_s_at)	IFIT3 (204747_at)	HTATIP2 (207180_s_at)	IGHD (213674_x_at)	FCGR1B (214511_x_at)	MS4A1 (217418_x_at)	OSBPL10 (219073_s_at)	RAPGEF6 (219112_at)	C13orf18 (44790_s_at)
95	IFIT3 (204747_at)	HTATIP2 (207180_s_at)	ID3 (207826_s_at)	FCGR1B (214511_x_at)	MS4A1 (217418_x_at)	OSBPL10 (219073_s_at)	RAPGEF6 (219112_at)	GRAMD1C (219313_at)	C13orf18 (219471_at)
96	FOXO1 (202723_s_at)	NELL2 (203413_at)	IFIT3 (204747_at)	HTATIP2 (207180_s_at)	ID3 (207826_s_at)	IGHD (213674_x_at)	FCGR1B (214511_x_at)	MS4A1 (217418_x_at)	OSBPL10 (219073_s_at)	GRAMD1C (219313_at)	C13orf18 (219471_at)
97	IFIT3 (204747_at)	HTATIP2 (207180_s_at)	ID3 (207826_s_at)	IGHD (213674_x_at)	FCGR1B (214511_x_at)	OSBPL10 (219073_s_at)	RAPGEF6 (219112_at)	GRAMD1C (219313_at)	C13orf18 (219471_at)
98	IFIT3 (204747_at)	HTATIP2 (207180_s_at)	IGHD (213674_x_at)	FCGR1B (214511_x_at)	MS4A1 (217418_x_at)	OSBPL10 (219073_s_at)	RAPGEF6 (219112_at)	GRAMD1C (219313_at)	C13orf18 (219471_at)
99	IFIT3 (204747_at)	HTATIP2 (207180_s_at)	ID3 (207826_s_at)	IGHD (213674_x_at)	FCGR1B (214511_x_at)	MS4A1 (217418_x_at)	OSBPL10 (219073_s_at)	RAPGEF6 (219112_at)	C13orf18 (219471_at)
100	GTF2I|GTF2IP1|LOC100093631 (201065_s_at)	FOXO1 (202723_s_at)	NELL2 (203413_at)	IFIT3 (204747_at)	HTATIP2 (207180_s_at)	ID3 (207826_s_at)	FCGR1B (214511_x_at)	MS4A1 (217418_x_at)	OSBPL10 (219073_s_at)	GRAMD1C (219313_at)	C13orf18 (219471_at)
101	GTF2I|GTF2IP1|LOC100093631 (201065_s_at)	IFIT3 (204747_at)	HTATIP2 (207180_s_at)	ID3 (207826_s_at)	FCGR1B (214511_x_at)	OSBPL10 (219073_s_at)	RAPGEF6 (219112_at)	GRAMD1C (219313_at)	C13orf18 (219471_at)
102	GTF2I|GTF2IP1|LOC100093631 (201065_s_at)	IFIT3 (204747_at)	HTATIP2 (207180_s_at)	FCGR1B (214511_x_at)	MS4A1 (217418_x_at)	OSBPL10 (219073_s_at)	RAPGEF6 (219112_at)	GRAMD1C (219313_at)	C13orf18 (219471_at)
103	GTF2I|GTF2IP1|LOC100093631 (201065_s_at)	IFIT3 (204747_at)	HTATIP2 (207180_s_at)	ID3 (207826_s_at)	FCGR1B (214511_x_at)	MS4A1 (217418_x_at)	OSBPL10 (219073_s_at)	RAPGEF6 (219112_at)	C13orf18 (219471_at)
104	GTF2I|GTF2IP1|LOC100093631 (201065_s_at)	FOXO1 (202723_s_at)	NELL2 (203413_at)	IFIT3 (204747_at)	HTATIP2 (207180_s_at)	ID3 (207826_s_at)	IGHD (213674_x_at)	FCGR1B (214511_x_at)	OSBPL10 (219073_s_at)	GRAMD1C (219313_at)	C13orf18 (219471_at)
105	GTF2I|GTF2IP1|LOC100093631 (201065_s_at)	FOXO1 (202723_s_at)	NELL2 (203413_at)	IFIT3 (204747_at)	HTATIP2 (207180_s_at)	IGHD (213674_x_at)	FCGR1B (214511_x_at)	MS4A1 (217418_x_at)	OSBPL10 (219073_s_at)	GRAMD1C (219313_at)	C13orf18 (219471_at)
106	GTF2I|GTF2IP1|LOC100093631 (201065_s_at)	FOXO1 (202723_s_at)	NELL2 (203413_at)	IFIT3 (204747_at)	HTATIP2 (207180_s_at)	ID3 (207826_s_at)	IGHD (213674_x_at)	FCGR1B (214511_x_at)	MS4A1 (217418_x_at)	OSBPL10 (219073_s_at)	C13orf18 (219471_at)
107	GTF2I|GTF2IP1|LOC100093631 (201065_s_at)	IFIT3 (204747_at)	HTATIP2 (207180_s_at)	CD200 (209582_s_at)	IGHD (213674_x_at)	FCGR1B (214511_x_at)	OSBPL10 (219073_s_at)	RAPGEF6 (219112_at)	GRAMD1C (219313_at)	C13orf18 (219471_at)
108	GTF2I|GTF2IP1|LOC100093631 (201065_s_at)	IFIT3 (204747_at)	HTATIP2 (207180_s_at)	ID3 (207826_s_at)	IGHD (213674_x_at)	FCGR1B (214511_x_at)	OSBPL10 (219073_s_at)	RAPGEF6 (219112_at)	C13orf18 (219471_at)
109	GTF2I|GTF2IP1|LOC100093631 (201065_s_at)	IFIT3 (204747_at)	HTATIP2 (207180_s_at)	IGHD (213674_x_at)	FCGR1B (214511_x_at)	MS4A1 (217418_x_at)	OSBPL10 (219073_s_at)	RAPGEF6 (219112_at)	C13orf18 (219471_at)
110	GTF2I|GTF2IP1|LOC100093631 (201065_s_at)	CD79A (205049_s_at)	TNFAIP6 (206025_s_at)	ID3 (207826_s_at)	IGHD (213674_x_at)	RSAD2 (213797_at)	IFI44 (214059_at)	FCGR1A|FCGR1C (216950_s_at)	MS4A1 (217418_x_at)	RAPGEF6 (219112_at)	GRAMD1C (219313_at)	C13orf18 (219471_at)	BACH2 (221234_s_at)
111	GTF2I|GTF2IP1|LOC100093631 (201065_s_at)	TNFAIP6 (206025_s_at)	ID3 (207826_s_at)	IGHD (213674_x_at)	RSAD2 (213797_at)	IFI44 (214059_at)	FCGR1A|FCGR1C (216950_s_at)	MS4A1 (217418_x_at)	OSBPL10 (219073_s_at)	RAPGEF6 (219112_at)	C13orf18 (44790_s_at)
112	TNFAIP6 (206025_s_at)	ID3 (207826_s_at)	IGHD (213674_x_at)	RSAD2 (213797_at)	IFI44 (214059_at)	FCGR1A|FCGR1C (216950_s_at)	MS4A1 (217418_x_at)	OSBPL10 (219073_s_at)	RAPGEF6 (219112_at)	GRAMD1C (219313_at)	C13orf18 (219471_at)
113	GTF2I|GTF2IP1|LOC100093631 (201065_s_at)	TNFAIP6 (206025_s_at)	ID3 (207826_s_at)	RSAD2 (213797_at)	IFI44 (214059_at)	FCGR1A|FCGR1C (216950_s_at)	MS4A1 (217418_x_at)	OSBPL10 (219073_s_at)	RAPGEF6 (219112_at)	GRAMD1C (219313_at)	C13orf18 (219471_at)
114	GTF2I|GTF2IP1|LOC100093631 (201065_s_at)	FOXO1 (202723_s_at)	NELL2 (203413_at)	TNFAIP6 (206025_s_at)	ID3 (207826_s_at)	IGHD (213674_x_at)	RSAD2 (213797_at)	IFI44 (214059_at)	FCGR1A|FCGR1C (216950_s_at)	MS4A1 (217418_x_at)	OSBPL10 (219073_s_at)	GRAMD1C (219313_at)	C13orf18 (219471_at)
115	GTF2I|GTF2IP1|LOC100093631 (201065_s_at)	TNFAIP6 (206025_s_at)	ID3 (207826_s_at)	IGHD (213674_x_at)	RSAD2 (213797_at)	IFI44 (214059_at)	FCGR1A|FCGR1C (216950_s_at)	OSBPL10 (219073_s_at)	RAPGEF6 (219112_at)	GRAMD1C (219313_at)	C13orf18 (219471_at)
116	GTF2I|GTF2IP1|LOC100093631 (201065_s_at)	TNFAIP6 (206025_s_at)	IGHD (213674_x_at)	RSAD2 (213797_at)	IFI44 (214059_at)	FCGR1A|FCGR1C (216950_s_at)	MS4A1 (217418_x_at)	OSBPL10 (219073_s_at)	RAPGEF6 (219112_at)	GRAMD1C (219313_at)	C13orf18 (219471_at)
117	GTF2I|GTF2IP1|LOC100093631 (201065_s_at)	TNFAIP6 (206025_s_at)	ID3 (207826_s_at)	IGHD (213674_x_at)	RSAD2 (213797_at)	IFI44 (214059_at)	FCGR1A|FCGR1C (216950_s_at)	MS4A1 (217418_x_at)	OSBPL10 (219073_s_at)	RAPGEF6 (219112_at)	C13orf18 (219471_at)
118	GTF2I|GTF2IP1|LOC100093631 (201065_s_at)	IFI44L (204439_at)	CD79A (205049_s_at)	TNFAIP6 (206025_s_at)	ID3 (207826_s_at)	IGHD (213674_x_at)	RSAD2 (213797_at)	FCGR1A|FCGR1C (216950_s_at)	MS4A1 (217418_x_at)	RAPGEF6 (219112_at)	BACH2 (221234_s_at)	C13orf18 (44790_s_at)
119	IFI44L (204439_at)	CD79A (205049_s_at)	TNFAIP6 (206025_s_at)	ID3 (207826_s_at)	IGHD (213674_x_at)	RSAD2 (213797_at)	FCGR1A|FCGR1C (216950_s_at)	MS4A1 (217418_x_at)	RAPGEF6 (219112_at)	GRAMD1C (219313_at)	C13orf18 (219471_at)	BACH2 (221234_s_at)
120	GTF2I|GTF2IP1|LOC100093631 (201065_s_at)	IFI44L (204439_at)	CD79A (205049_s_at)	TNFAIP6 (206025_s_at)	ID3 (207826_s_at)	RSAD2 (213797_at)	FCGR1A|FCGR1C (216950_s_at)	MS4A1 (217418_x_at)	RAPGEF6 (219112_at)	GRAMD1C (219313_at)	C13orf18 (219471_at)	BACH2 (221234_s_at)
121	GTF2I|GTF2IP1|LOC100093631 (201065_s_at)	IFI44L (204439_at)	CD79A (205049_s_at)	TNFAIP6 (206025_s_at)	ID3 (207826_s_at)	IGHD (213674_x_at)	RSAD2 (213797_at)	FCGR1A|FCGR1C (216950_s_at)	MS4A1 (217418_x_at)	GRAMD1C (219313_at)	C13orf18 (219471_at)	BACH2 (221234_s_at)
122	GTF2I|GTF2IP1|LOC100093631 (201065_s_at)	IFI44L (204439_at)	CD79A (205049_s_at)	TNFAIP6 (206025_s_at)	ID3 (207826_s_at)	MS4A1 (210356_x_at)	IGHD (213674_x_at)	RSAD2 (213797_at)	FCGR1A|FCGR1C (216950_s_at)	RAPGEF6 (219112_at)	GRAMD1C (219313_at)	C13orf18 (219471_at)	BACH2 (221234_s_at)
123	GTF2I|GTF2IP1|LOC100093631 (201065_s_at)	IFI44L (204439_at)	CD79A (205049_s_at)	TNFAIP6 (206025_s_at)	IGHD (213674_x_at)	RSAD2 (213797_at)	FCGR1A|FCGR1C (216950_s_at)	MS4A1 (217418_x_at)	RAPGEF6 (219112_at)	GRAMD1C (219313_at)	C13orf18 (219471_at)	BACH2 (221234_s_at)
124	GTF2I|GTF2IP1|LOC100093631 (201065_s_at)	IFI44L (204439_at)	CD79A (205049_s_at)	TNFAIP6 (206025_s_at)	ID3 (207826_s_at)	IGHD (213674_x_at)	RSAD2 (213797_at)	FCGR1A|FCGR1C (216950_s_at)	MS4A1 (217418_x_at)	RAPGEF6 (219112_at)	C13orf18 (219471_at)	BACH2 (221234_s_at)
125	IFI44L (204439_at)	TNFAIP6 (206025_s_at)	ID3 (207826_s_at)	IGHD (213674_x_at)	RSAD2 (213797_at)	FCGR1A|FCGR1C (216950_s_at)	MS4A1 (217418_x_at)	OSBPL10 (219073_s_at)	RAPGEF6 (219112_at)	DPEP2 (219452_at)	C13orf18 (44790_s_at)
126	GTF2I|GTF2IP1|LOC100093631 (201065_s_at)	IFI44L (204439_at)	TNFAIP6 (206025_s_at)	ID3 (207826_s_at)	RSAD2 (213797_at)	FCGR1A|FCGR1C (216950_s_at)	MS4A1 (217418_x_at)	OSBPL10 (219073_s_at)	RAPGEF6 (219112_at)	C13orf18 (44790_s_at)
127	GTF2I|GTF2IP1|LOC100093631 (201065_s_at)	FOXO1 (202723_s_at)	NELL2 (203413_at)	IFI44L (204439_at)	TNFAIP6 (206025_s_at)	ID3 (207826_s_at)	IGHD (213674_x_at)	RSAD2 (213797_at)	FCGR1A|FCGR1C (216950_s_at)	MS4A1 (217418_x_at)	OSBPL10 (219073_s_at)	C13orf18 (44790_s_at)
128	GTF2I|GTF2IP1|LOC100093631 (201065_s_at)	IFI44L (204439_at)	TNFAIP6 (206025_s_at)	ID3 (207826_s_at)	IGHD (213674_x_at)	RSAD2 (213797_at)	FCGR1A|FCGR1C (216950_s_at)	OSBPL10 (219073_s_at)	RAPGEF6 (219112_at)	C13orf18 (44790_s_at)
129	GTF2I|GTF2IP1|LOC100093631 (201065_s_at)	IFI44L (204439_at)	TNFAIP6 (206025_s_at)	IGHD (213674_x_at)	RSAD2 (213797_at)	FCGR1A|FCGR1C (216950_s_at)	MS4A1 (217418_x_at)	OSBPL10 (219073_s_at)	RAPGEF6 (219112_at)	C13orf18 (44790_s_at)
130	IFI44L (204439_at)	TNFAIP6 (206025_s_at)	ID3 (207826_s_at)	RSAD2 (213797_at)	FCGR1A|FCGR1C (216950_s_at)	MS4A1 (217418_x_at)	OSBPL10 (219073_s_at)	RAPGEF6 (219112_at)	GRAMD1C (219313_at)	C13orf18 (219471_at)
131	FOXO1 (202723_s_at)	NELL2 (203413_at)	IFI44L (204439_at)	TNFAIP6 (206025_s_at)	ID3 (207826_s_at)	IGHD (213674_x_at)	RSAD2 (213797_at)	FCGR1A|FCGR1C (216950_s_at)	MS4A1 (217418_x_at)	OSBPL10 (219073_s_at)	GRAMD1C (219313_at)	C13orf18 (219471_at)
132	IFI44L (204439_at)	TNFAIP6 (206025_s_at)	ID3 (207826_s_at)	IGHD (213674_x_at)	RSAD2 (213797_at)	FCGR1A|FCGR1C (216950_s_at)	OSBPL10 (219073_s_at)	RAPGEF6 (219112_at)	GRAMD1C (219313_at)	C13orf18 (219471_at)
133	IFI44L (204439_at)	TNFAIP6 (206025_s_at)	IGHD (213674_x_at)	RSAD2 (213797_at)	FCGR1A|FCGR1C (216950_s_at)	MS4A1 (217418_x_at)	OSBPL10 (219073_s_at)	RAPGEF6 (219112_at)	GRAMD1C (219313_at)	C13orf18 (219471_at)
134	IFI44L (204439_at)	TNFAIP6 (206025_s_at)	ID3 (207826_s_at)	IGHD (213674_x_at)	RSAD2 (213797_at)	FCGR1A|FCGR1C (216950_s_at)	MS4A1 (217418_x_at)	OSBPL10 (219073_s_at)	RAPGEF6 (219112_at)	C13orf18 (219471_at)
135	GTF2I|GTF2IP1|LOC100093631 (201065_s_at)	FOXO1 (202723_s_at)	NELL2 (203413_at)	IFI44L (204439_at)	TNFAIP6 (206025_s_at)	ID3 (207826_s_at)	RSAD2 (213797_at)	FCGR1A|FCGR1C (216950_s_at)	MS4A1 (217418_x_at)	OSBPL10 (219073_s_at)	GRAMD1C (219313_at)	C13orf18 (219471_at)
136	GTF2I|GTF2IP1|LOC100093631 (201065_s_at)	IFI44L (204439_at)	TNFAIP6 (206025_s_at)	ID3 (207826_s_at)	RSAD2 (213797_at)	FCGR1A|FCGR1C (216950_s_at)	OSBPL10 (219073_s_at)	RAPGEF6 (219112_at)	GRAMD1C (219313_at)	C13orf18 (219471_at)
137	GTF2I|GTF2IP1|LOC100093631 (201065_s_at)	IFI44L (204439_at)	TNFAIP6 (206025_s_at)	RSAD2 (213797_at)	FCGR1A|FCGR1C (216950_s_at)	MS4A1 (217418_x_at)	OSBPL10 (219073_s_at)	RAPGEF6 (219112_at)	GRAMD1C (219313_at)	C13orf18 (219471_at)
138	GTF2I|GTF2IP1|LOC100093631 (201065_s_at)	IFI44L (204439_at)	TNFAIP6 (206025_s_at)	ID3 (207826_s_at)	RSAD2 (213797_at)	FCGR1A|FCGR1C (216950_s_at)	MS4A1 (217418_x_at)	OSBPL10 (219073_s_at)	RAPGEF6 (219112_at)	C13orf18 (219471_at)
139	GTF2I|GTF2IP1|LOC100093631 (201065_s_at)	FOXO1 (202723_s_at)	NELL2 (203413_at)	IFI44L (204439_at)	TNFAIP6 (206025_s_at)	ID3 (207826_s_at)	IGHD (213674_x_at)	RSAD2 (213797_at)	FCGR1A|FCGR1C (216950_s_at)	OSBPL10 (219073_s_at)	GRAMD1C (219313_at)	C13orf18 (219471_at)
140	GTF2I|GTF2IP1|LOC100093631 (201065_s_at)	FOXO1 (202723_s_at)	NELL2 (203413_at)	IFI44L (204439_at)	TNFAIP6 (206025_s_at)	IGHD (213674_x_at)	RSAD2 (213797_at)	FCGR1A|FCGR1C (216950_s_at)	MS4A1 (217418_x_at)	OSBPL10 (219073_s_at)	GRAMD1C (219313_at)	C13orf18 (219471_at)
141	GTF2I|GTF2IP1|LOC100093631 (201065_s_at)	FOXO1 (202723_s_at)	NELL2 (203413_at)	IFI44L (204439_at)	TNFAIP6 (206025_s_at)	ID3 (207826_s_at)	IGHD (213674_x_at)	RSAD2 (213797_at)	FCGR1A|FCGR1C (216950_s_at)	MS4A1 (217418_x_at)	OSBPL10 (219073_s_at)	C13orf18 (219471_at)
142	GTF2I|GTF2IP1|LOC100093631 (201065_s_at)	IFI44L (204439_at)	TNFAIP6 (206025_s_at)	CD200 (209582_s_at)	IGHD (213674_x_at)	RSAD2 (213797_at)	FCGR1A|FCGR1C (216950_s_at)	OSBPL10 (219073_s_at)	RAPGEF6 (219112_at)	GRAMD1C (219313_at)	C13orf18 (219471_at)
143	GTF2I|GTF2IP1|LOC100093631 (201065_s_at)	IFI44L (204439_at)	TNFAIP6 (206025_s_at)	ID3 (207826_s_at)	IGHD (213674_x_at)	RSAD2 (213797_at)	FCGR1A|FCGR1C (216950_s_at)	OSBPL10 (219073_s_at)	RAPGEF6 (219112_at)	C13orf18 (219471_at)
144	GTF2I|GTF2IP1|LOC100093631 (201065_s_at)	IFI44L (204439_at)	TNFAIP6 (206025_s_at)	IGHD (213674_x_at)	RSAD2 (213797_at)	FCGR1A|FCGR1C (216950_s_at)	MS4A1 (217418_x_at)	OSBPL10 (219073_s_at)	RAPGEF6 (219112_at)	C13orf18 (219471_at)
145	GTF2I|GTF2IP1|LOC100093631 (201065_s_at)	CD79A (205049_s_at)	ID3 (207826_s_at)	IGHD (213674_x_at)	RSAD2 (213797_at)	IFI44 (214059_at)	FCGR1B (214511_x_at)	MS4A1 (217418_x_at)	CDC73 (218578_at)	RAPGEF6 (219112_at)	BACH2 (221234_s_at)	C13orf18 (44790_s_at)
146	CD79A (205049_s_at)	ID3 (207826_s_at)	IGHD (213674_x_at)	RSAD2 (213797_at)	IFI44 (214059_at)	FCGR1B (214511_x_at)	MS4A1 (217418_x_at)	CDC73 (218578_at)	RAPGEF6 (219112_at)	GRAMD1C (219313_at)	C13orf18 (219471_at)	BACH2 (221234_s_at)
147	GTF2I|GTF2IP1|LOC100093631 (201065_s_at)	CD79A (205049_s_at)	ID3 (207826_s_at)	RSAD2 (213797_at)	IFI44 (214059_at)	FCGR1B (214511_x_at)	MS4A1 (217418_x_at)	CDC73 (218578_at)	RAPGEF6 (219112_at)	GRAMD1C (219313_at)	C13orf18 (219471_at)	BACH2 (221234_s_at)
148	GTF2I|GTF2IP1|LOC100093631 (201065_s_at)	CD79A (205049_s_at)	ID3 (207826_s_at)	IGHD (213674_x_at)	RSAD2 (213797_at)	IFI44 (214059_at)	FCGR1B (214511_x_at)	MS4A1 (217418_x_at)	CDC73 (218578_at)	GRAMD1C (219313_at)	C13orf18 (219471_at)	BACH2 (221234_s_at)
149	GTF2I|GTF2IP1|LOC100093631 (201065_s_at)	CD79A (205049_s_at)	ID3 (207826_s_at)	MS4A1 (210356_x_at)	IGHD (213674_x_at)	RSAD2 (213797_at)	IFI44 (214059_at)	FCGR1B (214511_x_at)	CDC73 (218578_at)	RAPGEF6 (219112_at)	GRAMD1C (219313_at)	C13orf18 (219471_at)	BACH2 (221234_s_at)
150	GTF2I|GTF2IP1|LOC100093631 (201065_s_at)	CD79A (205049_s_at)	IGHD (213674_x_at)	RSAD2 (213797_at)	IFI44 (214059_at)	FCGR1B (214511_x_at)	MS4A1 (217418_x_at)	CDC73 (218578_at)	RAPGEF6 (219112_at)	GRAMD1C (219313_at)	C13orf18 (219471_at)	BACH2 (221234_s_at)
151	GTF2I|GTF2IP1|LOC100093631 (201065_s_at)	CD79A (205049_s_at)	ID3 (207826_s_at)	IGHD (213674_x_at)	RSAD2 (213797_at)	IFI44 (214059_at)	FCGR1B (214511_x_at)	MS4A1 (217418_x_at)	CDC73 (218578_at)	RAPGEF6 (219112_at)	C13orf18 (219471_at)	BACH2 (221234_s_at)
152	ID3 (207826_s_at)	IGHD (213674_x_at)	RSAD2 (213797_at)	IFI44 (214059_at)	FCGR1B (214511_x_at)	MS4A1 (217418_x_at)	CDC73 (218578_at)	OSBPL10 (219073_s_at)	RAPGEF6 (219112_at)	DPEP2 (219452_at)	C13orf18 (44790_s_at)
153	GTF2I|GTF2IP1|LOC100093631 (201065_s_at)	ID3 (207826_s_at)	RSAD2 (213797_at)	IFI44 (214059_at)	FCGR1B (214511_x_at)	MS4A1 (217418_x_at)	CDC73 (218578_at)	OSBPL10 (219073_s_at)	RAPGEF6 (219112_at)	C13orf18 (44790_s_at)
154	GTF2I|GTF2IP1|LOC100093631 (201065_s_at)	FOXO1 (202723_s_at)	NELL2 (203413_at)	ID3 (207826_s_at)	IGHD (213674_x_at)	RSAD2 (213797_at)	IFI44 (214059_at)	FCGR1B (214511_x_at)	MS4A1 (217418_x_at)	CDC73 (218578_at)	OSBPL10 (219073_s_at)	C13orf18 (44790_s_at)
155	GTF2I|GTF2IP1|LOC100093631 (201065_s_at)	ID3 (207826_s_at)	IGHD (213674_x_at)	RSAD2 (213797_at)	IFI44 (214059_at)	FCGR1B (214511_x_at)	CDC73 (218578_at)	OSBPL10 (219073_s_at)	RAPGEF6 (219112_at)	C13orf18 (44790_s_at)
156	GTF2I|GTF2IP1|LOC100093631 (201065_s_at)	IGHD (213674_x_at)	RSAD2 (213797_at)	IFI44 (214059_at)	FCGR1B (214511_x_at)	MS4A1 (217418_x_at)	CDC73 (218578_at)	OSBPL10 (219073_s_at)	RAPGEF6 (219112_at)	C13orf18 (44790_s_at)
157	ID3 (207826_s_at)	RSAD2 (213797_at)	IFI44 (214059_at)	FCGR1B (214511_x_at)	MS4A1 (217418_x_at)	CDC73 (218578_at)	OSBPL10 (219073_s_at)	RAPGEF6 (219112_at)	GRAMD1C (219313_at)	C13orf18 (219471_at)
158	FOXO1 (202723_s_at)	NELL2 (203413_at)	ID3 (207826_s_at)	IGHD (213674_x_at)	RSAD2 (213797_at)	IFI44 (214059_at)	FCGR1B (214511_x_at)	MS4A1 (217418_x_at)	CDC73 (218578_at)	OSBPL10 (219073_s_at)	GRAMD1C (219313_at)	C13orf18 (219471_at)
159	ID3 (207826_s_at)	IGHD (213674_x_at)	RSAD2 (213797_at)	IFI44 (214059_at)	FCGR1B (214511_x_at)	CDC73 (218578_at)	OSBPL10 (219073_s_at)	RAPGEF6 (219112_at)	GRAMD1C (219313_at)	C13orf18 (219471_at)
160	IGHD (213674_x_at)	RSAD2 (213797_at)	IFI44 (214059_at)	FCGR1B (214511_x_at)	MS4A1 (217418_x_at)	CDC73 (218578_at)	OSBPL10 (219073_s_at)	RAPGEF6 (219112_at)	GRAMD1C (219313_at)	C13orf18 (219471_at)
161	ID3 (207826_s_at)	IGHD (213674_x_at)	RSAD2 (213797_at)	IFI44 (214059_at)	FCGR1B (214511_x_at)	MS4A1 (217418_x_at)	CDC73 (218578_at)	OSBPL10 (219073_s_at)	RAPGEF6 (219112_at)	C13orf18 (219471_at)
162	GTF2I|GTF2IP1|LOC100093631 (201065_s_at)	FOXO1 (202723_s_at)	NELL2 (203413_at)	ID3 (207826_s_at)	RSAD2 (213797_at)	IFI44 (214059_at)	FCGR1B (214511_x_at)	MS4A1 (217418_x_at)	CDC73 (218578_at)	OSBPL10 (219073_s_at)	GRAMD1C (219313_at)	C13orf18 (219471_at)
163	GTF2I|GTF2IP1|LOC100093631 (201065_s_at)	ID3 (207826_s_at)	RSAD2 (213797_at)	IFI44 (214059_at)	FCGR1B (214511_x_at)	CDC73 (218578_at)	OSBPL10 (219073_s_at)	RAPGEF6 (219112_at)	GRAMD1C (219313_at)	C13orf18 (219471_at)
164	GTF2I|GTF2IP1|LOC100093631 (201065_s_at)	RSAD2 (213797_at)	IFI44 (214059_at)	FCGR1B (214511_x_at)	MS4A1 (217418_x_at)	CDC73 (218578_at)	OSBPL10 (219073_s_at)	RAPGEF6 (219112_at)	GRAMD1C (219313_at)	C13orf18 (219471_at)
165	GTF2I|GTF2IP1|LOC100093631 (201065_s_at)	ID3 (207826_s_at)	RSAD2 (213797_at)	IFI44 (214059_at)	FCGR1B (214511_x_at)	MS4A1 (217418_x_at)	CDC73 (218578_at)	OSBPL10 (219073_s_at)	RAPGEF6 (219112_at)	C13orf18 (219471_at)
166	GTF2I|GTF2IP1|LOC100093631 (201065_s_at)	FOXO1 (202723_s_at)	NELL2 (203413_at)	ID3 (207826_s_at)	IGHD (213674_x_at)	RSAD2 (213797_at)	IFI44 (214059_at)	FCGR1B (214511_x_at)	CDC73 (218578_at)	OSBPL10 (219073_s_at)	GRAMD1C (219313_at)	C13orf18 (219471_at)
167	GTF2I|GTF2IP1|LOC100093631 (201065_s_at)	FOXO1 (202723_s_at)	NELL2 (203413_at)	IGHD (213674_x_at)	RSAD2 (213797_at)	IFI44 (214059_at)	FCGR1B (214511_x_at)	MS4A1 (217418_x_at)	CDC73 (218578_at)	OSBPL10 (219073_s_at)	GRAMD1C (219313_at)	C13orf18 (219471_at)
168	GTF2I|GTF2IP1|LOC100093631 (201065_s_at)	FOXO1 (202723_s_at)	NELL2 (203413_at)	ID3 (207826_s_at)	IGHD (213674_x_at)	RSAD2 (213797_at)	IFI44 (214059_at)	FCGR1B (214511_x_at)	MS4A1 (217418_x_at)	CDC73 (218578_at)	OSBPL10 (219073_s_at)	C13orf18 (219471_at)
169	GTF2I|GTF2IP1|LOC100093631 (201065_s_at)	CD200 (209582_s_at)	IGHD (213674_x_at)	RSAD2 (213797_at)	IFI44 (214059_at)	FCGR1B (214511_x_at)	CDC73 (218578_at)	OSBPL10 (219073_s_at)	RAPGEF6 (219112_at)	GRAMD1C (219313_at)	C13orf18 (219471_at)
170	GTF2I|GTF2IP1|LOC100093631 (201065_s_at)	ID3 (207826_s_at)	IGHD (213674_x_at)	RSAD2 (213797_at)	IFI44 (214059_at)	FCGR1B (214511_x_at)	CDC73 (218578_at)	OSBPL10 (219073_s_at)	RAPGEF6 (219112_at)	C13orf18 (219471_at)
171	GTF2I|GTF2IP1|LOC100093631 (201065_s_at)	IGHD (213674_x_at)	RSAD2 (213797_at)	IFI44 (214059_at)	FCGR1B (214511_x_at)	MS4A1 (217418_x_at)	CDC73 (218578_at)	OSBPL10 (219073_s_at)	RAPGEF6 (219112_at)	C13orf18 (219471_at)
172	IFI44L (204439_at)	CD79A (205049_s_at)	DEGS1 (207431_s_at)	ID3 (207826_s_at)	IGHD (213674_x_at)	RSAD2 (213797_at)	FCGR1B (214511_x_at)	MS4A1 (217418_x_at)	RAPGEF6 (219112_at)	DPEP2 (219452_at)	BACH2 (221234_s_at)	C13orf18 (44790_s_at)
173	GTF2I|GTF2IP1|LOC100093631 (201065_s_at)	IFI44L (204439_at)	CD79A (205049_s_at)	DEGS1 (207431_s_at)	ID3 (207826_s_at)	RSAD2 (213797_at)	FCGR1B (214511_x_at)	MS4A1 (217418_x_at)	RAPGEF6 (219112_at)	BACH2 (221234_s_at)	C13orf18 (44790_s_at)
174	GTF2I|GTF2IP1|LOC100093631 (201065_s_at)	IFI44L (204439_at)	CD79A (205049_s_at)	DEGS1 (207431_s_at)	ID3 (207826_s_at)	IGHD (213674_x_at)	RSAD2 (213797_at)	FCGR1B (214511_x_at)	MS4A1 (217418_x_at)	BACH2 (221234_s_at)	C13orf18 (44790_s_at)
175	GTF2I|GTF2IP1|LOC100093631 (201065_s_at)	IFI44L (204439_at)	CD79A (205049_s_at)	DEGS1 (207431_s_at)	ID3 (207826_s_at)	MS4A1 (210356_x_at)	IGHD (213674_x_at)	RSAD2 (213797_at)	FCGR1B (214511_x_at)	RAPGEF6 (219112_at)	BACH2 (221234_s_at)	C13orf18 (44790_s_at)
176	GTF2I|GTF2IP1|LOC100093631 (201065_s_at)	IFI44L (204439_at)	CD79A (205049_s_at)	DEGS1 (207431_s_at)	IGHD (213674_x_at)	RSAD2 (213797_at)	FCGR1B (214511_x_at)	MS4A1 (217418_x_at)	RAPGEF6 (219112_at)	BACH2 (221234_s_at)	C13orf18 (44790_s_at)
177	GTF2I|GTF2IP1|LOC100093631 (201065_s_at)	IFI44L (204439_at)	CD79A (205049_s_at)	ID3 (207826_s_at)	IGHD (213674_x_at)	RSAD2 (213797_at)	FCGR1B (214511_x_at)	MS4A1 (217418_x_at)	RAPGEF6 (219112_at)	BACH2 (221234_s_at)	C13orf18 (44790_s_at)
178	IFI44L (204439_at)	CD79A (205049_s_at)	DEGS1 (207431_s_at)	ID3 (207826_s_at)	RSAD2 (213797_at)	FCGR1B (214511_x_at)	MS4A1 (217418_x_at)	RAPGEF6 (219112_at)	GRAMD1C (219313_at)	C13orf18 (219471_at)	BACH2 (221234_s_at)
179	IFI44L (204439_at)	CD79A (205049_s_at)	DEGS1 (207431_s_at)	ID3 (207826_s_at)	IGHD (213674_x_at)	RSAD2 (213797_at)	FCGR1B (214511_x_at)	MS4A1 (217418_x_at)	GRAMD1C (219313_at)	C13orf18 (219471_at)	BACH2 (221234_s_at)
180	IFI44L (204439_at)	CD79A (205049_s_at)	DEGS1 (207431_s_at)	ID3 (207826_s_at)	MS4A1 (210356_x_at)	IGHD (213674_x_at)	RSAD2 (213797_at)	FCGR1B (214511_x_at)	RAPGEF6 (219112_at)	GRAMD1C (219313_at)	C13orf18 (219471_at)	BACH2 (221234_s_at)
181	IFI44L (204439_at)	CD79A (205049_s_at)	DEGS1 (207431_s_at)	IGHD (213674_x_at)	RSAD2 (213797_at)	FCGR1B (214511_x_at)	MS4A1 (217418_x_at)	RAPGEF6 (219112_at)	GRAMD1C (219313_at)	C13orf18 (219471_at)	BACH2 (221234_s_at)
182	IFI44L (204439_at)	CD79A (205049_s_at)	DEGS1 (207431_s_at)	ID3 (207826_s_at)	IGHD (213674_x_at)	RSAD2 (213797_at)	FCGR1B (214511_x_at)	MS4A1 (217418_x_at)	RAPGEF6 (219112_at)	C13orf18 (219471_at)	BACH2 (221234_s_at)
183	IFI44L (204439_at)	CD79A (205049_s_at)	ID3 (207826_s_at)	IGHD (213674_x_at)	RSAD2 (213797_at)	FCGR1B (214511_x_at)	MS4A1 (217418_x_at)	RAPGEF6 (219112_at)	GRAMD1C (219313_at)	C13orf18 (219471_at)	BACH2 (221234_s_at)
184	GTF2I|GTF2IP1|LOC100093631 (201065_s_at)	IFI44L (204439_at)	CD79A (205049_s_at)	DEGS1 (207431_s_at)	ID3 (207826_s_at)	RSAD2 (213797_at)	FCGR1B (214511_x_at)	MS4A1 (217418_x_at)	GRAMD1C (219313_at)	C13orf18 (219471_at)	BACH2 (221234_s_at)
185	GTF2I|GTF2IP1|LOC100093631 (201065_s_at)	IFI44L (204439_at)	CD79A (205049_s_at)	DEGS1 (207431_s_at)	ID3 (207826_s_at)	MS4A1 (210356_x_at)	RSAD2 (213797_at)	FCGR1B (214511_x_at)	RAPGEF6 (219112_at)	GRAMD1C (219313_at)	C13orf18 (219471_at)	BACH2 (221234_s_at)
186	GTF2I|GTF2IP1|LOC100093631 (201065_s_at)	IFI44L (204439_at)	CD79A (205049_s_at)	DEGS1 (207431_s_at)	RSAD2 (213797_at)	FCGR1B (214511_x_at)	MS4A1 (217418_x_at)	RAPGEF6 (219112_at)	GRAMD1C (219313_at)	C13orf18 (219471_at)	BACH2 (221234_s_at)
187	GTF2I|GTF2IP1|LOC100093631 (201065_s_at)	IFI44L (204439_at)	CD79A (205049_s_at)	DEGS1 (207431_s_at)	ID3 (207826_s_at)	RSAD2 (213797_at)	FCGR1B (214511_x_at)	MS4A1 (217418_x_at)	RAPGEF6 (219112_at)	C13orf18 (219471_at)	BACH2 (221234_s_at)
188	GTF2I|GTF2IP1|LOC100093631 (201065_s_at)	IFI44L (204439_at)	CD79A (205049_s_at)	ID3 (207826_s_at)	RSAD2 (213797_at)	FCGR1B (214511_x_at)	MS4A1 (217418_x_at)	RAPGEF6 (219112_at)	GRAMD1C (219313_at)	C13orf18 (219471_at)	BACH2 (221234_s_at)
189	GTF2I|GTF2IP1|LOC100093631 (201065_s_at)	IFI44L (204439_at)	CD79A (205049_s_at)	DEGS1 (207431_s_at)	ID3 (207826_s_at)	MS4A1 (210356_x_at)	IGHD (213674_x_at)	RSAD2 (213797_at)	FCGR1B (214511_x_at)	GRAMD1C (219313_at)	C13orf18 (219471_at)	BACH2 (221234_s_at)
190	GTF2I|GTF2IP1|LOC100093631 (201065_s_at)	IFI44L (204439_at)	CD79A (205049_s_at)	DEGS1 (207431_s_at)	IGHD (213674_x_at)	RSAD2 (213797_at)	FCGR1B (214511_x_at)	MS4A1 (217418_x_at)	GRAMD1C (219313_at)	C13orf18 (219471_at)	BACH2 (221234_s_at)
191	GTF2I|GTF2IP1|LOC100093631 (201065_s_at)	IFI44L (204439_at)	CD79A (205049_s_at)	DEGS1 (207431_s_at)	ID3 (207826_s_at)	IGHD (213674_x_at)	RSAD2 (213797_at)	FCGR1B (214511_x_at)	MS4A1 (217418_x_at)	C13orf18 (219471_at)	BACH2 (221234_s_at)
192	GTF2I|GTF2IP1|LOC100093631 (201065_s_at)	IFI44L (204439_at)	CD79A (205049_s_at)	ID3 (207826_s_at)	IGHD (213674_x_at)	RSAD2 (213797_at)	FCGR1B (214511_x_at)	MS4A1 (217418_x_at)	GRAMD1C (219313_at)	C13orf18 (219471_at)	BACH2 (221234_s_at)
193	GTF2I|GTF2IP1|LOC100093631 (201065_s_at)	IFI44L (204439_at)	CD79A (205049_s_at)	DEGS1 (207431_s_at)	MS4A1 (210356_x_at)	IGHD (213674_x_at)	RSAD2 (213797_at)	FCGR1B (214511_x_at)	RAPGEF6 (219112_at)	GRAMD1C (219313_at)	C13orf18 (219471_at)	BACH2 (221234_s_at)
194	GTF2I|GTF2IP1|LOC100093631 (201065_s_at)	IFI44L (204439_at)	CD79A (205049_s_at)	DEGS1 (207431_s_at)	ID3 (207826_s_at)	MS4A1 (210356_x_at)	IGHD (213674_x_at)	RSAD2 (213797_at)	FCGR1B (214511_x_at)	RAPGEF6 (219112_at)	C13orf18 (219471_at)	BACH2 (221234_s_at)
195	GTF2I|GTF2IP1|LOC100093631 (201065_s_at)	IFI44L (204439_at)	CD79A (205049_s_at)	ID3 (207826_s_at)	MS4A1 (210356_x_at)	IGHD (213674_x_at)	RSAD2 (213797_at)	FCGR1B (214511_x_at)	RAPGEF6 (219112_at)	GRAMD1C (219313_at)	C13orf18 (219471_at)	BACH2 (221234_s_at)
196	GTF2I|GTF2IP1|LOC100093631 (201065_s_at)	IFI44L (204439_at)	CD79A (205049_s_at)	DEGS1 (207431_s_at)	IGHD (213674_x_at)	RSAD2 (213797_at)	FCGR1B (214511_x_at)	MS4A1 (217418_x_at)	RAPGEF6 (219112_at)	C13orf18 (219471_at)	BACH2 (221234_s_at)
197	GTF2I|GTF2IP1|LOC100093631 (201065_s_at)	IFI44L (204439_at)	CD79A (205049_s_at)	IGHD (213674_x_at)	RSAD2 (213797_at)	FCGR1B (214511_x_at)	MS4A1 (217418_x_at)	RAPGEF6 (219112_at)	GRAMD1C (219313_at)	C13orf18 (219471_at)	BACH2 (221234_s_at)
198	GTF2I|GTF2IP1|LOC100093631 (201065_s_at)	IFI44L (204439_at)	CD79A (205049_s_at)	ID3 (207826_s_at)	IGHD (213674_x_at)	RSAD2 (213797_at)	FCGR1B (214511_x_at)	MS4A1 (217418_x_at)	RAPGEF6 (219112_at)	C13orf18 (219471_at)	BACH2 (221234_s_at)
199	IFI44L (204439_at)	DEGS1 (207431_s_at)	ID3 (207826_s_at)	RSAD2 (213797_at)	FCGR1B (214511_x_at)	MS4A1 (217418_x_at)	OSBPL10 (219073_s_at)	RAPGEF6 (219112_at)	DPEP2 (219452_at)	C13orf18 (44790_s_at)
200	FOXO1 (202723_s_at)	NELL2 (203413_at)	IFI44L (204439_at)	DEGS1 (207431_s_at)	ID3 (207826_s_at)	IGHD (213674_x_at)	RSAD2 (213797_at)	FCGR1B (214511_x_at)	MS4A1 (217418_x_at)	OSBPL10 (219073_s_at)	DPEP2 (219452_at)	C13orf18 (44790_s_at)
201	IFI44L (204439_at)	DEGS1 (207431_s_at)	ID3 (207826_s_at)	IGHD (213674_x_at)	RSAD2 (213797_at)	FCGR1B (214511_x_at)	OSBPL10 (219073_s_at)	RAPGEF6 (219112_at)	DPEP2 (219452_at)	C13orf18 (44790_s_at)
202	IFI44L (204439_at)	DEGS1 (207431_s_at)	IGHD (213674_x_at)	RSAD2 (213797_at)	FCGR1B (214511_x_at)	MS4A1 (217418_x_at)	OSBPL10 (219073_s_at)	RAPGEF6 (219112_at)	DPEP2 (219452_at)	C13orf18 (44790_s_at)
203	IFI44L (204439_at)	ID3 (207826_s_at)	IGHD (213674_x_at)	RSAD2 (213797_at)	FCGR1B (214511_x_at)	MS4A1 (217418_x_at)	OSBPL10 (219073_s_at)	RAPGEF6 (219112_at)	DPEP2 (219452_at)	C13orf18 (44790_s_at)
204	GTF2I|GTF2IP1|LOC100093631 (201065_s_at)	FOXO1 (202723_s_at)	NELL2 (203413_at)	IFI44L (204439_at)	DEGS1 (207431_s_at)	ID3 (207826_s_at)	RSAD2 (213797_at)	FCGR1B (214511_x_at)	MS4A1 (217418_x_at)	OSBPL10 (219073_s_at)	C13orf18 (44790_s_at)
205	GTF2I|GTF2IP1|LOC100093631 (201065_s_at)	IFI44L (204439_at)	DEGS1 (207431_s_at)	ID3 (207826_s_at)	RSAD2 (213797_at)	FCGR1B (214511_x_at)	OSBPL10 (219073_s_at)	RAPGEF6 (219112_at)	C13orf18 (44790_s_at)
206	GTF2I|GTF2IP1|LOC100093631 (201065_s_at)	IFI44L (204439_at)	DEGS1 (207431_s_at)	RSAD2 (213797_at)	FCGR1B (214511_x_at)	MS4A1 (217418_x_at)	OSBPL10 (219073_s_at)	RAPGEF6 (219112_at)	C13orf18 (44790_s_at)
207	GTF2I|GTF2IP1|LOC100093631 (201065_s_at)	IFI44L (204439_at)	ID3 (207826_s_at)	RSAD2 (213797_at)	FCGR1B (214511_x_at)	MS4A1 (217418_x_at)	OSBPL10 (219073_s_at)	RAPGEF6 (219112_at)	C13orf18 (44790_s_at)
208	GTF2I|GTF2IP1|LOC100093631 (201065_s_at)	FOXO1 (202723_s_at)	NELL2 (203413_at)	IFI44L (204439_at)	DEGS1 (207431_s_at)	ID3 (207826_s_at)	IGHD (213674_x_at)	RSAD2 (213797_at)	FCGR1B (214511_x_at)	OSBPL10 (219073_s_at)	C13orf18 (44790_s_at)
209	GTF2I|GTF2IP1|LOC100093631 (201065_s_at)	FOXO1 (202723_s_at)	NELL2 (203413_at)	IFI44L (204439_at)	DEGS1 (207431_s_at)	IGHD (213674_x_at)	RSAD2 (213797_at)	FCGR1B (214511_x_at)	MS4A1 (217418_x_at)	OSBPL10 (219073_s_at)	C13orf18 (44790_s_at)
210	GTF2I|GTF2IP1|LOC100093631 (201065_s_at)	FOXO1 (202723_s_at)	NELL2 (203413_at)	IFI44L (204439_at)	ID3 (207826_s_at)	IGHD (213674_x_at)	RSAD2 (213797_at)	FCGR1B (214511_x_at)	MS4A1 (217418_x_at)	OSBPL10 (219073_s_at)	C13orf18 (44790_s_at)
211	GTF2I|GTF2IP1|LOC100093631 (201065_s_at)	IFI44L (204439_at)	DEGS1 (207431_s_at)	CD200 (209582_s_at)	IGHD (213674_x_at)	RSAD2 (213797_at)	FCGR1B (214511_x_at)	OSBPL10 (219073_s_at)	RAPGEF6 (219112_at)	C13orf18 (44790_s_at)
212	GTF2I|GTF2IP1|LOC100093631 (201065_s_at)	IFI44L (204439_at)	ID3 (207826_s_at)	IGHD (213674_x_at)	RSAD2 (213797_at)	FCGR1B (214511_x_at)	OSBPL10 (219073_s_at)	RAPGEF6 (219112_at)	C13orf18 (44790_s_at)
213	GTF2I|GTF2IP1|LOC100093631 (201065_s_at)	IFI44L (204439_at)	IGHD (213674_x_at)	RSAD2 (213797_at)	FCGR1B (214511_x_at)	MS4A1 (217418_x_at)	OSBPL10 (219073_s_at)	RAPGEF6 (219112_at)	C13orf18 (44790_s_at)
214	FOXO1 (202723_s_at)	NELL2 (203413_at)	IFI44L (204439_at)	DEGS1 (207431_s_at)	ID3 (207826_s_at)	RSAD2 (213797_at)	FCGR1B (214511_x_at)	MS4A1 (217418_x_at)	OSBPL10 (219073_s_at)	GRAMD1C (219313_at)	C13orf18 (219471_at)
215	IFI44L (204439_at)	DEGS1 (207431_s_at)	ID3 (207826_s_at)	RSAD2 (213797_at)	FCGR1B (214511_x_at)	OSBPL10 (219073_s_at)	RAPGEF6 (219112_at)	GRAMD1C (219313_at)	C13orf18 (219471_at)
216	IFI44L (204439_at)	DEGS1 (207431_s_at)	RSAD2 (213797_at)	FCGR1B (214511_x_at)	MS4A1 (217418_x_at)	OSBPL10 (219073_s_at)	RAPGEF6 (219112_at)	GRAMD1C (219313_at)	C13orf18 (219471_at)
217	IFI44L (204439_at)	DEGS1 (207431_s_at)	ID3 (207826_s_at)	RSAD2 (213797_at)	FCGR1B (214511_x_at)	MS4A1 (217418_x_at)	OSBPL10 (219073_s_at)	RAPGEF6 (219112_at)	C13orf18 (219471_at)
218	IFI44L (204439_at)	ID3 (207826_s_at)	RSAD2 (213797_at)	FCGR1B (214511_x_at)	MS4A1 (217418_x_at)	OSBPL10 (219073_s_at)	RAPGEF6 (219112_at)	GRAMD1C (219313_at)	C13orf18 (219471_at)
219	FOXO1 (202723_s_at)	NELL2 (203413_at)	IFI44L (204439_at)	DEGS1 (207431_s_at)	ID3 (207826_s_at)	IGHD (213674_x_at)	RSAD2 (213797_at)	FCGR1B (214511_x_at)	OSBPL10 (219073_s_at)	GRAMD1C (219313_at)	C13orf18 (219471_at)
220	FOXO1 (202723_s_at)	NELL2 (203413_at)	IFI44L (204439_at)	DEGS1 (207431_s_at)	IGHD (213674_x_at)	RSAD2 (213797_at)	FCGR1B (214511_x_at)	MS4A1 (217418_x_at)	OSBPL10 (219073_s_at)	GRAMD1C (219313_at)	C13orf18 (219471_at)
221	FOXO1 (202723_s_at)	NELL2 (203413_at)	IFI44L (204439_at)	DEGS1 (207431_s_at)	ID3 (207826_s_at)	IGHD (213674_x_at)	RSAD2 (213797_at)	FCGR1B (214511_x_at)	MS4A1 (217418_x_at)	OSBPL10 (219073_s_at)	C13orf18 (219471_at)
222	FOXO1 (202723_s_at)	NELL2 (203413_at)	IFI44L (204439_at)	ID3 (207826_s_at)	IGHD (213674_x_at)	RSAD2 (213797_at)	FCGR1B (214511_x_at)	MS4A1 (217418_x_at)	OSBPL10 (219073_s_at)	GRAMD1C (219313_at)	C13orf18 (219471_at)
223	IFI44L (204439_at)	DEGS1 (207431_s_at)	CD200 (209582_s_at)	IGHD (213674_x_at)	RSAD2 (213797_at)	FCGR1B (214511_x_at)	OSBPL10 (219073_s_at)	RAPGEF6 (219112_at)	GRAMD1C (219313_at)	C13orf18 (219471_at)
224	IFI44L (204439_at)	DEGS1 (207431_s_at)	ID3 (207826_s_at)	IGHD (213674_x_at)	RSAD2 (213797_at)	FCGR1B (214511_x_at)	OSBPL10 (219073_s_at)	RAPGEF6 (219112_at)	C13orf18 (219471_at)
225	IFI44L (204439_at)	ID3 (207826_s_at)	IGHD (213674_x_at)	RSAD2 (213797_at)	FCGR1B (214511_x_at)	OSBPL10 (219073_s_at)	RAPGEF6 (219112_at)	GRAMD1C (219313_at)	C13orf18 (219471_at)
226	IFI44L (204439_at)	DEGS1 (207431_s_at)	IGHD (213674_x_at)	RSAD2 (213797_at)	FCGR1B (214511_x_at)	MS4A1 (217418_x_at)	OSBPL10 (219073_s_at)	RAPGEF6 (219112_at)	C13orf18 (219471_at)
227	IFI44L (204439_at)	IGHD (213674_x_at)	RSAD2 (213797_at)	FCGR1B (214511_x_at)	MS4A1 (217418_x_at)	OSBPL10 (219073_s_at)	RAPGEF6 (219112_at)	GRAMD1C (219313_at)	C13orf18 (219471_at)
228	IFI44L (204439_at)	ID3 (207826_s_at)	IGHD (213674_x_at)	RSAD2 (213797_at)	FCGR1B (214511_x_at)	MS4A1 (217418_x_at)	OSBPL10 (219073_s_at)	RAPGEF6 (219112_at)	C13orf18 (219471_at)
229	GTF2I|GTF2IP1|LOC100093631 (201065_s_at)	FOXO1 (202723_s_at)	NELL2 (203413_at)	IFI44L (204439_at)	DEGS1 (207431_s_at)	ID3 (207826_s_at)	RSAD2 (213797_at)	FCGR1B (214511_x_at)	IGHD (215621_s_at)	OSBPL10 (219073_s_at)	GRAMD1C (219313_at)	C13orf18 (219471_at)
230	GTF2I|GTF2IP1|LOC100093631 (201065_s_at)	FOXO1 (202723_s_at)	NELL2 (203413_at)	IFI44L (204439_at)	DEGS1 (207431_s_at)	RSAD2 (213797_at)	FCGR1B (214511_x_at)	MS4A1 (217418_x_at)	OSBPL10 (219073_s_at)	GRAMD1C (219313_at)	C13orf18 (219471_at)
231	GTF2I|GTF2IP1|LOC100093631 (201065_s_at)	FOXO1 (202723_s_at)	NELL2 (203413_at)	IFI44L (204439_at)	DEGS1 (207431_s_at)	ID3 (207826_s_at)	RSAD2 (213797_at)	FCGR1B (214511_x_at)	MS4A1 (217418_x_at)	OSBPL10 (219073_s_at)	C13orf18 (219471_at)
232	GTF2I|GTF2IP1|LOC100093631 (201065_s_at)	FOXO1 (202723_s_at)	NELL2 (203413_at)	IFI44L (204439_at)	ID3 (207826_s_at)	RSAD2 (213797_at)	FCGR1B (214511_x_at)	MS4A1 (217418_x_at)	OSBPL10 (219073_s_at)	GRAMD1C (219313_at)	C13orf18 (219471_at)
233	GTF2I|GTF2IP1|LOC100093631 (201065_s_at)	IFI44L (204439_at)	DEGS1 (207431_s_at)	CD200 (209582_s_at)	RSAD2 (213797_at)	FCGR1B (214511_x_at)	OSBPL10 (219073_s_at)	RAPGEF6 (219112_at)	GRAMD1C (219313_at)	C13orf18 (219471_at)
234	GTF2I|GTF2IP1|LOC100093631 (201065_s_at)	IFI44L (204439_at)	DEGS1 (207431_s_at)	ID3 (207826_s_at)	RSAD2 (213797_at)	FCGR1B (214511_x_at)	OSBPL10 (219073_s_at)	RAPGEF6 (219112_at)	C13orf18 (219471_at)
235	GTF2I|GTF2IP1|LOC100093631 (201065_s_at)	IFI44L (204439_at)	ID3 (207826_s_at)	RSAD2 (213797_at)	FCGR1B (214511_x_at)	OSBPL10 (219073_s_at)	RAPGEF6 (219112_at)	GRAMD1C (219313_at)	C13orf18 (219471_at)
236	GTF2I|GTF2IP1|LOC100093631 (201065_s_at)	IFI44L (204439_at)	DEGS1 (207431_s_at)	RSAD2 (213797_at)	FCGR1B (214511_x_at)	MS4A1 (217418_x_at)	OSBPL10 (219073_s_at)	RAPGEF6 (219112_at)	C13orf18 (219471_at)
237	GTF2I|GTF2IP1|LOC100093631 (201065_s_at)	IFI44L (204439_at)	RSAD2 (213797_at)	FCGR1B (214511_x_at)	MS4A1 (217418_x_at)	OSBPL10 (219073_s_at)	RAPGEF6 (219112_at)	GRAMD1C (219313_at)	C13orf18 (219471_at)
238	GTF2I|GTF2IP1|LOC100093631 (201065_s_at)	IFI44L (204439_at)	ID3 (207826_s_at)	RSAD2 (213797_at)	FCGR1B (214511_x_at)	MS4A1 (217418_x_at)	OSBPL10 (219073_s_at)	RAPGEF6 (219112_at)	C13orf18 (219471_at)
239	GTF2I|GTF2IP1|LOC100093631 (201065_s_at)	FOXO1 (202723_s_at)	NELL2 (203413_at)	IFI44L (204439_at)	DEGS1 (207431_s_at)	CD200 (209582_s_at)	IGHD (213674_x_at)	RSAD2 (213797_at)	FCGR1B (214511_x_at)	OSBPL10 (219073_s_at)	GRAMD1C (219313_at)	C13orf18 (219471_at)
240	GTF2I|GTF2IP1|LOC100093631 (201065_s_at)	FOXO1 (202723_s_at)	NELL2 (203413_at)	IFI44L (204439_at)	DEGS1 (207431_s_at)	ID3 (207826_s_at)	IGHD (213674_x_at)	RSAD2 (213797_at)	FCGR1B (214511_x_at)	OSBPL10 (219073_s_at)	C13orf18 (219471_at)
241	GTF2I|GTF2IP1|LOC100093631 (201065_s_at)	FOXO1 (202723_s_at)	NELL2 (203413_at)	IFI44L (204439_at)	ID3 (207826_s_at)	IGHD (213674_x_at)	RSAD2 (213797_at)	FCGR1B (214511_x_at)	OSBPL10 (219073_s_at)	GRAMD1C (219313_at)	C13orf18 (219471_at)
242	GTF2I|GTF2IP1|LOC100093631 (201065_s_at)	FOXO1 (202723_s_at)	NELL2 (203413_at)	IFI44L (204439_at)	DEGS1 (207431_s_at)	IGHD (213674_x_at)	RSAD2 (213797_at)	FCGR1B (214511_x_at)	MS4A1 (217418_x_at)	OSBPL10 (219073_s_at)	C13orf18 (219471_at)
243	GTF2I|GTF2IP1|LOC100093631 (201065_s_at)	FOXO1 (202723_s_at)	NELL2 (203413_at)	IFI44L (204439_at)	IGHD (213674_x_at)	RSAD2 (213797_at)	FCGR1B (214511_x_at)	MS4A1 (217418_x_at)	OSBPL10 (219073_s_at)	GRAMD1C (219313_at)	C13orf18 (219471_at)
244	GTF2I|GTF2IP1|LOC100093631 (201065_s_at)	FOXO1 (202723_s_at)	NELL2 (203413_at)	IFI44L (204439_at)	ID3 (207826_s_at)	IGHD (213674_x_at)	RSAD2 (213797_at)	FCGR1B (214511_x_at)	MS4A1 (217418_x_at)	OSBPL10 (219073_s_at)	C13orf18 (219471_at)
245	GTF2I|GTF2IP1|LOC100093631 (201065_s_at)	IFI44L (204439_at)	DEGS1 (207431_s_at)	CD200 (209582_s_at)	IGHD (213674_x_at)	RSAD2 (213797_at)	FCGR1B (214511_x_at)	OSBPL10 (219073_s_at)	RAPGEF6 (219112_at)	C13orf18 (219471_at)
246	GTF2I|GTF2IP1|LOC100093631 (201065_s_at)	IFI44L (204439_at)	CD200 (209582_s_at)	IGHD (213674_x_at)	RSAD2 (213797_at)	FCGR1B (214511_x_at)	OSBPL10 (219073_s_at)	RAPGEF6 (219112_at)	GRAMD1C (219313_at)	C13orf18 (219471_at)
247	GTF2I|GTF2IP1|LOC100093631 (201065_s_at)	IFI44L (204439_at)	ID3 (207826_s_at)	IGHD (213674_x_at)	RSAD2 (213797_at)	FCGR1B (214511_x_at)	OSBPL10 (219073_s_at)	RAPGEF6 (219112_at)	C13orf18 (219471_at)
248	GTF2I|GTF2IP1|LOC100093631 (201065_s_at)	IFI44L (204439_at)	IGHD (213674_x_at)	RSAD2 (213797_at)	FCGR1B (214511_x_at)	MS4A1 (217418_x_at)	OSBPL10 (219073_s_at)	RAPGEF6 (219112_at)	C13orf18 (219471_at)
249	GTF2I|GTF2IP1|LOC100093631 (201065_s_at)	IFIT3 (204747_at)	CD79A (205049_s_at)	TNFAIP6 (206025_s_at)	ID3 (207826_s_at)	IGHD (213674_x_at)	FCGR1A|FCGR1C (216950_s_at)	MS4A1 (217418_x_at)	RAPGEF6 (219112_at)	BACH2 (221234_s_at)	C13orf18 (44790_s_at)
250	IFIT3 (204747_at)	CD79A (205049_s_at)	TNFAIP6 (206025_s_at)	ID3 (207826_s_at)	IGHD (213674_x_at)	FCGR1A|FCGR1C (216950_s_at)	MS4A1 (217418_x_at)	RAPGEF6 (219112_at)	GRAMD1C (219313_at)	C13orf18 (219471_at)	BACH2 (221234_s_at)
251	GTF2I|GTF2IP1|LOC100093631 (201065_s_at)	IFIT3 (204747_at)	CD79A (205049_s_at)	TNFAIP6 (206025_s_at)	ID3 (207826_s_at)	FCGR1A|FCGR1C (216950_s_at)	MS4A1 (217418_x_at)	RAPGEF6 (219112_at)	GRAMD1C (219313_at)	C13orf18 (219471_at)	BACH2 (221234_s_at)
252	GTF2I|GTF2IP1|LOC100093631 (201065_s_at)	IFIT3 (204747_at)	CD79A (205049_s_at)	TNFAIP6 (206025_s_at)	ID3 (207826_s_at)	IGHD (213674_x_at)	FCGR1A|FCGR1C (216950_s_at)	MS4A1 (217418_x_at)	GRAMD1C (219313_at)	C13orf18 (219471_at)	BACH2 (221234_s_at)
253	GTF2I|GTF2IP1|LOC100093631 (201065_s_at)	IFIT3 (204747_at)	CD79A (205049_s_at)	TNFAIP6 (206025_s_at)	ID3 (207826_s_at)	MS4A1 (210356_x_at)	IGHD (213674_x_at)	FCGR1A|FCGR1C (216950_s_at)	RAPGEF6 (219112_at)	GRAMD1C (219313_at)	C13orf18 (219471_at)	BACH2 (221234_s_at)
254	GTF2I|GTF2IP1|LOC100093631 (201065_s_at)	IFIT3 (204747_at)	CD79A (205049_s_at)	TNFAIP6 (206025_s_at)	IGHD (213674_x_at)	FCGR1A|FCGR1C (216950_s_at)	MS4A1 (217418_x_at)	RAPGEF6 (219112_at)	GRAMD1C (219313_at)	C13orf18 (219471_at)	BACH2 (221234_s_at)
255	GTF2I|GTF2IP1|LOC100093631 (201065_s_at)	IFIT3 (204747_at)	CD79A (205049_s_at)	TNFAIP6 (206025_s_at)	ID3 (207826_s_at)	IGHD (213674_x_at)	FCGR1A|FCGR1C (216950_s_at)	MS4A1 (217418_x_at)	RAPGEF6 (219112_at)	C13orf18 (219471_at)	BACH2 (221234_s_at)
256	IFIT3 (204747_at)	TNFAIP6 (206025_s_at)	ID3 (207826_s_at)	IGHD (213674_x_at)	FCGR1A|FCGR1C (216950_s_at)	MS4A1 (217418_x_at)	OSBPL10 (219073_s_at)	RAPGEF6 (219112_at)	DPEP2 (219452_at)	C13orf18 (44790_s_at)
257	GTF2I|GTF2IP1|LOC100093631 (201065_s_at)	IFIT3 (204747_at)	TNFAIP6 (206025_s_at)	ID3 (207826_s_at)	FCGR1A|FCGR1C (216950_s_at)	MS4A1 (217418_x_at)	OSBPL10 (219073_s_at)	RAPGEF6 (219112_at)	C13orf18 (44790_s_at)
258	GTF2I|GTF2IP1|LOC100093631 (201065_s_at)	FOXO1 (202723_s_at)	NELL2 (203413_at)	IFIT3 (204747_at)	TNFAIP6 (206025_s_at)	ID3 (207826_s_at)	IGHD (213674_x_at)	FCGR1A|FCGR1C (216950_s_at)	MS4A1 (217418_x_at)	OSBPL10 (219073_s_at)	C13orf18 (44790_s_at)
259	GTF2I|GTF2IP1|LOC100093631 (201065_s_at)	IFIT3 (204747_at)	TNFAIP6 (206025_s_at)	ID3 (207826_s_at)	IGHD (213674_x_at)	FCGR1A|FCGR1C (216950_s_at)	OSBPL10 (219073_s_at)	RAPGEF6 (219112_at)	C13orf18 (44790_s_at)
260	GTF2I|GTF2IP1|LOC100093631 (201065_s_at)	IFIT3 (204747_at)	TNFAIP6 (206025_s_at)	IGHD (213674_x_at)	FCGR1A|FCGR1C (216950_s_at)	MS4A1 (217418_x_at)	OSBPL10 (219073_s_at)	RAPGEF6 (219112_at)	C13orf18 (44790_s_at)
261	IFIT3 (204747_at)	TNFAIP6 (206025_s_at)	ID3 (207826_s_at)	FCGR1A|FCGR1C (216950_s_at)	MS4A1 (217418_x_at)	OSBPL10 (219073_s_at)	RAPGEF6 (219112_at)	GRAMD1C (219313_at)	C13orf18 (219471_at)
262	FOXO1 (202723_s_at)	NELL2 (203413_at)	IFIT3 (204747_at)	TNFAIP6 (206025_s_at)	ID3 (207826_s_at)	IGHD (213674_x_at)	FCGR1A|FCGR1C (216950_s_at)	MS4A1 (217418_x_at)	OSBPL10 (219073_s_at)	GRAMD1C (219313_at)	C13orf18 (219471_at)
263	IFIT3 (204747_at)	TNFAIP6 (206025_s_at)	IGHD (213674_x_at)	FCGR1A|FCGR1C (216950_s_at)	MS4A1 (217418_x_at)	OSBPL10 (219073_s_at)	RAPGEF6 (219112_at)	GRAMD1C (219313_at)	C13orf18 (219471_at)
264	GTF2I|GTF2IP1|LOC100093631 (201065_s_at)	FOXO1 (202723_s_at)	NELL2 (203413_at)	IFIT3 (204747_at)	TNFAIP6 (206025_s_at)	ID3 (207826_s_at)	FCGR1A|FCGR1C (216950_s_at)	MS4A1 (217418_x_at)	OSBPL10 (219073_s_at)	GRAMD1C (219313_at)	C13orf18 (219471_at)
265	GTF2I|GTF2IP1|LOC100093631 (201065_s_at)	IFIT3 (204747_at)	TNFAIP6 (206025_s_at)	ID3 (207826_s_at)	FCGR1A|FCGR1C (216950_s_at)	OSBPL10 (219073_s_at)	RAPGEF6 (219112_at)	GRAMD1C (219313_at)	C13orf18 (219471_at)
266	GTF2I|GTF2IP1|LOC100093631 (201065_s_at)	IFIT3 (204747_at)	TNFAIP6 (206025_s_at)	FCGR1A|FCGR1C (216950_s_at)	MS4A1 (217418_x_at)	OSBPL10 (219073_s_at)	RAPGEF6 (219112_at)	GRAMD1C (219313_at)	C13orf18 (219471_at)
267	GTF2I|GTF2IP1|LOC100093631 (201065_s_at)	IFIT3 (204747_at)	TNFAIP6 (206025_s_at)	ID3 (207826_s_at)	FCGR1A|FCGR1C (216950_s_at)	MS4A1 (217418_x_at)	OSBPL10 (219073_s_at)	RAPGEF6 (219112_at)	C13orf18 (219471_at)
268	GTF2I|GTF2IP1|LOC100093631 (201065_s_at)	FOXO1 (202723_s_at)	NELL2 (203413_at)	IFIT3 (204747_at)	TNFAIP6 (206025_s_at)	ID3 (207826_s_at)	IGHD (213674_x_at)	FCGR1A|FCGR1C (216950_s_at)	OSBPL10 (219073_s_at)	GRAMD1C (219313_at)	C13orf18 (219471_at)
269	GTF2I|GTF2IP1|LOC100093631 (201065_s_at)	FOXO1 (202723_s_at)	NELL2 (203413_at)	IFIT3 (204747_at)	TNFAIP6 (206025_s_at)	IGHD (213674_x_at)	FCGR1A|FCGR1C (216950_s_at)	MS4A1 (217418_x_at)	OSBPL10 (219073_s_at)	GRAMD1C (219313_at)	C13orf18 (219471_at)
270	GTF2I|GTF2IP1|LOC100093631 (201065_s_at)	FOXO1 (202723_s_at)	NELL2 (203413_at)	IFIT3 (204747_at)	TNFAIP6 (206025_s_at)	ID3 (207826_s_at)	IGHD (213674_x_at)	FCGR1A|FCGR1C (216950_s_at)	MS4A1 (217418_x_at)	OSBPL10 (219073_s_at)	C13orf18 (219471_at)
271	GTF2I|GTF2IP1|LOC100093631 (201065_s_at)	IFIT3 (204747_at)	TNFAIP6 (206025_s_at)	CD200 (209582_s_at)	IGHD (213674_x_at)	FCGR1A|FCGR1C (216950_s_at)	OSBPL10 (219073_s_at)	RAPGEF6 (219112_at)	GRAMD1C (219313_at)	C13orf18 (219471_at)
272	GTF2I|GTF2IP1|LOC100093631 (201065_s_at)	IFIT3 (204747_at)	TNFAIP6 (206025_s_at)	ID3 (207826_s_at)	IGHD (213674_x_at)	FCGR1A|FCGR1C (216950_s_at)	OSBPL10 (219073_s_at)	RAPGEF6 (219112_at)	C13orf18 (219471_at)
273	GTF2I|GTF2IP1|LOC100093631 (201065_s_at)	IFIT3 (204747_at)	TNFAIP6 (206025_s_at)	IGHD (213674_x_at)	FCGR1A|FCGR1C (216950_s_at)	MS4A1 (217418_x_at)	OSBPL10 (219073_s_at)	RAPGEF6 (219112_at)	C13orf18 (219471_at)
274	IFIT3 (204747_at)	CD79A (205049_s_at)	HTATIP2 (207180_s_at)	ID3 (207826_s_at)	IGHD (213674_x_at)	FCGR1B (214511_x_at)	MS4A1 (217418_x_at)	RAPGEF6 (219112_at)	DPEP2 (219452_at)	BACH2 (221234_s_at)	C13orf18 (44790_s_at)
275	GTF2I|GTF2IP1|LOC100093631 (201065_s_at)	IFIT3 (204747_at)	CD79A (205049_s_at)	HTATIP2 (207180_s_at)	ID3 (207826_s_at)	FCGR1B (214511_x_at)	MS4A1 (217418_x_at)	RAPGEF6 (219112_at)	BACH2 (221234_s_at)	C13orf18 (44790_s_at)
276	GTF2I|GTF2IP1|LOC100093631 (201065_s_at)	IFIT3 (204747_at)	CD79A (205049_s_at)	HTATIP2 (207180_s_at)	ID3 (207826_s_at)	IGHD (213674_x_at)	FCGR1B (214511_x_at)	MS4A1 (217418_x_at)	BACH2 (221234_s_at)	C13orf18 (44790_s_at)
277	GTF2I|GTF2IP1|LOC100093631 (201065_s_at)	IFIT3 (204747_at)	CD79A (205049_s_at)	HTATIP2 (207180_s_at)	ID3 (207826_s_at)	MS4A1 (210356_x_at)	IGHD (213674_x_at)	FCGR1B (214511_x_at)	RAPGEF6 (219112_at)	BACH2 (221234_s_at)	C13orf18 (44790_s_at)
278	GTF2I|GTF2IP1|LOC100093631 (201065_s_at)	IFIT3 (204747_at)	CD79A (205049_s_at)	HTATIP2 (207180_s_at)	IGHD (213674_x_at)	FCGR1B (214511_x_at)	MS4A1 (217418_x_at)	RAPGEF6 (219112_at)	BACH2 (221234_s_at)	C13orf18 (44790_s_at)
279	IFIT3 (204747_at)	CD79A (205049_s_at)	HTATIP2 (207180_s_at)	ID3 (207826_s_at)	FCGR1B (214511_x_at)	MS4A1 (217418_x_at)	RAPGEF6 (219112_at)	GRAMD1C (219313_at)	C13orf18 (219471_at)	BACH2 (221234_s_at)
280	IFIT3 (204747_at)	CD79A (205049_s_at)	HTATIP2 (207180_s_at)	ID3 (207826_s_at)	IGHD (213674_x_at)	FCGR1B (214511_x_at)	MS4A1 (217418_x_at)	GRAMD1C (219313_at)	C13orf18 (219471_at)	BACH2 (221234_s_at)
281	IFIT3 (204747_at)	CD79A (205049_s_at)	HTATIP2 (207180_s_at)	ID3 (207826_s_at)	MS4A1 (210356_x_at)	IGHD (213674_x_at)	FCGR1B (214511_x_at)	RAPGEF6 (219112_at)	GRAMD1C (219313_at)	C13orf18 (219471_at)	BACH2 (221234_s_at)
282	IFIT3 (204747_at)	CD79A (205049_s_at)	HTATIP2 (207180_s_at)	IGHD (213674_x_at)	FCGR1B (214511_x_at)	MS4A1 (217418_x_at)	RAPGEF6 (219112_at)	GRAMD1C (219313_at)	C13orf18 (219471_at)	BACH2 (221234_s_at)
283	IFIT3 (204747_at)	CD79A (205049_s_at)	HTATIP2 (207180_s_at)	ID3 (207826_s_at)	IGHD (213674_x_at)	FCGR1B (214511_x_at)	MS4A1 (217418_x_at)	RAPGEF6 (219112_at)	C13orf18 (219471_at)	BACH2 (221234_s_at)
284	GTF2I|GTF2IP1|LOC100093631 (201065_s_at)	IFIT3 (204747_at)	CD79A (205049_s_at)	HTATIP2 (207180_s_at)	ID3 (207826_s_at)	FCGR1B (214511_x_at)	MS4A1 (217418_x_at)	GRAMD1C (219313_at)	C13orf18 (219471_at)	BACH2 (221234_s_at)
285	GTF2I|GTF2IP1|LOC100093631 (201065_s_at)	IFIT3 (204747_at)	CD79A (205049_s_at)	HTATIP2 (207180_s_at)	ID3 (207826_s_at)	MS4A1 (210356_x_at)	FCGR1B (214511_x_at)	RAPGEF6 (219112_at)	GRAMD1C (219313_at)	C13orf18 (219471_at)	BACH2 (221234_s_at)
286	GTF2I|GTF2IP1|LOC100093631 (201065_s_at)	IFIT3 (204747_at)	CD79A (205049_s_at)	HTATIP2 (207180_s_at)	FCGR1B (214511_x_at)	MS4A1 (217418_x_at)	RAPGEF6 (219112_at)	GRAMD1C (219313_at)	C13orf18 (219471_at)	BACH2 (221234_s_at)
287	GTF2I|GTF2IP1|LOC100093631 (201065_s_at)	IFIT3 (204747_at)	CD79A (205049_s_at)	HTATIP2 (207180_s_at)	ID3 (207826_s_at)	FCGR1B (214511_x_at)	MS4A1 (217418_x_at)	RAPGEF6 (219112_at)	C13orf18 (219471_at)	BACH2 (221234_s_at)
288	GTF2I|GTF2IP1|LOC100093631 (201065_s_at)	IFIT3 (204747_at)	CD79A (205049_s_at)	HTATIP2 (207180_s_at)	ID3 (207826_s_at)	MS4A1 (210356_x_at)	IGHD (213674_x_at)	FCGR1B (214511_x_at)	GRAMD1C (219313_at)	C13orf18 (219471_at)	BACH2 (221234_s_at)
289	GTF2I|GTF2IP1|LOC100093631 (201065_s_at)	IFIT3 (204747_at)	CD79A (205049_s_at)	HTATIP2 (207180_s_at)	IGHD (213674_x_at)	FCGR1B (214511_x_at)	MS4A1 (217418_x_at)	GRAMD1C (219313_at)	C13orf18 (219471_at)	BACH2 (221234_s_at)
290	GTF2I|GTF2IP1|LOC100093631 (201065_s_at)	IFIT3 (204747_at)	CD79A (205049_s_at)	HTATIP2 (207180_s_at)	ID3 (207826_s_at)	IGHD (213674_x_at)	FCGR1B (214511_x_at)	MS4A1 (217418_x_at)	C13orf18 (219471_at)	BACH2 (221234_s_at)
291	GTF2I|GTF2IP1|LOC100093631 (201065_s_at)	IFIT3 (204747_at)	CD79A (205049_s_at)	HTATIP2 (207180_s_at)	MS4A1 (210356_x_at)	IGHD (213674_x_at)	FCGR1B (214511_x_at)	RAPGEF6 (219112_at)	GRAMD1C (219313_at)	C13orf18 (219471_at)	BACH2 (221234_s_at)
292	GTF2I|GTF2IP1|LOC100093631 (201065_s_at)	IFIT3 (204747_at)	CD79A (205049_s_at)	HTATIP2 (207180_s_at)	ID3 (207826_s_at)	MS4A1 (210356_x_at)	IGHD (213674_x_at)	FCGR1B (214511_x_at)	RAPGEF6 (219112_at)	C13orf18 (219471_at)	BACH2 (221234_s_at)
293	GTF2I|GTF2IP1|LOC100093631 (201065_s_at)	IFIT3 (204747_at)	CD79A (205049_s_at)	HTATIP2 (207180_s_at)	IGHD (213674_x_at)	FCGR1B (214511_x_at)	MS4A1 (217418_x_at)	RAPGEF6 (219112_at)	C13orf18 (219471_at)	BACH2 (221234_s_at)
294	IFIT3 (204747_at)	HTATIP2 (207180_s_at)	ID3 (207826_s_at)	FCGR1B (214511_x_at)	MS4A1 (217418_x_at)	OSBPL10 (219073_s_at)	RAPGEF6 (219112_at)	DPEP2 (219452_at)	C13orf18 (44790_s_at)
295	FOXO1 (202723_s_at)	NELL2 (203413_at)	IFIT3 (204747_at)	HTATIP2 (207180_s_at)	ID3 (207826_s_at)	IGHD (213674_x_at)	FCGR1B (214511_x_at)	MS4A1 (217418_x_at)	OSBPL10 (219073_s_at)	DPEP2 (219452_at)	C13orf18 (44790_s_at)
296	IFIT3 (204747_at)	HTATIP2 (207180_s_at)	ID3 (207826_s_at)	IGHD (213674_x_at)	FCGR1B (214511_x_at)	OSBPL10 (219073_s_at)	RAPGEF6 (219112_at)	DPEP2 (219452_at)	C13orf18 (44790_s_at)
297	IFIT3 (204747_at)	HTATIP2 (207180_s_at)	IGHD (213674_x_at)	FCGR1B (214511_x_at)	MS4A1 (217418_x_at)	OSBPL10 (219073_s_at)	RAPGEF6 (219112_at)	DPEP2 (219452_at)	C13orf18 (44790_s_at)
298	GTF2I|GTF2IP1|LOC100093631 (201065_s_at)	FOXO1 (202723_s_at)	NELL2 (203413_at)	IFIT3 (204747_at)	HTATIP2 (207180_s_at)	ID3 (207826_s_at)	FCGR1B (214511_x_at)	MS4A1 (217418_x_at)	OSBPL10 (219073_s_at)	C13orf18 (44790_s_at)
299	GTF2I|GTF2IP1|LOC100093631 (201065_s_at)	IFIT3 (204747_at)	HTATIP2 (207180_s_at)	ID3 (207826_s_at)	FCGR1B (214511_x_at)	OSBPL10 (219073_s_at)	RAPGEF6 (219112_at)	C13orf18 (44790_s_at)
300	GTF2I|GTF2IP1|LOC100093631 (201065_s_at)	IFIT3 (204747_at)	HTATIP2 (207180_s_at)	FCGR1B (214511_x_at)	MS4A1 (217418_x_at)	OSBPL10 (219073_s_at)	RAPGEF6 (219112_at)	C13orf18 (44790_s_at)
301	GTF2I|GTF2IP1|LOC100093631 (201065_s_at)	FOXO1 (202723_s_at)	NELL2 (203413_at)	IFIT3 (204747_at)	HTATIP2 (207180_s_at)	ID3 (207826_s_at)	IGHD (213674_x_at)	FCGR1B (214511_x_at)	OSBPL10 (219073_s_at)	C13orf18 (44790_s_at)
302	GTF2I|GTF2IP1|LOC100093631 (201065_s_at)	FOXO1 (202723_s_at)	NELL2 (203413_at)	IFIT3 (204747_at)	HTATIP2 (207180_s_at)	IGHD (213674_x_at)	FCGR1B (214511_x_at)	MS4A1 (217418_x_at)	OSBPL10 (219073_s_at)	C13orf18 (44790_s_at)
303	GTF2I|GTF2IP1|LOC100093631 (201065_s_at)	IFIT3 (204747_at)	HTATIP2 (207180_s_at)	CD200 (209582_s_at)	IGHD (213674_x_at)	FCGR1B (214511_x_at)	OSBPL10 (219073_s_at)	RAPGEF6 (219112_at)	C13orf18 (44790_s_at)
304	FOXO1 (202723_s_at)	NELL2 (203413_at)	IFIT3 (204747_at)	HTATIP2 (207180_s_at)	ID3 (207826_s_at)	FCGR1B (214511_x_at)	MS4A1 (217418_x_at)	OSBPL10 (219073_s_at)	GRAMD1C (219313_at)	C13orf18 (219471_at)
305	IFIT3 (204747_at)	HTATIP2 (207180_s_at)	FCGR1B (214511_x_at)	MS4A1 (217418_x_at)	OSBPL10 (219073_s_at)	RAPGEF6 (219112_at)	GRAMD1C (219313_at)	C13orf18 (219471_at)
306	IFIT3 (204747_at)	HTATIP2 (207180_s_at)	ID3 (207826_s_at)	FCGR1B (214511_x_at)	MS4A1 (217418_x_at)	OSBPL10 (219073_s_at)	RAPGEF6 (219112_at)	C13orf18 (219471_at)
307	FOXO1 (202723_s_at)	NELL2 (203413_at)	IFIT3 (204747_at)	HTATIP2 (207180_s_at)	IGHD (213674_x_at)	FCGR1B (214511_x_at)	MS4A1 (217418_x_at)	OSBPL10 (219073_s_at)	GRAMD1C (219313_at)	C13orf18 (219471_at)
308	FOXO1 (202723_s_at)	NELL2 (203413_at)	IFIT3 (204747_at)	HTATIP2 (207180_s_at)	ID3 (207826_s_at)	IGHD (213674_x_at)	FCGR1B (214511_x_at)	MS4A1 (217418_x_at)	OSBPL10 (219073_s_at)	C13orf18 (219471_at)
309	IFIT3 (204747_at)	HTATIP2 (207180_s_at)	CD200 (209582_s_at)	IGHD (213674_x_at)	FCGR1B (214511_x_at)	OSBPL10 (219073_s_at)	RAPGEF6 (219112_at)	GRAMD1C (219313_at)	C13orf18 (219471_at)
310	IFIT3 (204747_at)	HTATIP2 (207180_s_at)	ID3 (207826_s_at)	IGHD (213674_x_at)	FCGR1B (214511_x_at)	OSBPL10 (219073_s_at)	RAPGEF6 (219112_at)	C13orf18 (219471_at)
311	IFIT3 (204747_at)	HTATIP2 (207180_s_at)	IGHD (213674_x_at)	FCGR1B (214511_x_at)	MS4A1 (217418_x_at)	OSBPL10 (219073_s_at)	RAPGEF6 (219112_at)	C13orf18 (219471_at)
312	GTF2I|GTF2IP1|LOC100093631 (201065_s_at)	FOXO1 (202723_s_at)	NELL2 (203413_at)	IFIT3 (204747_at)	HTATIP2 (207180_s_at)	ID3 (207826_s_at)	FCGR1B (214511_x_at)	IGHD (215621_s_at)	OSBPL10 (219073_s_at)	GRAMD1C (219313_at)	C13orf18 (219471_at)
313	GTF2I|GTF2IP1|LOC100093631 (201065_s_at)	FOXO1 (202723_s_at)	NELL2 (203413_at)	IFIT3 (204747_at)	HTATIP2 (207180_s_at)	FCGR1B (214511_x_at)	MS4A1 (217418_x_at)	OSBPL10 (219073_s_at)	GRAMD1C (219313_at)	C13orf18 (219471_at)
314	GTF2I|GTF2IP1|LOC100093631 (201065_s_at)	FOXO1 (202723_s_at)	NELL2 (203413_at)	IFIT3 (204747_at)	HTATIP2 (207180_s_at)	ID3 (207826_s_at)	FCGR1B (214511_x_at)	MS4A1 (217418_x_at)	OSBPL10 (219073_s_at)	C13orf18 (219471_at)
315	GTF2I|GTF2IP1|LOC100093631 (201065_s_at)	IFIT3 (204747_at)	HTATIP2 (207180_s_at)	CD200 (209582_s_at)	FCGR1B (214511_x_at)	OSBPL10 (219073_s_at)	RAPGEF6 (219112_at)	GRAMD1C (219313_at)	C13orf18 (219471_at)
316	GTF2I|GTF2IP1|LOC100093631 (201065_s_at)	IFIT3 (204747_at)	HTATIP2 (207180_s_at)	ID3 (207826_s_at)	FCGR1B (214511_x_at)	OSBPL10 (219073_s_at)	RAPGEF6 (219112_at)	C13orf18 (219471_at)
317	GTF2I|GTF2IP1|LOC100093631 (201065_s_at)	IFIT3 (204747_at)	HTATIP2 (207180_s_at)	FCGR1B (214511_x_at)	MS4A1 (217418_x_at)	OSBPL10 (219073_s_at)	RAPGEF6 (219112_at)	C13orf18 (219471_at)
318	GTF2I|GTF2IP1|LOC100093631 (201065_s_at)	FOXO1 (202723_s_at)	NELL2 (203413_at)	IFIT3 (204747_at)	HTATIP2 (207180_s_at)	CD200 (209582_s_at)	IGHD (213674_x_at)	FCGR1B (214511_x_at)	OSBPL10 (219073_s_at)	GRAMD1C (219313_at)	C13orf18 (219471_at)
319	GTF2I|GTF2IP1|LOC100093631 (201065_s_at)	FOXO1 (202723_s_at)	NELL2 (203413_at)	IFIT3 (204747_at)	HTATIP2 (207180_s_at)	ID3 (207826_s_at)	IGHD (213674_x_at)	FCGR1B (214511_x_at)	OSBPL10 (219073_s_at)	C13orf18 (219471_at)
320	GTF2I|GTF2IP1|LOC100093631 (201065_s_at)	FOXO1 (202723_s_at)	NELL2 (203413_at)	IFIT3 (204747_at)	HTATIP2 (207180_s_at)	IGHD (213674_x_at)	FCGR1B (214511_x_at)	MS4A1 (217418_x_at)	OSBPL10 (219073_s_at)	C13orf18 (219471_at)
321	GTF2I|GTF2IP1|LOC100093631 (201065_s_at)	IFIT3 (204747_at)	HTATIP2 (207180_s_at)	CD200 (209582_s_at)	IGHD (213674_x_at)	FCGR1B (214511_x_at)	OSBPL10 (219073_s_at)	RAPGEF6 (219112_at)	C13orf18 (219471_at)
322	GTF2I|GTF2IP1|LOC100093631 (201065_s_at)	CD79A (205049_s_at)	TNFAIP6 (206025_s_at)	ID3 (207826_s_at)	IGHD (213674_x_at)	RSAD2 (213797_at)	IFI44 (214059_at)	FCGR1A|FCGR1C (216950_s_at)	MS4A1 (217418_x_at)	RAPGEF6 (219112_at)	BACH2 (221234_s_at)	C13orf18 (44790_s_at)
323	CD79A (205049_s_at)	TNFAIP6 (206025_s_at)	ID3 (207826_s_at)	IGHD (213674_x_at)	RSAD2 (213797_at)	IFI44 (214059_at)	FCGR1A|FCGR1C (216950_s_at)	MS4A1 (217418_x_at)	RAPGEF6 (219112_at)	GRAMD1C (219313_at)	C13orf18 (219471_at)	BACH2 (221234_s_at)
324	GTF2I|GTF2IP1|LOC100093631 (201065_s_at)	CD79A (205049_s_at)	TNFAIP6 (206025_s_at)	ID3 (207826_s_at)	RSAD2 (213797_at)	IFI44 (214059_at)	FCGR1A|FCGR1C (216950_s_at)	MS4A1 (217418_x_at)	RAPGEF6 (219112_at)	GRAMD1C (219313_at)	C13orf18 (219471_at)	BACH2 (221234_s_at)
325	GTF2I|GTF2IP1|LOC100093631 (201065_s_at)	CD79A (205049_s_at)	TNFAIP6 (206025_s_at)	ID3 (207826_s_at)	IGHD (213674_x_at)	RSAD2 (213797_at)	IFI44 (214059_at)	FCGR1A|FCGR1C (216950_s_at)	MS4A1 (217418_x_at)	GRAMD1C (219313_at)	C13orf18 (219471_at)	BACH2 (221234_s_at)
326	GTF2I|GTF2IP1|LOC100093631 (201065_s_at)	CD79A (205049_s_at)	TNFAIP6 (206025_s_at)	ID3 (207826_s_at)	MS4A1 (210356_x_at)	IGHD (213674_x_at)	RSAD2 (213797_at)	IFI44 (214059_at)	FCGR1A|FCGR1C (216950_s_at)	RAPGEF6 (219112_at)	GRAMD1C (219313_at)	C13orf18 (219471_at)	BACH2 (221234_s_at)
327	GTF2I|GTF2IP1|LOC100093631 (201065_s_at)	CD79A (205049_s_at)	TNFAIP6 (206025_s_at)	IGHD (213674_x_at)	RSAD2 (213797_at)	IFI44 (214059_at)	FCGR1A|FCGR1C (216950_s_at)	MS4A1 (217418_x_at)	RAPGEF6 (219112_at)	GRAMD1C (219313_at)	C13orf18 (219471_at)	BACH2 (221234_s_at)
328	GTF2I|GTF2IP1|LOC100093631 (201065_s_at)	CD79A (205049_s_at)	TNFAIP6 (206025_s_at)	ID3 (207826_s_at)	IGHD (213674_x_at)	RSAD2 (213797_at)	IFI44 (214059_at)	FCGR1A|FCGR1C (216950_s_at)	MS4A1 (217418_x_at)	RAPGEF6 (219112_at)	C13orf18 (219471_at)	BACH2 (221234_s_at)
329	TNFAIP6 (206025_s_at)	ID3 (207826_s_at)	IGHD (213674_x_at)	RSAD2 (213797_at)	IFI44 (214059_at)	FCGR1A|FCGR1C (216950_s_at)	MS4A1 (217418_x_at)	OSBPL10 (219073_s_at)	RAPGEF6 (219112_at)	DPEP2 (219452_at)	C13orf18 (44790_s_at)
330	GTF2I|GTF2IP1|LOC100093631 (201065_s_at)	TNFAIP6 (206025_s_at)	ID3 (207826_s_at)	RSAD2 (213797_at)	IFI44 (214059_at)	FCGR1A|FCGR1C (216950_s_at)	MS4A1 (217418_x_at)	OSBPL10 (219073_s_at)	RAPGEF6 (219112_at)	C13orf18 (44790_s_at)
331	GTF2I|GTF2IP1|LOC100093631 (201065_s_at)	FOXO1 (202723_s_at)	NELL2 (203413_at)	TNFAIP6 (206025_s_at)	ID3 (207826_s_at)	IGHD (213674_x_at)	RSAD2 (213797_at)	IFI44 (214059_at)	FCGR1A|FCGR1C (216950_s_at)	MS4A1 (217418_x_at)	OSBPL10 (219073_s_at)	C13orf18 (44790_s_at)
332	GTF2I|GTF2IP1|LOC100093631 (201065_s_at)	TNFAIP6 (206025_s_at)	ID3 (207826_s_at)	IGHD (213674_x_at)	RSAD2 (213797_at)	IFI44 (214059_at)	FCGR1A|FCGR1C (216950_s_at)	OSBPL10 (219073_s_at)	RAPGEF6 (219112_at)	C13orf18 (44790_s_at)
333	GTF2I|GTF2IP1|LOC100093631 (201065_s_at)	TNFAIP6 (206025_s_at)	IGHD (213674_x_at)	RSAD2 (213797_at)	IFI44 (214059_at)	FCGR1A|FCGR1C (216950_s_at)	MS4A1 (217418_x_at)	OSBPL10 (219073_s_at)	RAPGEF6 (219112_at)	C13orf18 (44790_s_at)
334	TNFAIP6 (206025_s_at)	ID3 (207826_s_at)	RSAD2 (213797_at)	IFI44 (214059_at)	FCGR1A|FCGR1C (216950_s_at)	MS4A1 (217418_x_at)	OSBPL10 (219073_s_at)	RAPGEF6 (219112_at)	GRAMD1C (219313_at)	C13orf18 (219471_at)
335	FOXO1 (202723_s_at)	NELL2 (203413_at)	TNFAIP6 (206025_s_at)	ID3 (207826_s_at)	IGHD (213674_x_at)	RSAD2 (213797_at)	IFI44 (214059_at)	FCGR1A|FCGR1C (216950_s_at)	MS4A1 (217418_x_at)	OSBPL10 (219073_s_at)	GRAMD1C (219313_at)	C13orf18 (219471_at)
336	TNFAIP6 (206025_s_at)	ID3 (207826_s_at)	IGHD (213674_x_at)	RSAD2 (213797_at)	IFI44 (214059_at)	FCGR1A|FCGR1C (216950_s_at)	OSBPL10 (219073_s_at)	RAPGEF6 (219112_at)	GRAMD1C (219313_at)	C13orf18 (219471_at)
337	TNFAIP6 (206025_s_at)	IGHD (213674_x_at)	RSAD2 (213797_at)	IFI44 (214059_at)	FCGR1A|FCGR1C (216950_s_at)	MS4A1 (217418_x_at)	OSBPL10 (219073_s_at)	RAPGEF6 (219112_at)	GRAMD1C (219313_at)	C13orf18 (219471_at)
338	TNFAIP6 (206025_s_at)	ID3 (207826_s_at)	IGHD (213674_x_at)	RSAD2 (213797_at)	IFI44 (214059_at)	FCGR1A|FCGR1C (216950_s_at)	MS4A1 (217418_x_at)	OSBPL10 (219073_s_at)	RAPGEF6 (219112_at)	C13orf18 (219471_at)
339	GTF2I|GTF2IP1|LOC100093631 (201065_s_at)	FOXO1 (202723_s_at)	NELL2 (203413_at)	TNFAIP6 (206025_s_at)	ID3 (207826_s_at)	RSAD2 (213797_at)	IFI44 (214059_at)	FCGR1A|FCGR1C (216950_s_at)	MS4A1 (217418_x_at)	OSBPL10 (219073_s_at)	GRAMD1C (219313_at)	C13orf18 (219471_at)
340	GTF2I|GTF2IP1|LOC100093631 (201065_s_at)	TNFAIP6 (206025_s_at)	ID3 (207826_s_at)	RSAD2 (213797_at)	IFI44 (214059_at)	FCGR1A|FCGR1C (216950_s_at)	OSBPL10 (219073_s_at)	RAPGEF6 (219112_at)	GRAMD1C (219313_at)	C13orf18 (219471_at)
341	GTF2I|GTF2IP1|LOC100093631 (201065_s_at)	TNFAIP6 (206025_s_at)	RSAD2 (213797_at)	IFI44 (214059_at)	FCGR1A|FCGR1C (216950_s_at)	MS4A1 (217418_x_at)	OSBPL10 (219073_s_at)	RAPGEF6 (219112_at)	GRAMD1C (219313_at)	C13orf18 (219471_at)
342	GTF2I|GTF2IP1|LOC100093631 (201065_s_at)	TNFAIP6 (206025_s_at)	ID3 (207826_s_at)	RSAD2 (213797_at)	IFI44 (214059_at)	FCGR1A|FCGR1C (216950_s_at)	MS4A1 (217418_x_at)	OSBPL10 (219073_s_at)	RAPGEF6 (219112_at)	C13orf18 (219471_at)
343	GTF2I|GTF2IP1|LOC100093631 (201065_s_at)	FOXO1 (202723_s_at)	NELL2 (203413_at)	TNFAIP6 (206025_s_at)	ID3 (207826_s_at)	IGHD (213674_x_at)	RSAD2 (213797_at)	IFI44 (214059_at)	FCGR1A|FCGR1C (216950_s_at)	OSBPL10 (219073_s_at)	GRAMD1C (219313_at)	C13orf18 (219471_at)
344	GTF2I|GTF2IP1|LOC100093631 (201065_s_at)	FOXO1 (202723_s_at)	NELL2 (203413_at)	TNFAIP6 (206025_s_at)	IGHD (213674_x_at)	RSAD2 (213797_at)	IFI44 (214059_at)	FCGR1A|FCGR1C (216950_s_at)	MS4A1 (217418_x_at)	OSBPL10 (219073_s_at)	GRAMD1C (219313_at)	C13orf18 (219471_at)
345	GTF2I|GTF2IP1|LOC100093631 (201065_s_at)	FOXO1 (202723_s_at)	NELL2 (203413_at)	TNFAIP6 (206025_s_at)	ID3 (207826_s_at)	IGHD (213674_x_at)	RSAD2 (213797_at)	IFI44 (214059_at)	FCGR1A|FCGR1C (216950_s_at)	MS4A1 (217418_x_at)	OSBPL10 (219073_s_at)	C13orf18 (219471_at)
346	GTF2I|GTF2IP1|LOC100093631 (201065_s_at)	TNFAIP6 (206025_s_at)	CD200 (209582_s_at)	IGHD (213674_x_at)	RSAD2 (213797_at)	IFI44 (214059_at)	FCGR1A|FCGR1C (216950_s_at)	OSBPL10 (219073_s_at)	RAPGEF6 (219112_at)	GRAMD1C (219313_at)	C13orf18 (219471_at)
347	GTF2I|GTF2IP1|LOC100093631 (201065_s_at)	TNFAIP6 (206025_s_at)	ID3 (207826_s_at)	IGHD (213674_x_at)	RSAD2 (213797_at)	IFI44 (214059_at)	FCGR1A|FCGR1C (216950_s_at)	OSBPL10 (219073_s_at)	RAPGEF6 (219112_at)	C13orf18 (219471_at)
348	GTF2I|GTF2IP1|LOC100093631 (201065_s_at)	TNFAIP6 (206025_s_at)	IGHD (213674_x_at)	RSAD2 (213797_at)	IFI44 (214059_at)	FCGR1A|FCGR1C (216950_s_at)	MS4A1 (217418_x_at)	OSBPL10 (219073_s_at)	RAPGEF6 (219112_at)	C13orf18 (219471_at)
349	IFI44L (204439_at)	CD79A (205049_s_at)	TNFAIP6 (206025_s_at)	ID3 (207826_s_at)	IGHD (213674_x_at)	RSAD2 (213797_at)	FCGR1A|FCGR1C (216950_s_at)	MS4A1 (217418_x_at)	RAPGEF6 (219112_at)	DPEP2 (219452_at)	BACH2 (221234_s_at)	C13orf18 (44790_s_at)
350	GTF2I|GTF2IP1|LOC100093631 (201065_s_at)	IFI44L (204439_at)	CD79A (205049_s_at)	TNFAIP6 (206025_s_at)	ID3 (207826_s_at)	RSAD2 (213797_at)	FCGR1A|FCGR1C (216950_s_at)	MS4A1 (217418_x_at)	RAPGEF6 (219112_at)	BACH2 (221234_s_at)	C13orf18 (44790_s_at)
351	GTF2I|GTF2IP1|LOC100093631 (201065_s_at)	IFI44L (204439_at)	CD79A (205049_s_at)	TNFAIP6 (206025_s_at)	ID3 (207826_s_at)	IGHD (213674_x_at)	RSAD2 (213797_at)	FCGR1A|FCGR1C (216950_s_at)	MS4A1 (217418_x_at)	BACH2 (221234_s_at)	C13orf18 (44790_s_at)
352	GTF2I|GTF2IP1|LOC100093631 (201065_s_at)	IFI44L (204439_at)	CD79A (205049_s_at)	TNFAIP6 (206025_s_at)	ID3 (207826_s_at)	MS4A1 (210356_x_at)	IGHD (213674_x_at)	RSAD2 (213797_at)	FCGR1A|FCGR1C (216950_s_at)	RAPGEF6 (219112_at)	BACH2 (221234_s_at)	C13orf18 (44790_s_at)
353	GTF2I|GTF2IP1|LOC100093631 (201065_s_at)	IFI44L (204439_at)	CD79A (205049_s_at)	TNFAIP6 (206025_s_at)	IGHD (213674_x_at)	RSAD2 (213797_at)	FCGR1A|FCGR1C (216950_s_at)	MS4A1 (217418_x_at)	RAPGEF6 (219112_at)	BACH2 (221234_s_at)	C13orf18 (44790_s_at)
354	IFI44L (204439_at)	CD79A (205049_s_at)	TNFAIP6 (206025_s_at)	ID3 (207826_s_at)	RSAD2 (213797_at)	FCGR1A|FCGR1C (216950_s_at)	MS4A1 (217418_x_at)	RAPGEF6 (219112_at)	GRAMD1C (219313_at)	C13orf18 (219471_at)	BACH2 (221234_s_at)
355	IFI44L (204439_at)	CD79A (205049_s_at)	TNFAIP6 (206025_s_at)	ID3 (207826_s_at)	IGHD (213674_x_at)	RSAD2 (213797_at)	FCGR1A|FCGR1C (216950_s_at)	MS4A1 (217418_x_at)	GRAMD1C (219313_at)	C13orf18 (219471_at)	BACH2 (221234_s_at)
356	IFI44L (204439_at)	CD79A (205049_s_at)	TNFAIP6 (206025_s_at)	ID3 (207826_s_at)	MS4A1 (210356_x_at)	IGHD (213674_x_at)	RSAD2 (213797_at)	FCGR1A|FCGR1C (216950_s_at)	RAPGEF6 (219112_at)	GRAMD1C (219313_at)	C13orf18 (219471_at)	BACH2 (221234_s_at)
357	IFI44L (204439_at)	CD79A (205049_s_at)	TNFAIP6 (206025_s_at)	IGHD (213674_x_at)	RSAD2 (213797_at)	FCGR1A|FCGR1C (216950_s_at)	MS4A1 (217418_x_at)	RAPGEF6 (219112_at)	GRAMD1C (219313_at)	C13orf18 (219471_at)	BACH2 (221234_s_at)
358	IFI44L (204439_at)	CD79A (205049_s_at)	TNFAIP6 (206025_s_at)	ID3 (207826_s_at)	IGHD (213674_x_at)	RSAD2 (213797_at)	FCGR1A|FCGR1C (216950_s_at)	MS4A1 (217418_x_at)	RAPGEF6 (219112_at)	C13orf18 (219471_at)	BACH2 (221234_s_at)
359	GTF2I|GTF2IP1|LOC100093631 (201065_s_at)	IFI44L (204439_at)	CD79A (205049_s_at)	TNFAIP6 (206025_s_at)	ID3 (207826_s_at)	RSAD2 (213797_at)	FCGR1A|FCGR1C (216950_s_at)	MS4A1 (217418_x_at)	GRAMD1C (219313_at)	C13orf18 (219471_at)	BACH2 (221234_s_at)
360	GTF2I|GTF2IP1|LOC100093631 (201065_s_at)	IFI44L (204439_at)	CD79A (205049_s_at)	TNFAIP6 (206025_s_at)	ID3 (207826_s_at)	MS4A1 (210356_x_at)	RSAD2 (213797_at)	FCGR1A|FCGR1C (216950_s_at)	RAPGEF6 (219112_at)	GRAMD1C (219313_at)	C13orf18 (219471_at)	BACH2 (221234_s_at)
361	GTF2I|GTF2IP1|LOC100093631 (201065_s_at)	IFI44L (204439_at)	CD79A (205049_s_at)	TNFAIP6 (206025_s_at)	RSAD2 (213797_at)	FCGR1A|FCGR1C (216950_s_at)	MS4A1 (217418_x_at)	RAPGEF6 (219112_at)	GRAMD1C (219313_at)	C13orf18 (219471_at)	BACH2 (221234_s_at)
362	GTF2I|GTF2IP1|LOC100093631 (201065_s_at)	IFI44L (204439_at)	CD79A (205049_s_at)	TNFAIP6 (206025_s_at)	ID3 (207826_s_at)	RSAD2 (213797_at)	FCGR1A|FCGR1C (216950_s_at)	MS4A1 (217418_x_at)	RAPGEF6 (219112_at)	C13orf18 (219471_at)	BACH2 (221234_s_at)
363	GTF2I|GTF2IP1|LOC100093631 (201065_s_at)	IFI44L (204439_at)	CD79A (205049_s_at)	TNFAIP6 (206025_s_at)	ID3 (207826_s_at)	MS4A1 (210356_x_at)	IGHD (213674_x_at)	RSAD2 (213797_at)	FCGR1A|FCGR1C (216950_s_at)	GRAMD1C (219313_at)	C13orf18 (219471_at)	BACH2 (221234_s_at)
364	GTF2I|GTF2IP1|LOC100093631 (201065_s_at)	IFI44L (204439_at)	CD79A (205049_s_at)	TNFAIP6 (206025_s_at)	IGHD (213674_x_at)	RSAD2 (213797_at)	FCGR1A|FCGR1C (216950_s_at)	MS4A1 (217418_x_at)	GRAMD1C (219313_at)	C13orf18 (219471_at)	BACH2 (221234_s_at)
365	GTF2I|GTF2IP1|LOC100093631 (201065_s_at)	IFI44L (204439_at)	CD79A (205049_s_at)	TNFAIP6 (206025_s_at)	ID3 (207826_s_at)	IGHD (213674_x_at)	RSAD2 (213797_at)	FCGR1A|FCGR1C (216950_s_at)	MS4A1 (217418_x_at)	C13orf18 (219471_at)	BACH2 (221234_s_at)
366	GTF2I|GTF2IP1|LOC100093631 (201065_s_at)	IFI44L (204439_at)	CD79A (205049_s_at)	TNFAIP6 (206025_s_at)	MS4A1 (210356_x_at)	IGHD (213674_x_at)	RSAD2 (213797_at)	FCGR1A|FCGR1C (216950_s_at)	RAPGEF6 (219112_at)	GRAMD1C (219313_at)	C13orf18 (219471_at)	BACH2 (221234_s_at)
367	GTF2I|GTF2IP1|LOC100093631 (201065_s_at)	IFI44L (204439_at)	CD79A (205049_s_at)	TNFAIP6 (206025_s_at)	ID3 (207826_s_at)	MS4A1 (210356_x_at)	IGHD (213674_x_at)	RSAD2 (213797_at)	FCGR1A|FCGR1C (216950_s_at)	RAPGEF6 (219112_at)	C13orf18 (219471_at)	BACH2 (221234_s_at)
368	GTF2I|GTF2IP1|LOC100093631 (201065_s_at)	IFI44L (204439_at)	CD79A (205049_s_at)	TNFAIP6 (206025_s_at)	IGHD (213674_x_at)	RSAD2 (213797_at)	FCGR1A|FCGR1C (216950_s_at)	MS4A1 (217418_x_at)	RAPGEF6 (219112_at)	C13orf18 (219471_at)	BACH2 (221234_s_at)
369	IFI44L (204439_at)	TNFAIP6 (206025_s_at)	ID3 (207826_s_at)	RSAD2 (213797_at)	FCGR1A|FCGR1C (216950_s_at)	MS4A1 (217418_x_at)	OSBPL10 (219073_s_at)	RAPGEF6 (219112_at)	DPEP2 (219452_at)	C13orf18 (44790_s_at)
370	FOXO1 (202723_s_at)	NELL2 (203413_at)	IFI44L (204439_at)	TNFAIP6 (206025_s_at)	ID3 (207826_s_at)	IGHD (213674_x_at)	RSAD2 (213797_at)	FCGR1A|FCGR1C (216950_s_at)	MS4A1 (217418_x_at)	OSBPL10 (219073_s_at)	DPEP2 (219452_at)	C13orf18 (44790_s_at)
371	IFI44L (204439_at)	TNFAIP6 (206025_s_at)	ID3 (207826_s_at)	IGHD (213674_x_at)	RSAD2 (213797_at)	FCGR1A|FCGR1C (216950_s_at)	OSBPL10 (219073_s_at)	RAPGEF6 (219112_at)	DPEP2 (219452_at)	C13orf18 (44790_s_at)
372	IFI44L (204439_at)	TNFAIP6 (206025_s_at)	IGHD (213674_x_at)	RSAD2 (213797_at)	FCGR1A|FCGR1C (216950_s_at)	MS4A1 (217418_x_at)	OSBPL10 (219073_s_at)	RAPGEF6 (219112_at)	DPEP2 (219452_at)	C13orf18 (44790_s_at)
373	GTF2I|GTF2IP1|LOC100093631 (201065_s_at)	FOXO1 (202723_s_at)	NELL2 (203413_at)	IFI44L (204439_at)	TNFAIP6 (206025_s_at)	ID3 (207826_s_at)	RSAD2 (213797_at)	FCGR1A|FCGR1C (216950_s_at)	MS4A1 (217418_x_at)	OSBPL10 (219073_s_at)	C13orf18 (44790_s_at)
374	GTF2I|GTF2IP1|LOC100093631 (201065_s_at)	IFI44L (204439_at)	TNFAIP6 (206025_s_at)	ID3 (207826_s_at)	RSAD2 (213797_at)	FCGR1A|FCGR1C (216950_s_at)	OSBPL10 (219073_s_at)	RAPGEF6 (219112_at)	C13orf18 (44790_s_at)
375	GTF2I|GTF2IP1|LOC100093631 (201065_s_at)	IFI44L (204439_at)	TNFAIP6 (206025_s_at)	RSAD2 (213797_at)	FCGR1A|FCGR1C (216950_s_at)	MS4A1 (217418_x_at)	OSBPL10 (219073_s_at)	RAPGEF6 (219112_at)	C13orf18 (44790_s_at)
376	GTF2I|GTF2IP1|LOC100093631 (201065_s_at)	FOXO1 (202723_s_at)	NELL2 (203413_at)	IFI44L (204439_at)	TNFAIP6 (206025_s_at)	ID3 (207826_s_at)	IGHD (213674_x_at)	RSAD2 (213797_at)	FCGR1A|FCGR1C (216950_s_at)	OSBPL10 (219073_s_at)	C13orf18 (44790_s_at)
377	GTF2I|GTF2IP1|LOC100093631 (201065_s_at)	FOXO1 (202723_s_at)	NELL2 (203413_at)	IFI44L (204439_at)	TNFAIP6 (206025_s_at)	IGHD (213674_x_at)	RSAD2 (213797_at)	FCGR1A|FCGR1C (216950_s_at)	MS4A1 (217418_x_at)	OSBPL10 (219073_s_at)	C13orf18 (44790_s_at)
378	GTF2I|GTF2IP1|LOC100093631 (201065_s_at)	IFI44L (204439_at)	TNFAIP6 (206025_s_at)	CD200 (209582_s_at)	IGHD (213674_x_at)	RSAD2 (213797_at)	FCGR1A|FCGR1C (216950_s_at)	OSBPL10 (219073_s_at)	RAPGEF6 (219112_at)	C13orf18 (44790_s_at)
379	FOXO1 (202723_s_at)	NELL2 (203413_at)	IFI44L (204439_at)	TNFAIP6 (206025_s_at)	ID3 (207826_s_at)	RSAD2 (213797_at)	FCGR1A|FCGR1C (216950_s_at)	MS4A1 (217418_x_at)	OSBPL10 (219073_s_at)	GRAMD1C (219313_at)	C13orf18 (219471_at)
380	IFI44L (204439_at)	TNFAIP6 (206025_s_at)	ID3 (207826_s_at)	RSAD2 (213797_at)	FCGR1A|FCGR1C (216950_s_at)	OSBPL10 (219073_s_at)	RAPGEF6 (219112_at)	GRAMD1C (219313_at)	C13orf18 (219471_at)
381	IFI44L (204439_at)	TNFAIP6 (206025_s_at)	RSAD2 (213797_at)	FCGR1A|FCGR1C (216950_s_at)	MS4A1 (217418_x_at)	OSBPL10 (219073_s_at)	RAPGEF6 (219112_at)	GRAMD1C (219313_at)	C13orf18 (219471_at)
382	IFI44L (204439_at)	TNFAIP6 (206025_s_at)	ID3 (207826_s_at)	RSAD2 (213797_at)	FCGR1A|FCGR1C (216950_s_at)	MS4A1 (217418_x_at)	OSBPL10 (219073_s_at)	RAPGEF6 (219112_at)	C13orf18 (219471_at)
383	FOXO1 (202723_s_at)	NELL2 (203413_at)	IFI44L (204439_at)	TNFAIP6 (206025_s_at)	ID3 (207826_s_at)	IGHD (213674_x_at)	RSAD2 (213797_at)	FCGR1A|FCGR1C (216950_s_at)	OSBPL10 (219073_s_at)	GRAMD1C (219313_at)	C13orf18 (219471_at)
384	FOXO1 (202723_s_at)	NELL2 (203413_at)	IFI44L (204439_at)	TNFAIP6 (206025_s_at)	IGHD (213674_x_at)	RSAD2 (213797_at)	FCGR1A|FCGR1C (216950_s_at)	MS4A1 (217418_x_at)	OSBPL10 (219073_s_at)	GRAMD1C (219313_at)	C13orf18 (219471_at)
385	FOXO1 (202723_s_at)	NELL2 (203413_at)	IFI44L (204439_at)	TNFAIP6 (206025_s_at)	ID3 (207826_s_at)	IGHD (213674_x_at)	RSAD2 (213797_at)	FCGR1A|FCGR1C (216950_s_at)	MS4A1 (217418_x_at)	OSBPL10 (219073_s_at)	C13orf18 (219471_at)
386	IFI44L (204439_at)	TNFAIP6 (206025_s_at)	CD200 (209582_s_at)	IGHD (213674_x_at)	RSAD2 (213797_at)	FCGR1A|FCGR1C (216950_s_at)	OSBPL10 (219073_s_at)	RAPGEF6 (219112_at)	GRAMD1C (219313_at)	C13orf18 (219471_at)
387	IFI44L (204439_at)	TNFAIP6 (206025_s_at)	ID3 (207826_s_at)	IGHD (213674_x_at)	RSAD2 (213797_at)	FCGR1A|FCGR1C (216950_s_at)	OSBPL10 (219073_s_at)	RAPGEF6 (219112_at)	C13orf18 (219471_at)
388	IFI44L (204439_at)	TNFAIP6 (206025_s_at)	IGHD (213674_x_at)	RSAD2 (213797_at)	FCGR1A|FCGR1C (216950_s_at)	MS4A1 (217418_x_at)	OSBPL10 (219073_s_at)	RAPGEF6 (219112_at)	C13orf18 (219471_at)
389	GTF2I|GTF2IP1|LOC100093631 (201065_s_at)	FOXO1 (202723_s_at)	NELL2 (203413_at)	IFI44L (204439_at)	TNFAIP6 (206025_s_at)	ID3 (207826_s_at)	RSAD2 (213797_at)	IGHD (215621_s_at)	FCGR1A|FCGR1C (216950_s_at)	OSBPL10 (219073_s_at)	GRAMD1C (219313_at)	C13orf18 (219471_at)
390	GTF2I|GTF2IP1|LOC100093631 (201065_s_at)	FOXO1 (202723_s_at)	NELL2 (203413_at)	IFI44L (204439_at)	TNFAIP6 (206025_s_at)	RSAD2 (213797_at)	FCGR1A|FCGR1C (216950_s_at)	MS4A1 (217418_x_at)	OSBPL10 (219073_s_at)	GRAMD1C (219313_at)	C13orf18 (219471_at)
391	GTF2I|GTF2IP1|LOC100093631 (201065_s_at)	FOXO1 (202723_s_at)	NELL2 (203413_at)	IFI44L (204439_at)	TNFAIP6 (206025_s_at)	ID3 (207826_s_at)	RSAD2 (213797_at)	FCGR1A|FCGR1C (216950_s_at)	MS4A1 (217418_x_at)	OSBPL10 (219073_s_at)	C13orf18 (219471_at)
392	GTF2I|GTF2IP1|LOC100093631 (201065_s_at)	IFI44L (204439_at)	TNFAIP6 (206025_s_at)	CD200 (209582_s_at)	RSAD2 (213797_at)	FCGR1A|FCGR1C (216950_s_at)	OSBPL10 (219073_s_at)	RAPGEF6 (219112_at)	GRAMD1C (219313_at)	C13orf18 (219471_at)
393	GTF2I|GTF2IP1|LOC100093631 (201065_s_at)	IFI44L (204439_at)	TNFAIP6 (206025_s_at)	ID3 (207826_s_at)	RSAD2 (213797_at)	FCGR1A|FCGR1C (216950_s_at)	OSBPL10 (219073_s_at)	RAPGEF6 (219112_at)	C13orf18 (219471_at)
394	GTF2I|GTF2IP1|LOC100093631 (201065_s_at)	IFI44L (204439_at)	TNFAIP6 (206025_s_at)	RSAD2 (213797_at)	FCGR1A|FCGR1C (216950_s_at)	MS4A1 (217418_x_at)	OSBPL10 (219073_s_at)	RAPGEF6 (219112_at)	C13orf18 (219471_at)
395	GTF2I|GTF2IP1|LOC100093631 (201065_s_at)	FOXO1 (202723_s_at)	NELL2 (203413_at)	IFI44L (204439_at)	TNFAIP6 (206025_s_at)	CD200 (209582_s_at)	IGHD (213674_x_at)	RSAD2 (213797_at)	FCGR1A|FCGR1C (216950_s_at)	OSBPL10 (219073_s_at)	GRAMD1C (219313_at)	C13orf18 (219471_at)
396	GTF2I|GTF2IP1|LOC100093631 (201065_s_at)	FOXO1 (202723_s_at)	NELL2 (203413_at)	IFI44L (204439_at)	TNFAIP6 (206025_s_at)	ID3 (207826_s_at)	IGHD (213674_x_at)	RSAD2 (213797_at)	FCGR1A|FCGR1C (216950_s_at)	OSBPL10 (219073_s_at)	C13orf18 (219471_at)
397	GTF2I|GTF2IP1|LOC100093631 (201065_s_at)	FOXO1 (202723_s_at)	NELL2 (203413_at)	IFI44L (204439_at)	TNFAIP6 (206025_s_at)	IGHD (213674_x_at)	RSAD2 (213797_at)	FCGR1A|FCGR1C (216950_s_at)	MS4A1 (217418_x_at)	OSBPL10 (219073_s_at)	C13orf18 (219471_at)
398	GTF2I|GTF2IP1|LOC100093631 (201065_s_at)	IFI44L (204439_at)	TNFAIP6 (206025_s_at)	CD200 (209582_s_at)	IGHD (213674_x_at)	RSAD2 (213797_at)	FCGR1A|FCGR1C (216950_s_at)	OSBPL10 (219073_s_at)	RAPGEF6 (219112_at)	C13orf18 (219471_at)
399	CD79A (205049_s_at)	ID3 (207826_s_at)	IGHD (213674_x_at)	RSAD2 (213797_at)	IFI44 (214059_at)	FCGR1B (214511_x_at)	MS4A1 (217418_x_at)	CDC73 (218578_at)	RAPGEF6 (219112_at)	DPEP2 (219452_at)	BACH2 (221234_s_at)	C13orf18 (44790_s_at)
400	GTF2I|GTF2IP1|LOC100093631 (201065_s_at)	CD79A (205049_s_at)	ID3 (207826_s_at)	RSAD2 (213797_at)	IFI44 (214059_at)	FCGR1B (214511_x_at)	MS4A1 (217418_x_at)	CDC73 (218578_at)	RAPGEF6 (219112_at)	BACH2 (221234_s_at)	C13orf18 (44790_s_at)
401	GTF2I|GTF2IP1|LOC100093631 (201065_s_at)	CD79A (205049_s_at)	ID3 (207826_s_at)	IGHD (213674_x_at)	RSAD2 (213797_at)	IFI44 (214059_at)	FCGR1B (214511_x_at)	MS4A1 (217418_x_at)	CDC73 (218578_at)	BACH2 (221234_s_at)	C13orf18 (44790_s_at)
402	GTF2I|GTF2IP1|LOC100093631 (201065_s_at)	CD79A (205049_s_at)	ID3 (207826_s_at)	MS4A1 (210356_x_at)	IGHD (213674_x_at)	RSAD2 (213797_at)	IFI44 (214059_at)	FCGR1B (214511_x_at)	CDC73 (218578_at)	RAPGEF6 (219112_at)	BACH2 (221234_s_at)	C13orf18 (44790_s_at)
403	GTF2I|GTF2IP1|LOC100093631 (201065_s_at)	CD79A (205049_s_at)	IGHD (213674_x_at)	RSAD2 (213797_at)	IFI44 (214059_at)	FCGR1B (214511_x_at)	MS4A1 (217418_x_at)	CDC73 (218578_at)	RAPGEF6 (219112_at)	BACH2 (221234_s_at)	C13orf18 (44790_s_at)
404	CD79A (205049_s_at)	ID3 (207826_s_at)	RSAD2 (213797_at)	IFI44 (214059_at)	FCGR1B (214511_x_at)	MS4A1 (217418_x_at)	CDC73 (218578_at)	RAPGEF6 (219112_at)	GRAMD1C (219313_at)	C13orf18 (219471_at)	BACH2 (221234_s_at)
405	CD79A (205049_s_at)	ID3 (207826_s_at)	IGHD (213674_x_at)	RSAD2 (213797_at)	IFI44 (214059_at)	FCGR1B (214511_x_at)	MS4A1 (217418_x_at)	CDC73 (218578_at)	GRAMD1C (219313_at)	C13orf18 (219471_at)	BACH2 (221234_s_at)
406	CD79A (205049_s_at)	ID3 (207826_s_at)	MS4A1 (210356_x_at)	IGHD (213674_x_at)	RSAD2 (213797_at)	IFI44 (214059_at)	FCGR1B (214511_x_at)	CDC73 (218578_at)	RAPGEF6 (219112_at)	GRAMD1C (219313_at)	C13orf18 (219471_at)	BACH2 (221234_s_at)
407	CD79A (205049_s_at)	IGHD (213674_x_at)	RSAD2 (213797_at)	IFI44 (214059_at)	FCGR1B (214511_x_at)	MS4A1 (217418_x_at)	CDC73 (218578_at)	RAPGEF6 (219112_at)	GRAMD1C (219313_at)	C13orf18 (219471_at)	BACH2 (221234_s_at)
408	CD79A (205049_s_at)	ID3 (207826_s_at)	IGHD (213674_x_at)	RSAD2 (213797_at)	IFI44 (214059_at)	FCGR1B (214511_x_at)	MS4A1 (217418_x_at)	CDC73 (218578_at)	RAPGEF6 (219112_at)	C13orf18 (219471_at)	BACH2 (221234_s_at)
409	GTF2I|GTF2IP1|LOC100093631 (201065_s_at)	CD79A (205049_s_at)	ID3 (207826_s_at)	RSAD2 (213797_at)	IFI44 (214059_at)	FCGR1B (214511_x_at)	MS4A1 (217418_x_at)	CDC73 (218578_at)	GRAMD1C (219313_at)	C13orf18 (219471_at)	BACH2 (221234_s_at)
410	GTF2I|GTF2IP1|LOC100093631 (201065_s_at)	CD79A (205049_s_at)	ID3 (207826_s_at)	MS4A1 (210356_x_at)	RSAD2 (213797_at)	IFI44 (214059_at)	FCGR1B (214511_x_at)	CDC73 (218578_at)	RAPGEF6 (219112_at)	GRAMD1C (219313_at)	C13orf18 (219471_at)	BACH2 (221234_s_at)
411	GTF2I|GTF2IP1|LOC100093631 (201065_s_at)	CD79A (205049_s_at)	RSAD2 (213797_at)	IFI44 (214059_at)	FCGR1B (214511_x_at)	MS4A1 (217418_x_at)	CDC73 (218578_at)	RAPGEF6 (219112_at)	GRAMD1C (219313_at)	C13orf18 (219471_at)	BACH2 (221234_s_at)
412	GTF2I|GTF2IP1|LOC100093631 (201065_s_at)	CD79A (205049_s_at)	ID3 (207826_s_at)	RSAD2 (213797_at)	IFI44 (214059_at)	FCGR1B (214511_x_at)	MS4A1 (217418_x_at)	CDC73 (218578_at)	RAPGEF6 (219112_at)	C13orf18 (219471_at)	BACH2 (221234_s_at)
413	GTF2I|GTF2IP1|LOC100093631 (201065_s_at)	CD79A (205049_s_at)	ID3 (207826_s_at)	MS4A1 (210356_x_at)	IGHD (213674_x_at)	RSAD2 (213797_at)	IFI44 (214059_at)	FCGR1B (214511_x_at)	CDC73 (218578_at)	GRAMD1C (219313_at)	C13orf18 (219471_at)	BACH2 (221234_s_at)
414	GTF2I|GTF2IP1|LOC100093631 (201065_s_at)	CD79A (205049_s_at)	IGHD (213674_x_at)	RSAD2 (213797_at)	IFI44 (214059_at)	FCGR1B (214511_x_at)	MS4A1 (217418_x_at)	CDC73 (218578_at)	GRAMD1C (219313_at)	C13orf18 (219471_at)	BACH2 (221234_s_at)
415	GTF2I|GTF2IP1|LOC100093631 (201065_s_at)	CD79A (205049_s_at)	ID3 (207826_s_at)	IGHD (213674_x_at)	RSAD2 (213797_at)	IFI44 (214059_at)	FCGR1B (214511_x_at)	MS4A1 (217418_x_at)	CDC73 (218578_at)	C13orf18 (219471_at)	BACH2 (221234_s_at)
416	GTF2I|GTF2IP1|LOC100093631 (201065_s_at)	CD79A (205049_s_at)	MS4A1 (210356_x_at)	IGHD (213674_x_at)	RSAD2 (213797_at)	IFI44 (214059_at)	FCGR1B (214511_x_at)	CDC73 (218578_at)	RAPGEF6 (219112_at)	GRAMD1C (219313_at)	C13orf18 (219471_at)	BACH2 (221234_s_at)
417	GTF2I|GTF2IP1|LOC100093631 (201065_s_at)	CD79A (205049_s_at)	ID3 (207826_s_at)	MS4A1 (210356_x_at)	IGHD (213674_x_at)	RSAD2 (213797_at)	IFI44 (214059_at)	FCGR1B (214511_x_at)	CDC73 (218578_at)	RAPGEF6 (219112_at)	C13orf18 (219471_at)	BACH2 (221234_s_at)
418	GTF2I|GTF2IP1|LOC100093631 (201065_s_at)	CD79A (205049_s_at)	IGHD (213674_x_at)	RSAD2 (213797_at)	IFI44 (214059_at)	FCGR1B (214511_x_at)	MS4A1 (217418_x_at)	CDC73 (218578_at)	RAPGEF6 (219112_at)	C13orf18 (219471_at)	BACH2 (221234_s_at)
419	ID3 (207826_s_at)	RSAD2 (213797_at)	IFI44 (214059_at)	FCGR1B (214511_x_at)	MS4A1 (217418_x_at)	CDC73 (218578_at)	OSBPL10 (219073_s_at)	RAPGEF6 (219112_at)	DPEP2 (219452_at)	C13orf18 (44790_s_at)
420	FOXO1 (202723_s_at)	NELL2 (203413_at)	ID3 (207826_s_at)	IGHD (213674_x_at)	RSAD2 (213797_at)	IFI44 (214059_at)	FCGR1B (214511_x_at)	MS4A1 (217418_x_at)	CDC73 (218578_at)	OSBPL10 (219073_s_at)	DPEP2 (219452_at)	C13orf18 (44790_s_at)
421	ID3 (207826_s_at)	IGHD (213674_x_at)	RSAD2 (213797_at)	IFI44 (214059_at)	FCGR1B (214511_x_at)	CDC73 (218578_at)	OSBPL10 (219073_s_at)	RAPGEF6 (219112_at)	DPEP2 (219452_at)	C13orf18 (44790_s_at)
422	IGHD (213674_x_at)	RSAD2 (213797_at)	IFI44 (214059_at)	FCGR1B (214511_x_at)	MS4A1 (217418_x_at)	CDC73 (218578_at)	OSBPL10 (219073_s_at)	RAPGEF6 (219112_at)	DPEP2 (219452_at)	C13orf18 (44790_s_at)
423	GTF2I|GTF2IP1|LOC100093631 (201065_s_at)	FOXO1 (202723_s_at)	NELL2 (203413_at)	ID3 (207826_s_at)	RSAD2 (213797_at)	IFI44 (214059_at)	FCGR1B (214511_x_at)	MS4A1 (217418_x_at)	CDC73 (218578_at)	OSBPL10 (219073_s_at)	C13orf18 (44790_s_at)
424	GTF2I|GTF2IP1|LOC100093631 (201065_s_at)	ID3 (207826_s_at)	RSAD2 (213797_at)	IFI44 (214059_at)	FCGR1B (214511_x_at)	CDC73 (218578_at)	OSBPL10 (219073_s_at)	RAPGEF6 (219112_at)	C13orf18 (44790_s_at)
425	GTF2I|GTF2IP1|LOC100093631 (201065_s_at)	RSAD2 (213797_at)	IFI44 (214059_at)	FCGR1B (214511_x_at)	MS4A1 (217418_x_at)	CDC73 (218578_at)	OSBPL10 (219073_s_at)	RAPGEF6 (219112_at)	C13orf18 (44790_s_at)
426	GTF2I|GTF2IP1|LOC100093631 (201065_s_at)	FOXO1 (202723_s_at)	NELL2 (203413_at)	ID3 (207826_s_at)	IGHD (213674_x_at)	RSAD2 (213797_at)	IFI44 (214059_at)	FCGR1B (214511_x_at)	CDC73 (218578_at)	OSBPL10 (219073_s_at)	C13orf18 (44790_s_at)
427	GTF2I|GTF2IP1|LOC100093631 (201065_s_at)	FOXO1 (202723_s_at)	NELL2 (203413_at)	IGHD (213674_x_at)	RSAD2 (213797_at)	IFI44 (214059_at)	FCGR1B (214511_x_at)	MS4A1 (217418_x_at)	CDC73 (218578_at)	OSBPL10 (219073_s_at)	C13orf18 (44790_s_at)
428	GTF2I|GTF2IP1|LOC100093631 (201065_s_at)	CD200 (209582_s_at)	IGHD (213674_x_at)	RSAD2 (213797_at)	IFI44 (214059_at)	FCGR1B (214511_x_at)	CDC73 (218578_at)	OSBPL10 (219073_s_at)	RAPGEF6 (219112_at)	C13orf18 (44790_s_at)
429	FOXO1 (202723_s_at)	NELL2 (203413_at)	ID3 (207826_s_at)	RSAD2 (213797_at)	IFI44 (214059_at)	FCGR1B (214511_x_at)	MS4A1 (217418_x_at)	CDC73 (218578_at)	OSBPL10 (219073_s_at)	GRAMD1C (219313_at)	C13orf18 (219471_at)
430	ID3 (207826_s_at)	RSAD2 (213797_at)	IFI44 (214059_at)	FCGR1B (214511_x_at)	CDC73 (218578_at)	OSBPL10 (219073_s_at)	RAPGEF6 (219112_at)	GRAMD1C (219313_at)	C13orf18 (219471_at)
431	RSAD2 (213797_at)	IFI44 (214059_at)	FCGR1B (214511_x_at)	MS4A1 (217418_x_at)	CDC73 (218578_at)	OSBPL10 (219073_s_at)	RAPGEF6 (219112_at)	GRAMD1C (219313_at)	C13orf18 (219471_at)
432	ID3 (207826_s_at)	RSAD2 (213797_at)	IFI44 (214059_at)	FCGR1B (214511_x_at)	MS4A1 (217418_x_at)	CDC73 (218578_at)	OSBPL10 (219073_s_at)	RAPGEF6 (219112_at)	C13orf18 (219471_at)
433	FOXO1 (202723_s_at)	NELL2 (203413_at)	ID3 (207826_s_at)	IGHD (213674_x_at)	RSAD2 (213797_at)	IFI44 (214059_at)	FCGR1B (214511_x_at)	CDC73 (218578_at)	OSBPL10 (219073_s_at)	GRAMD1C (219313_at)	C13orf18 (219471_at)
434	FOXO1 (202723_s_at)	NELL2 (203413_at)	IGHD (213674_x_at)	RSAD2 (213797_at)	IFI44 (214059_at)	FCGR1B (214511_x_at)	MS4A1 (217418_x_at)	CDC73 (218578_at)	OSBPL10 (219073_s_at)	GRAMD1C (219313_at)	C13orf18 (219471_at)
435	FOXO1 (202723_s_at)	NELL2 (203413_at)	ID3 (207826_s_at)	IGHD (213674_x_at)	RSAD2 (213797_at)	IFI44 (214059_at)	FCGR1B (214511_x_at)	MS4A1 (217418_x_at)	CDC73 (218578_at)	OSBPL10 (219073_s_at)	C13orf18 (219471_at)
436	CD200 (209582_s_at)	IGHD (213674_x_at)	RSAD2 (213797_at)	IFI44 (214059_at)	FCGR1B (214511_x_at)	CDC73 (218578_at)	OSBPL10 (219073_s_at)	RAPGEF6 (219112_at)	GRAMD1C (219313_at)	C13orf18 (219471_at)
437	ID3 (207826_s_at)	IGHD (213674_x_at)	RSAD2 (213797_at)	IFI44 (214059_at)	FCGR1B (214511_x_at)	CDC73 (218578_at)	OSBPL10 (219073_s_at)	RAPGEF6 (219112_at)	C13orf18 (219471_at)
438	IGHD (213674_x_at)	RSAD2 (213797_at)	IFI44 (214059_at)	FCGR1B (214511_x_at)	MS4A1 (217418_x_at)	CDC73 (218578_at)	OSBPL10 (219073_s_at)	RAPGEF6 (219112_at)	C13orf18 (219471_at)
439	GTF2I|GTF2IP1|LOC100093631 (201065_s_at)	FOXO1 (202723_s_at)	NELL2 (203413_at)	ID3 (207826_s_at)	RSAD2 (213797_at)	IFI44 (214059_at)	FCGR1B (214511_x_at)	IGHD (215621_s_at)	CDC73 (218578_at)	OSBPL10 (219073_s_at)	GRAMD1C (219313_at)	C13orf18 (219471_at)
440	GTF2I|GTF2IP1|LOC100093631 (201065_s_at)	FOXO1 (202723_s_at)	NELL2 (203413_at)	RSAD2 (213797_at)	IFI44 (214059_at)	FCGR1B (214511_x_at)	MS4A1 (217418_x_at)	CDC73 (218578_at)	OSBPL10 (219073_s_at)	GRAMD1C (219313_at)	C13orf18 (219471_at)
441	GTF2I|GTF2IP1|LOC100093631 (201065_s_at)	FOXO1 (202723_s_at)	NELL2 (203413_at)	ID3 (207826_s_at)	RSAD2 (213797_at)	IFI44 (214059_at)	FCGR1B (214511_x_at)	MS4A1 (217418_x_at)	CDC73 (218578_at)	OSBPL10 (219073_s_at)	C13orf18 (219471_at)
442	GTF2I|GTF2IP1|LOC100093631 (201065_s_at)	CD200 (209582_s_at)	RSAD2 (213797_at)	IFI44 (214059_at)	FCGR1B (214511_x_at)	CDC73 (218578_at)	OSBPL10 (219073_s_at)	RAPGEF6 (219112_at)	GRAMD1C (219313_at)	C13orf18 (219471_at)
443	GTF2I|GTF2IP1|LOC100093631 (201065_s_at)	ID3 (207826_s_at)	RSAD2 (213797_at)	IFI44 (214059_at)	FCGR1B (214511_x_at)	CDC73 (218578_at)	OSBPL10 (219073_s_at)	RAPGEF6 (219112_at)	C13orf18 (219471_at)
444	GTF2I|GTF2IP1|LOC100093631 (201065_s_at)	RSAD2 (213797_at)	IFI44 (214059_at)	FCGR1B (214511_x_at)	MS4A1 (217418_x_at)	CDC73 (218578_at)	OSBPL10 (219073_s_at)	RAPGEF6 (219112_at)	C13orf18 (219471_at)
445	GTF2I|GTF2IP1|LOC100093631 (201065_s_at)	FOXO1 (202723_s_at)	NELL2 (203413_at)	CD200 (209582_s_at)	IGHD (213674_x_at)	RSAD2 (213797_at)	IFI44 (214059_at)	FCGR1B (214511_x_at)	CDC73 (218578_at)	OSBPL10 (219073_s_at)	GRAMD1C (219313_at)	C13orf18 (219471_at)
446	GTF2I|GTF2IP1|LOC100093631 (201065_s_at)	FOXO1 (202723_s_at)	NELL2 (203413_at)	ID3 (207826_s_at)	IGHD (213674_x_at)	RSAD2 (213797_at)	IFI44 (214059_at)	FCGR1B (214511_x_at)	CDC73 (218578_at)	OSBPL10 (219073_s_at)	C13orf18 (219471_at)
447	GTF2I|GTF2IP1|LOC100093631 (201065_s_at)	FOXO1 (202723_s_at)	NELL2 (203413_at)	IGHD (213674_x_at)	RSAD2 (213797_at)	IFI44 (214059_at)	FCGR1B (214511_x_at)	MS4A1 (217418_x_at)	CDC73 (218578_at)	OSBPL10 (219073_s_at)	C13orf18 (219471_at)
448	GTF2I|GTF2IP1|LOC100093631 (201065_s_at)	CD200 (209582_s_at)	IGHD (213674_x_at)	RSAD2 (213797_at)	IFI44 (214059_at)	FCGR1B (214511_x_at)	CDC73 (218578_at)	OSBPL10 (219073_s_at)	RAPGEF6 (219112_at)	C13orf18 (219471_at)
449	IFI44L (204439_at)	CD79A (205049_s_at)	DEGS1 (207431_s_at)	ID3 (207826_s_at)	RSAD2 (213797_at)	FCGR1B (214511_x_at)	MS4A1 (217418_x_at)	RAPGEF6 (219112_at)	DPEP2 (219452_at)	BACH2 (221234_s_at)	C13orf18 (44790_s_at)
450	IFI44L (204439_at)	CD79A (205049_s_at)	DEGS1 (207431_s_at)	ID3 (207826_s_at)	IGHD (213674_x_at)	RSAD2 (213797_at)	FCGR1B (214511_x_at)	MS4A1 (217418_x_at)	DPEP2 (219452_at)	BACH2 (221234_s_at)	C13orf18 (44790_s_at)
451	IFI44L (204439_at)	CD79A (205049_s_at)	DEGS1 (207431_s_at)	ID3 (207826_s_at)	MS4A1 (210356_x_at)	IGHD (213674_x_at)	RSAD2 (213797_at)	FCGR1B (214511_x_at)	RAPGEF6 (219112_at)	DPEP2 (219452_at)	BACH2 (221234_s_at)	C13orf18 (44790_s_at)
452	IFI44L (204439_at)	CD79A (205049_s_at)	DEGS1 (207431_s_at)	IGHD (213674_x_at)	RSAD2 (213797_at)	FCGR1B (214511_x_at)	MS4A1 (217418_x_at)	RAPGEF6 (219112_at)	DPEP2 (219452_at)	BACH2 (221234_s_at)	C13orf18 (44790_s_at)
453	IFI44L (204439_at)	CD79A (205049_s_at)	ID3 (207826_s_at)	IGHD (213674_x_at)	RSAD2 (213797_at)	FCGR1B (214511_x_at)	MS4A1 (217418_x_at)	RAPGEF6 (219112_at)	DPEP2 (219452_at)	BACH2 (221234_s_at)	C13orf18 (44790_s_at)
454	GTF2I|GTF2IP1|LOC100093631 (201065_s_at)	IFI44L (204439_at)	CD79A (205049_s_at)	DEGS1 (207431_s_at)	ID3 (207826_s_at)	RSAD2 (213797_at)	FCGR1B (214511_x_at)	MS4A1 (217418_x_at)	BACH2 (221234_s_at)	C13orf18 (44790_s_at)
455	GTF2I|GTF2IP1|LOC100093631 (201065_s_at)	IFI44L (204439_at)	CD79A (205049_s_at)	DEGS1 (207431_s_at)	ID3 (207826_s_at)	MS4A1 (210356_x_at)	RSAD2 (213797_at)	FCGR1B (214511_x_at)	RAPGEF6 (219112_at)	BACH2 (221234_s_at)	C13orf18 (44790_s_at)
456	GTF2I|GTF2IP1|LOC100093631 (201065_s_at)	IFI44L (204439_at)	CD79A (205049_s_at)	DEGS1 (207431_s_at)	RSAD2 (213797_at)	FCGR1B (214511_x_at)	MS4A1 (217418_x_at)	RAPGEF6 (219112_at)	BACH2 (221234_s_at)	C13orf18 (44790_s_at)
457	GTF2I|GTF2IP1|LOC100093631 (201065_s_at)	IFI44L (204439_at)	CD79A (205049_s_at)	ID3 (207826_s_at)	RSAD2 (213797_at)	FCGR1B (214511_x_at)	MS4A1 (217418_x_at)	RAPGEF6 (219112_at)	BACH2 (221234_s_at)	C13orf18 (44790_s_at)
458	GTF2I|GTF2IP1|LOC100093631 (201065_s_at)	IFI44L (204439_at)	CD79A (205049_s_at)	DEGS1 (207431_s_at)	ID3 (207826_s_at)	MS4A1 (210356_x_at)	IGHD (213674_x_at)	RSAD2 (213797_at)	FCGR1B (214511_x_at)	BACH2 (221234_s_at)	C13orf18 (44790_s_at)
459	GTF2I|GTF2IP1|LOC100093631 (201065_s_at)	IFI44L (204439_at)	CD79A (205049_s_at)	DEGS1 (207431_s_at)	IGHD (213674_x_at)	RSAD2 (213797_at)	FCGR1B (214511_x_at)	MS4A1 (217418_x_at)	BACH2 (221234_s_at)	C13orf18 (44790_s_at)
460	GTF2I|GTF2IP1|LOC100093631 (201065_s_at)	IFI44L (204439_at)	CD79A (205049_s_at)	ID3 (207826_s_at)	IGHD (213674_x_at)	RSAD2 (213797_at)	FCGR1B (214511_x_at)	MS4A1 (217418_x_at)	BACH2 (221234_s_at)	C13orf18 (44790_s_at)
461	GTF2I|GTF2IP1|LOC100093631 (201065_s_at)	IFI44L (204439_at)	CD79A (205049_s_at)	DEGS1 (207431_s_at)	MS4A1 (210356_x_at)	IGHD (213674_x_at)	RSAD2 (213797_at)	FCGR1B (214511_x_at)	RAPGEF6 (219112_at)	BACH2 (221234_s_at)	C13orf18 (44790_s_at)
462	GTF2I|GTF2IP1|LOC100093631 (201065_s_at)	IFI44L (204439_at)	CD79A (205049_s_at)	ID3 (207826_s_at)	MS4A1 (210356_x_at)	IGHD (213674_x_at)	RSAD2 (213797_at)	FCGR1B (214511_x_at)	RAPGEF6 (219112_at)	BACH2 (221234_s_at)	C13orf18 (44790_s_at)
463	GTF2I|GTF2IP1|LOC100093631 (201065_s_at)	IFI44L (204439_at)	CD79A (205049_s_at)	IGHD (213674_x_at)	RSAD2 (213797_at)	FCGR1B (214511_x_at)	MS4A1 (217418_x_at)	RAPGEF6 (219112_at)	BACH2 (221234_s_at)	C13orf18 (44790_s_at)
464	IFI44L (204439_at)	CD79A (205049_s_at)	DEGS1 (207431_s_at)	ID3 (207826_s_at)	RSAD2 (213797_at)	FCGR1B (214511_x_at)	MS4A1 (217418_x_at)	GRAMD1C (219313_at)	C13orf18 (219471_at)	BACH2 (221234_s_at)
465	IFI44L (204439_at)	CD79A (205049_s_at)	DEGS1 (207431_s_at)	ID3 (207826_s_at)	MS4A1 (210356_x_at)	RSAD2 (213797_at)	FCGR1B (214511_x_at)	RAPGEF6 (219112_at)	GRAMD1C (219313_at)	C13orf18 (219471_at)	BACH2 (221234_s_at)
466	IFI44L (204439_at)	CD79A (205049_s_at)	DEGS1 (207431_s_at)	RSAD2 (213797_at)	FCGR1B (214511_x_at)	MS4A1 (217418_x_at)	RAPGEF6 (219112_at)	GRAMD1C (219313_at)	C13orf18 (219471_at)	BACH2 (221234_s_at)
467	IFI44L (204439_at)	CD79A (205049_s_at)	DEGS1 (207431_s_at)	ID3 (207826_s_at)	RSAD2 (213797_at)	FCGR1B (214511_x_at)	MS4A1 (217418_x_at)	RAPGEF6 (219112_at)	C13orf18 (219471_at)	BACH2 (221234_s_at)
468	IFI44L (204439_at)	CD79A (205049_s_at)	ID3 (207826_s_at)	RSAD2 (213797_at)	FCGR1B (214511_x_at)	MS4A1 (217418_x_at)	RAPGEF6 (219112_at)	GRAMD1C (219313_at)	C13orf18 (219471_at)	BACH2 (221234_s_at)
469	IFI44L (204439_at)	CD79A (205049_s_at)	DEGS1 (207431_s_at)	ID3 (207826_s_at)	MS4A1 (210356_x_at)	IGHD (213674_x_at)	RSAD2 (213797_at)	FCGR1B (214511_x_at)	GRAMD1C (219313_at)	C13orf18 (219471_at)	BACH2 (221234_s_at)
470	IFI44L (204439_at)	CD79A (205049_s_at)	DEGS1 (207431_s_at)	IGHD (213674_x_at)	RSAD2 (213797_at)	FCGR1B (214511_x_at)	MS4A1 (217418_x_at)	GRAMD1C (219313_at)	C13orf18 (219471_at)	BACH2 (221234_s_at)
471	IFI44L (204439_at)	CD79A (205049_s_at)	DEGS1 (207431_s_at)	ID3 (207826_s_at)	IGHD (213674_x_at)	RSAD2 (213797_at)	FCGR1B (214511_x_at)	MS4A1 (217418_x_at)	C13orf18 (219471_at)	BACH2 (221234_s_at)
472	IFI44L (204439_at)	CD79A (205049_s_at)	ID3 (207826_s_at)	IGHD (213674_x_at)	RSAD2 (213797_at)	FCGR1B (214511_x_at)	MS4A1 (217418_x_at)	GRAMD1C (219313_at)	C13orf18 (219471_at)	BACH2 (221234_s_at)
473	IFI44L (204439_at)	CD79A (205049_s_at)	DEGS1 (207431_s_at)	MS4A1 (210356_x_at)	IGHD (213674_x_at)	RSAD2 (213797_at)	FCGR1B (214511_x_at)	RAPGEF6 (219112_at)	GRAMD1C (219313_at)	C13orf18 (219471_at)	BACH2 (221234_s_at)
474	IFI44L (204439_at)	CD79A (205049_s_at)	DEGS1 (207431_s_at)	ID3 (207826_s_at)	MS4A1 (210356_x_at)	IGHD (213674_x_at)	RSAD2 (213797_at)	FCGR1B (214511_x_at)	RAPGEF6 (219112_at)	C13orf18 (219471_at)	BACH2 (221234_s_at)
475	IFI44L (204439_at)	CD79A (205049_s_at)	ID3 (207826_s_at)	MS4A1 (210356_x_at)	IGHD (213674_x_at)	RSAD2 (213797_at)	FCGR1B (214511_x_at)	RAPGEF6 (219112_at)	GRAMD1C (219313_at)	C13orf18 (219471_at)	BACH2 (221234_s_at)
476	IFI44L (204439_at)	CD79A (205049_s_at)	DEGS1 (207431_s_at)	IGHD (213674_x_at)	RSAD2 (213797_at)	FCGR1B (214511_x_at)	MS4A1 (217418_x_at)	RAPGEF6 (219112_at)	C13orf18 (219471_at)	BACH2 (221234_s_at)
477	IFI44L (204439_at)	CD79A (205049_s_at)	IGHD (213674_x_at)	RSAD2 (213797_at)	FCGR1B (214511_x_at)	MS4A1 (217418_x_at)	RAPGEF6 (219112_at)	GRAMD1C (219313_at)	C13orf18 (219471_at)	BACH2 (221234_s_at)
478	IFI44L (204439_at)	CD79A (205049_s_at)	ID3 (207826_s_at)	IGHD (213674_x_at)	RSAD2 (213797_at)	FCGR1B (214511_x_at)	MS4A1 (217418_x_at)	RAPGEF6 (219112_at)	C13orf18 (219471_at)	BACH2 (221234_s_at)
479	GTF2I|GTF2IP1|LOC100093631 (201065_s_at)	IFI44L (204439_at)	CD79A (205049_s_at)	DEGS1 (207431_s_at)	ID3 (207826_s_at)	MS4A1 (210356_x_at)	RSAD2 (213797_at)	FCGR1B (214511_x_at)	GRAMD1C (219313_at)	C13orf18 (219471_at)	BACH2 (221234_s_at)
480	GTF2I|GTF2IP1|LOC100093631 (201065_s_at)	IFI44L (204439_at)	CD79A (205049_s_at)	DEGS1 (207431_s_at)	RSAD2 (213797_at)	FCGR1B (214511_x_at)	MS4A1 (217418_x_at)	GRAMD1C (219313_at)	C13orf18 (219471_at)	BACH2 (221234_s_at)
481	GTF2I|GTF2IP1|LOC100093631 (201065_s_at)	IFI44L (204439_at)	CD79A (205049_s_at)	DEGS1 (207431_s_at)	ID3 (207826_s_at)	RSAD2 (213797_at)	FCGR1B (214511_x_at)	MS4A1 (217418_x_at)	C13orf18 (219471_at)	BACH2 (221234_s_at)
482	GTF2I|GTF2IP1|LOC100093631 (201065_s_at)	IFI44L (204439_at)	CD79A (205049_s_at)	ID3 (207826_s_at)	RSAD2 (213797_at)	FCGR1B (214511_x_at)	MS4A1 (217418_x_at)	GRAMD1C (219313_at)	C13orf18 (219471_at)	BACH2 (221234_s_at)
483	GTF2I|GTF2IP1|LOC100093631 (201065_s_at)	IFI44L (204439_at)	CD79A (205049_s_at)	DEGS1 (207431_s_at)	MS4A1 (210356_x_at)	RSAD2 (213797_at)	FCGR1B (214511_x_at)	RAPGEF6 (219112_at)	GRAMD1C (219313_at)	C13orf18 (219471_at)	BACH2 (221234_s_at)
484	GTF2I|GTF2IP1|LOC100093631 (201065_s_at)	IFI44L (204439_at)	CD79A (205049_s_at)	DEGS1 (207431_s_at)	ID3 (207826_s_at)	MS4A1 (210356_x_at)	RSAD2 (213797_at)	FCGR1B (214511_x_at)	RAPGEF6 (219112_at)	C13orf18 (219471_at)	BACH2 (221234_s_at)
485	GTF2I|GTF2IP1|LOC100093631 (201065_s_at)	IFI44L (204439_at)	CD79A (205049_s_at)	ID3 (207826_s_at)	MS4A1 (210356_x_at)	RSAD2 (213797_at)	FCGR1B (214511_x_at)	RAPGEF6 (219112_at)	GRAMD1C (219313_at)	C13orf18 (219471_at)	BACH2 (221234_s_at)
486	GTF2I|GTF2IP1|LOC100093631 (201065_s_at)	IFI44L (204439_at)	CD79A (205049_s_at)	DEGS1 (207431_s_at)	RSAD2 (213797_at)	FCGR1B (214511_x_at)	MS4A1 (217418_x_at)	RAPGEF6 (219112_at)	C13orf18 (219471_at)	BACH2 (221234_s_at)
487	GTF2I|GTF2IP1|LOC100093631 (201065_s_at)	IFI44L (204439_at)	CD79A (205049_s_at)	RSAD2 (213797_at)	FCGR1B (214511_x_at)	MS4A1 (217418_x_at)	RAPGEF6 (219112_at)	GRAMD1C (219313_at)	C13orf18 (219471_at)	BACH2 (221234_s_at)
488	GTF2I|GTF2IP1|LOC100093631 (201065_s_at)	IFI44L (204439_at)	CD79A (205049_s_at)	ID3 (207826_s_at)	RSAD2 (213797_at)	FCGR1B (214511_x_at)	MS4A1 (217418_x_at)	RAPGEF6 (219112_at)	C13orf18 (219471_at)	BACH2 (221234_s_at)
489	GTF2I|GTF2IP1|LOC100093631 (201065_s_at)	IFI44L (204439_at)	CD79A (205049_s_at)	DEGS1 (207431_s_at)	MS4A1 (210356_x_at)	IGHD (213674_x_at)	RSAD2 (213797_at)	FCGR1B (214511_x_at)	GRAMD1C (219313_at)	C13orf18 (219471_at)	BACH2 (221234_s_at)
490	GTF2I|GTF2IP1|LOC100093631 (201065_s_at)	IFI44L (204439_at)	CD79A (205049_s_at)	DEGS1 (207431_s_at)	ID3 (207826_s_at)	MS4A1 (210356_x_at)	IGHD (213674_x_at)	RSAD2 (213797_at)	FCGR1B (214511_x_at)	C13orf18 (219471_at)	BACH2 (221234_s_at)
491	GTF2I|GTF2IP1|LOC100093631 (201065_s_at)	IFI44L (204439_at)	CD79A (205049_s_at)	ID3 (207826_s_at)	MS4A1 (210356_x_at)	IGHD (213674_x_at)	RSAD2 (213797_at)	FCGR1B (214511_x_at)	GRAMD1C (219313_at)	C13orf18 (219471_at)	BACH2 (221234_s_at)
492	GTF2I|GTF2IP1|LOC100093631 (201065_s_at)	IFI44L (204439_at)	CD79A (205049_s_at)	DEGS1 (207431_s_at)	IGHD (213674_x_at)	RSAD2 (213797_at)	FCGR1B (214511_x_at)	MS4A1 (217418_x_at)	C13orf18 (219471_at)	BACH2 (221234_s_at)
493	GTF2I|GTF2IP1|LOC100093631 (201065_s_at)	IFI44L (204439_at)	CD79A (205049_s_at)	IGHD (213674_x_at)	RSAD2 (213797_at)	FCGR1B (214511_x_at)	MS4A1 (217418_x_at)	GRAMD1C (219313_at)	C13orf18 (219471_at)	BACH2 (221234_s_at)
494	GTF2I|GTF2IP1|LOC100093631 (201065_s_at)	IFI44L (204439_at)	CD79A (205049_s_at)	ID3 (207826_s_at)	IGHD (213674_x_at)	RSAD2 (213797_at)	FCGR1B (214511_x_at)	MS4A1 (217418_x_at)	C13orf18 (219471_at)	BACH2 (221234_s_at)
495	GTF2I|GTF2IP1|LOC100093631 (201065_s_at)	IFI44L (204439_at)	CD79A (205049_s_at)	DEGS1 (207431_s_at)	MS4A1 (210356_x_at)	IGHD (213674_x_at)	RSAD2 (213797_at)	FCGR1B (214511_x_at)	RAPGEF6 (219112_at)	C13orf18 (219471_at)	BACH2 (221234_s_at)
496	GTF2I|GTF2IP1|LOC100093631 (201065_s_at)	IFI44L (204439_at)	CD79A (205049_s_at)	MS4A1 (210356_x_at)	IGHD (213674_x_at)	RSAD2 (213797_at)	FCGR1B (214511_x_at)	RAPGEF6 (219112_at)	GRAMD1C (219313_at)	C13orf18 (219471_at)	BACH2 (221234_s_at)
497	GTF2I|GTF2IP1|LOC100093631 (201065_s_at)	IFI44L (204439_at)	CD79A (205049_s_at)	ID3 (207826_s_at)	MS4A1 (210356_x_at)	IGHD (213674_x_at)	RSAD2 (213797_at)	FCGR1B (214511_x_at)	RAPGEF6 (219112_at)	C13orf18 (219471_at)	BACH2 (221234_s_at)
498	GTF2I|GTF2IP1|LOC100093631 (201065_s_at)	IFI44L (204439_at)	CD79A (205049_s_at)	IGHD (213674_x_at)	RSAD2 (213797_at)	FCGR1B (214511_x_at)	MS4A1 (217418_x_at)	RAPGEF6 (219112_at)	C13orf18 (219471_at)	BACH2 (221234_s_at)
499	FOXO1 (202723_s_at)	NELL2 (203413_at)	IFI44L (204439_at)	DEGS1 (207431_s_at)	ID3 (207826_s_at)	RSAD2 (213797_at)	FCGR1B (214511_x_at)	MS4A1 (217418_x_at)	OSBPL10 (219073_s_at)	DPEP2 (219452_at)	C13orf18 (44790_s_at)
500	IFI44L (204439_at)	DEGS1 (207431_s_at)	ID3 (207826_s_at)	RSAD2 (213797_at)	FCGR1B (214511_x_at)	OSBPL10 (219073_s_at)	RAPGEF6 (219112_at)	DPEP2 (219452_at)	C13orf18 (44790_s_at)
501	IFI44L (204439_at)	DEGS1 (207431_s_at)	RSAD2 (213797_at)	FCGR1B (214511_x_at)	MS4A1 (217418_x_at)	OSBPL10 (219073_s_at)	RAPGEF6 (219112_at)	DPEP2 (219452_at)	C13orf18 (44790_s_at)
502	IFI44L (204439_at)	ID3 (207826_s_at)	RSAD2 (213797_at)	FCGR1B (214511_x_at)	MS4A1 (217418_x_at)	OSBPL10 (219073_s_at)	RAPGEF6 (219112_at)	DPEP2 (219452_at)	C13orf18 (44790_s_at)
503	FOXO1 (202723_s_at)	NELL2 (203413_at)	IFI44L (204439_at)	DEGS1 (207431_s_at)	ID3 (207826_s_at)	IGHD (213674_x_at)	RSAD2 (213797_at)	FCGR1B (214511_x_at)	OSBPL10 (219073_s_at)	DPEP2 (219452_at)	C13orf18 (44790_s_at)
504	FOXO1 (202723_s_at)	NELL2 (203413_at)	IFI44L (204439_at)	DEGS1 (207431_s_at)	IGHD (213674_x_at)	RSAD2 (213797_at)	FCGR1B (214511_x_at)	MS4A1 (217418_x_at)	OSBPL10 (219073_s_at)	DPEP2 (219452_at)	C13orf18 (44790_s_at)
505	FOXO1 (202723_s_at)	NELL2 (203413_at)	IFI44L (204439_at)	ID3 (207826_s_at)	IGHD (213674_x_at)	RSAD2 (213797_at)	FCGR1B (214511_x_at)	MS4A1 (217418_x_at)	OSBPL10 (219073_s_at)	DPEP2 (219452_at)	C13orf18 (44790_s_at)
506	IFI44L (204439_at)	DEGS1 (207431_s_at)	CD200 (209582_s_at)	IGHD (213674_x_at)	RSAD2 (213797_at)	FCGR1B (214511_x_at)	OSBPL10 (219073_s_at)	RAPGEF6 (219112_at)	DPEP2 (219452_at)	C13orf18 (44790_s_at)
507	IFI44L (204439_at)	ID3 (207826_s_at)	IGHD (213674_x_at)	RSAD2 (213797_at)	FCGR1B (214511_x_at)	OSBPL10 (219073_s_at)	RAPGEF6 (219112_at)	DPEP2 (219452_at)	C13orf18 (44790_s_at)
508	IFI44L (204439_at)	IGHD (213674_x_at)	RSAD2 (213797_at)	FCGR1B (214511_x_at)	MS4A1 (217418_x_at)	OSBPL10 (219073_s_at)	RAPGEF6 (219112_at)	DPEP2 (219452_at)	C13orf18 (44790_s_at)
509	GTF2I|GTF2IP1|LOC100093631 (201065_s_at)	FOXO1 (202723_s_at)	NELL2 (203413_at)	IFI44L (204439_at)	DEGS1 (207431_s_at)	ID3 (207826_s_at)	RSAD2 (213797_at)	FCGR1B (214511_x_at)	IGHD (215621_s_at)	OSBPL10 (219073_s_at)	C13orf18 (44790_s_at)
510	GTF2I|GTF2IP1|LOC100093631 (201065_s_at)	FOXO1 (202723_s_at)	NELL2 (203413_at)	IFI44L (204439_at)	DEGS1 (207431_s_at)	RSAD2 (213797_at)	FCGR1B (214511_x_at)	MS4A1 (217418_x_at)	OSBPL10 (219073_s_at)	C13orf18 (44790_s_at)
511	GTF2I|GTF2IP1|LOC100093631 (201065_s_at)	FOXO1 (202723_s_at)	NELL2 (203413_at)	IFI44L (204439_at)	ID3 (207826_s_at)	RSAD2 (213797_at)	FCGR1B (214511_x_at)	MS4A1 (217418_x_at)	OSBPL10 (219073_s_at)	C13orf18 (44790_s_at)
512	GTF2I|GTF2IP1|LOC100093631 (201065_s_at)	IFI44L (204439_at)	DEGS1 (207431_s_at)	CD200 (209582_s_at)	RSAD2 (213797_at)	FCGR1B (214511_x_at)	OSBPL10 (219073_s_at)	RAPGEF6 (219112_at)	C13orf18 (44790_s_at)
513	GTF2I|GTF2IP1|LOC100093631 (201065_s_at)	IFI44L (204439_at)	ID3 (207826_s_at)	RSAD2 (213797_at)	FCGR1B (214511_x_at)	OSBPL10 (219073_s_at)	RAPGEF6 (219112_at)	C13orf18 (44790_s_at)
514	GTF2I|GTF2IP1|LOC100093631 (201065_s_at)	IFI44L (204439_at)	RSAD2 (213797_at)	FCGR1B (214511_x_at)	MS4A1 (217418_x_at)	OSBPL10 (219073_s_at)	RAPGEF6 (219112_at)	C13orf18 (44790_s_at)
515	GTF2I|GTF2IP1|LOC100093631 (201065_s_at)	FOXO1 (202723_s_at)	NELL2 (203413_at)	IFI44L (204439_at)	DEGS1 (207431_s_at)	CD200 (209582_s_at)	IGHD (213674_x_at)	RSAD2 (213797_at)	FCGR1B (214511_x_at)	OSBPL10 (219073_s_at)	C13orf18 (44790_s_at)
516	GTF2I|GTF2IP1|LOC100093631 (201065_s_at)	FOXO1 (202723_s_at)	NELL2 (203413_at)	IFI44L (204439_at)	ID3 (207826_s_at)	IGHD (213674_x_at)	RSAD2 (213797_at)	FCGR1B (214511_x_at)	OSBPL10 (219073_s_at)	C13orf18 (44790_s_at)
517	GTF2I|GTF2IP1|LOC100093631 (201065_s_at)	FOXO1 (202723_s_at)	NELL2 (203413_at)	IFI44L (204439_at)	IGHD (213674_x_at)	RSAD2 (213797_at)	FCGR1B (214511_x_at)	MS4A1 (217418_x_at)	OSBPL10 (219073_s_at)	C13orf18 (44790_s_at)
518	GTF2I|GTF2IP1|LOC100093631 (201065_s_at)	IFI44L (204439_at)	CD200 (209582_s_at)	IGHD (213674_x_at)	RSAD2 (213797_at)	FCGR1B (214511_x_at)	OSBPL10 (219073_s_at)	RAPGEF6 (219112_at)	C13orf18 (44790_s_at)
519	FOXO1 (202723_s_at)	NELL2 (203413_at)	IFI44L (204439_at)	DEGS1 (207431_s_at)	ID3 (207826_s_at)	RSAD2 (213797_at)	FCGR1B (214511_x_at)	IGHD (215621_s_at)	OSBPL10 (219073_s_at)	GRAMD1C (219313_at)	C13orf18 (219471_at)
520	FOXO1 (202723_s_at)	NELL2 (203413_at)	IFI44L (204439_at)	DEGS1 (207431_s_at)	RSAD2 (213797_at)	FCGR1B (214511_x_at)	MS4A1 (217418_x_at)	OSBPL10 (219073_s_at)	GRAMD1C (219313_at)	C13orf18 (219471_at)
521	FOXO1 (202723_s_at)	NELL2 (203413_at)	IFI44L (204439_at)	DEGS1 (207431_s_at)	ID3 (207826_s_at)	RSAD2 (213797_at)	FCGR1B (214511_x_at)	MS4A1 (217418_x_at)	OSBPL10 (219073_s_at)	C13orf18 (219471_at)
522	FOXO1 (202723_s_at)	NELL2 (203413_at)	IFI44L (204439_at)	ID3 (207826_s_at)	RSAD2 (213797_at)	FCGR1B (214511_x_at)	MS4A1 (217418_x_at)	OSBPL10 (219073_s_at)	GRAMD1C (219313_at)	C13orf18 (219471_at)
523	IFI44L (204439_at)	DEGS1 (207431_s_at)	CD200 (209582_s_at)	RSAD2 (213797_at)	FCGR1B (214511_x_at)	OSBPL10 (219073_s_at)	RAPGEF6 (219112_at)	GRAMD1C (219313_at)	C13orf18 (219471_at)
524	IFI44L (204439_at)	DEGS1 (207431_s_at)	ID3 (207826_s_at)	RSAD2 (213797_at)	FCGR1B (214511_x_at)	OSBPL10 (219073_s_at)	RAPGEF6 (219112_at)	C13orf18 (219471_at)
525	IFI44L (204439_at)	ID3 (207826_s_at)	RSAD2 (213797_at)	FCGR1B (214511_x_at)	OSBPL10 (219073_s_at)	RAPGEF6 (219112_at)	GRAMD1C (219313_at)	C13orf18 (219471_at)
526	IFI44L (204439_at)	DEGS1 (207431_s_at)	RSAD2 (213797_at)	FCGR1B (214511_x_at)	MS4A1 (217418_x_at)	OSBPL10 (219073_s_at)	RAPGEF6 (219112_at)	C13orf18 (219471_at)
527	IFI44L (204439_at)	RSAD2 (213797_at)	FCGR1B (214511_x_at)	MS4A1 (217418_x_at)	OSBPL10 (219073_s_at)	RAPGEF6 (219112_at)	GRAMD1C (219313_at)	C13orf18 (219471_at)
528	IFI44L (204439_at)	ID3 (207826_s_at)	RSAD2 (213797_at)	FCGR1B (214511_x_at)	MS4A1 (217418_x_at)	OSBPL10 (219073_s_at)	RAPGEF6 (219112_at)	C13orf18 (219471_at)
529	FOXO1 (202723_s_at)	NELL2 (203413_at)	IFI44L (204439_at)	DEGS1 (207431_s_at)	CD200 (209582_s_at)	IGHD (213674_x_at)	RSAD2 (213797_at)	FCGR1B (214511_x_at)	OSBPL10 (219073_s_at)	GRAMD1C (219313_at)	C13orf18 (219471_at)
530	FOXO1 (202723_s_at)	NELL2 (203413_at)	IFI44L (204439_at)	DEGS1 (207431_s_at)	ID3 (207826_s_at)	IGHD (213674_x_at)	RSAD2 (213797_at)	FCGR1B (214511_x_at)	OSBPL10 (219073_s_at)	C13orf18 (219471_at)
531	FOXO1 (202723_s_at)	NELL2 (203413_at)	IFI44L (204439_at)	ID3 (207826_s_at)	IGHD (213674_x_at)	RSAD2 (213797_at)	FCGR1B (214511_x_at)	OSBPL10 (219073_s_at)	GRAMD1C (219313_at)	C13orf18 (219471_at)
532	FOXO1 (202723_s_at)	NELL2 (203413_at)	IFI44L (204439_at)	DEGS1 (207431_s_at)	IGHD (213674_x_at)	RSAD2 (213797_at)	FCGR1B (214511_x_at)	MS4A1 (217418_x_at)	OSBPL10 (219073_s_at)	C13orf18 (219471_at)
533	FOXO1 (202723_s_at)	NELL2 (203413_at)	IFI44L (204439_at)	IGHD (213674_x_at)	RSAD2 (213797_at)	FCGR1B (214511_x_at)	MS4A1 (217418_x_at)	OSBPL10 (219073_s_at)	GRAMD1C (219313_at)	C13orf18 (219471_at)
534	FOXO1 (202723_s_at)	NELL2 (203413_at)	IFI44L (204439_at)	ID3 (207826_s_at)	IGHD (213674_x_at)	RSAD2 (213797_at)	FCGR1B (214511_x_at)	MS4A1 (217418_x_at)	OSBPL10 (219073_s_at)	C13orf18 (219471_at)
535	IFI44L (204439_at)	DEGS1 (207431_s_at)	CD200 (209582_s_at)	IGHD (213674_x_at)	RSAD2 (213797_at)	FCGR1B (214511_x_at)	OSBPL10 (219073_s_at)	RAPGEF6 (219112_at)	C13orf18 (219471_at)
536	IFI44L (204439_at)	CD200 (209582_s_at)	IGHD (213674_x_at)	RSAD2 (213797_at)	FCGR1B (214511_x_at)	OSBPL10 (219073_s_at)	RAPGEF6 (219112_at)	GRAMD1C (219313_at)	C13orf18 (219471_at)
537	IFI44L (204439_at)	ID3 (207826_s_at)	IGHD (213674_x_at)	RSAD2 (213797_at)	FCGR1B (214511_x_at)	OSBPL10 (219073_s_at)	RAPGEF6 (219112_at)	C13orf18 (219471_at)
538	IFI44L (204439_at)	IGHD (213674_x_at)	RSAD2 (213797_at)	FCGR1B (214511_x_at)	MS4A1 (217418_x_at)	OSBPL10 (219073_s_at)	RAPGEF6 (219112_at)	C13orf18 (219471_at)
539	GTF2I|GTF2IP1|LOC100093631 (201065_s_at)	FOXO1 (202723_s_at)	NELL2 (203413_at)	IFI44L (204439_at)	DEGS1 (207431_s_at)	CD200 (209582_s_at)	RSAD2 (213797_at)	FCGR1B (214511_x_at)	IGHD (215621_s_at)	OSBPL10 (219073_s_at)	GRAMD1C (219313_at)	C13orf18 (219471_at)
540	GTF2I|GTF2IP1|LOC100093631 (201065_s_at)	FOXO1 (202723_s_at)	NELL2 (203413_at)	IFI44L (204439_at)	DEGS1 (207431_s_at)	ID3 (207826_s_at)	RSAD2 (213797_at)	FCGR1B (214511_x_at)	IGHD (215621_s_at)	OSBPL10 (219073_s_at)	C13orf18 (219471_at)
541	GTF2I|GTF2IP1|LOC100093631 (201065_s_at)	FOXO1 (202723_s_at)	NELL2 (203413_at)	IFI44L (204439_at)	ID3 (207826_s_at)	RSAD2 (213797_at)	FCGR1B (214511_x_at)	IGHD (215621_s_at)	OSBPL10 (219073_s_at)	GRAMD1C (219313_at)	C13orf18 (219471_at)
542	GTF2I|GTF2IP1|LOC100093631 (201065_s_at)	FOXO1 (202723_s_at)	NELL2 (203413_at)	IFI44L (204439_at)	DEGS1 (207431_s_at)	RSAD2 (213797_at)	FCGR1B (214511_x_at)	MS4A1 (217418_x_at)	OSBPL10 (219073_s_at)	C13orf18 (219471_at)
543	GTF2I|GTF2IP1|LOC100093631 (201065_s_at)	FOXO1 (202723_s_at)	NELL2 (203413_at)	IFI44L (204439_at)	RSAD2 (213797_at)	FCGR1B (214511_x_at)	MS4A1 (217418_x_at)	OSBPL10 (219073_s_at)	GRAMD1C (219313_at)	C13orf18 (219471_at)
544	GTF2I|GTF2IP1|LOC100093631 (201065_s_at)	FOXO1 (202723_s_at)	NELL2 (203413_at)	IFI44L (204439_at)	ID3 (207826_s_at)	RSAD2 (213797_at)	FCGR1B (214511_x_at)	MS4A1 (217418_x_at)	OSBPL10 (219073_s_at)	C13orf18 (219471_at)
545	GTF2I|GTF2IP1|LOC100093631 (201065_s_at)	IFI44L (204439_at)	DEGS1 (207431_s_at)	CD200 (209582_s_at)	RSAD2 (213797_at)	FCGR1B (214511_x_at)	OSBPL10 (219073_s_at)	RAPGEF6 (219112_at)	C13orf18 (219471_at)
546	GTF2I|GTF2IP1|LOC100093631 (201065_s_at)	IFI44L (204439_at)	CD200 (209582_s_at)	RSAD2 (213797_at)	FCGR1B (214511_x_at)	OSBPL10 (219073_s_at)	RAPGEF6 (219112_at)	GRAMD1C (219313_at)	C13orf18 (219471_at)
547	GTF2I|GTF2IP1|LOC100093631 (201065_s_at)	IFI44L (204439_at)	ID3 (207826_s_at)	RSAD2 (213797_at)	FCGR1B (214511_x_at)	OSBPL10 (219073_s_at)	RAPGEF6 (219112_at)	C13orf18 (219471_at)
548	GTF2I|GTF2IP1|LOC100093631 (201065_s_at)	IFI44L (204439_at)	RSAD2 (213797_at)	FCGR1B (214511_x_at)	MS4A1 (217418_x_at)	OSBPL10 (219073_s_at)	RAPGEF6 (219112_at)	C13orf18 (219471_at)
549	GTF2I|GTF2IP1|LOC100093631 (201065_s_at)	FOXO1 (202723_s_at)	NELL2 (203413_at)	IFI44L (204439_at)	DEGS1 (207431_s_at)	CD200 (209582_s_at)	IGHD (213674_x_at)	RSAD2 (213797_at)	FCGR1B (214511_x_at)	OSBPL10 (219073_s_at)	C13orf18 (219471_at)
550	GTF2I|GTF2IP1|LOC100093631 (201065_s_at)	FOXO1 (202723_s_at)	NELL2 (203413_at)	IFI44L (204439_at)	CD200 (209582_s_at)	IGHD (213674_x_at)	RSAD2 (213797_at)	FCGR1B (214511_x_at)	OSBPL10 (219073_s_at)	GRAMD1C (219313_at)	C13orf18 (219471_at)
551	GTF2I|GTF2IP1|LOC100093631 (201065_s_at)	FOXO1 (202723_s_at)	NELL2 (203413_at)	IFI44L (204439_at)	ID3 (207826_s_at)	IGHD (213674_x_at)	RSAD2 (213797_at)	FCGR1B (214511_x_at)	OSBPL10 (219073_s_at)	C13orf18 (219471_at)
552	GTF2I|GTF2IP1|LOC100093631 (201065_s_at)	FOXO1 (202723_s_at)	NELL2 (203413_at)	IFI44L (204439_at)	IGHD (213674_x_at)	RSAD2 (213797_at)	FCGR1B (214511_x_at)	MS4A1 (217418_x_at)	OSBPL10 (219073_s_at)	C13orf18 (219471_at)
553	GTF2I|GTF2IP1|LOC100093631 (201065_s_at)	IFI44L (204439_at)	CD200 (209582_s_at)	IGHD (213674_x_at)	RSAD2 (213797_at)	FCGR1B (214511_x_at)	OSBPL10 (219073_s_at)	RAPGEF6 (219112_at)	C13orf18 (219471_at)
554	IFIT3 (204747_at)	CD79A (205049_s_at)	TNFAIP6 (206025_s_at)	ID3 (207826_s_at)	IGHD (213674_x_at)	FCGR1A|FCGR1C (216950_s_at)	MS4A1 (217418_x_at)	RAPGEF6 (219112_at)	DPEP2 (219452_at)	BACH2 (221234_s_at)	C13orf18 (44790_s_at)
555	GTF2I|GTF2IP1|LOC100093631 (201065_s_at)	IFIT3 (204747_at)	CD79A (205049_s_at)	TNFAIP6 (206025_s_at)	ID3 (207826_s_at)	FCGR1A|FCGR1C (216950_s_at)	MS4A1 (217418_x_at)	RAPGEF6 (219112_at)	BACH2 (221234_s_at)	C13orf18 (44790_s_at)
556	GTF2I|GTF2IP1|LOC100093631 (201065_s_at)	IFIT3 (204747_at)	CD79A (205049_s_at)	TNFAIP6 (206025_s_at)	ID3 (207826_s_at)	IGHD (213674_x_at)	FCGR1A|FCGR1C (216950_s_at)	MS4A1 (217418_x_at)	BACH2 (221234_s_at)	C13orf18 (44790_s_at)
557	GTF2I|GTF2IP1|LOC100093631 (201065_s_at)	IFIT3 (204747_at)	CD79A (205049_s_at)	TNFAIP6 (206025_s_at)	ID3 (207826_s_at)	MS4A1 (210356_x_at)	IGHD (213674_x_at)	FCGR1A|FCGR1C (216950_s_at)	RAPGEF6 (219112_at)	BACH2 (221234_s_at)	C13orf18 (44790_s_at)
558	GTF2I|GTF2IP1|LOC100093631 (201065_s_at)	IFIT3 (204747_at)	CD79A (205049_s_at)	TNFAIP6 (206025_s_at)	IGHD (213674_x_at)	FCGR1A|FCGR1C (216950_s_at)	MS4A1 (217418_x_at)	RAPGEF6 (219112_at)	BACH2 (221234_s_at)	C13orf18 (44790_s_at)
559	IFIT3 (204747_at)	CD79A (205049_s_at)	TNFAIP6 (206025_s_at)	ID3 (207826_s_at)	FCGR1A|FCGR1C (216950_s_at)	MS4A1 (217418_x_at)	RAPGEF6 (219112_at)	GRAMD1C (219313_at)	C13orf18 (219471_at)	BACH2 (221234_s_at)
560	IFIT3 (204747_at)	CD79A (205049_s_at)	TNFAIP6 (206025_s_at)	IGHD (213674_x_at)	FCGR1A|FCGR1C (216950_s_at)	MS4A1 (217418_x_at)	RAPGEF6 (219112_at)	GRAMD1C (219313_at)	C13orf18 (219471_at)	BACH2 (221234_s_at)
561	GTF2I|GTF2IP1|LOC100093631 (201065_s_at)	IFIT3 (204747_at)	CD79A (205049_s_at)	TNFAIP6 (206025_s_at)	ID3 (207826_s_at)	FCGR1A|FCGR1C (216950_s_at)	MS4A1 (217418_x_at)	GRAMD1C (219313_at)	C13orf18 (219471_at)	BACH2 (221234_s_at)
562	GTF2I|GTF2IP1|LOC100093631 (201065_s_at)	IFIT3 (204747_at)	CD79A (205049_s_at)	TNFAIP6 (206025_s_at)	ID3 (207826_s_at)	MS4A1 (210356_x_at)	FCGR1A|FCGR1C (216950_s_at)	RAPGEF6 (219112_at)	GRAMD1C (219313_at)	C13orf18 (219471_at)	BACH2 (221234_s_at)
563	GTF2I|GTF2IP1|LOC100093631 (201065_s_at)	IFIT3 (204747_at)	CD79A (205049_s_at)	TNFAIP6 (206025_s_at)	FCGR1A|FCGR1C (216950_s_at)	MS4A1 (217418_x_at)	RAPGEF6 (219112_at)	GRAMD1C (219313_at)	C13orf18 (219471_at)	BACH2 (221234_s_at)
564	GTF2I|GTF2IP1|LOC100093631 (201065_s_at)	IFIT3 (204747_at)	CD79A (205049_s_at)	TNFAIP6 (206025_s_at)	ID3 (207826_s_at)	FCGR1A|FCGR1C (216950_s_at)	MS4A1 (217418_x_at)	RAPGEF6 (219112_at)	C13orf18 (219471_at)	BACH2 (221234_s_at)
565	GTF2I|GTF2IP1|LOC100093631 (201065_s_at)	IFIT3 (204747_at)	CD79A (205049_s_at)	TNFAIP6 (206025_s_at)	ID3 (207826_s_at)	MS4A1 (210356_x_at)	IGHD (213674_x_at)	FCGR1A|FCGR1C (216950_s_at)	GRAMD1C (219313_at)	C13orf18 (219471_at)	BACH2 (221234_s_at)
566	GTF2I|GTF2IP1|LOC100093631 (201065_s_at)	IFIT3 (204747_at)	CD79A (205049_s_at)	TNFAIP6 (206025_s_at)	IGHD (213674_x_at)	FCGR1A|FCGR1C (216950_s_at)	MS4A1 (217418_x_at)	GRAMD1C (219313_at)	C13orf18 (219471_at)	BACH2 (221234_s_at)
567	GTF2I|GTF2IP1|LOC100093631 (201065_s_at)	IFIT3 (204747_at)	CD79A (205049_s_at)	TNFAIP6 (206025_s_at)	ID3 (207826_s_at)	IGHD (213674_x_at)	FCGR1A|FCGR1C (216950_s_at)	MS4A1 (217418_x_at)	C13orf18 (219471_at)	BACH2 (221234_s_at)
568	GTF2I|GTF2IP1|LOC100093631 (201065_s_at)	IFIT3 (204747_at)	CD79A (205049_s_at)	TNFAIP6 (206025_s_at)	MS4A1 (210356_x_at)	IGHD (213674_x_at)	FCGR1A|FCGR1C (216950_s_at)	RAPGEF6 (219112_at)	GRAMD1C (219313_at)	C13orf18 (219471_at)	BACH2 (221234_s_at)
569	GTF2I|GTF2IP1|LOC100093631 (201065_s_at)	IFIT3 (204747_at)	CD79A (205049_s_at)	TNFAIP6 (206025_s_at)	ID3 (207826_s_at)	MS4A1 (210356_x_at)	IGHD (213674_x_at)	FCGR1A|FCGR1C (216950_s_at)	RAPGEF6 (219112_at)	C13orf18 (219471_at)	BACH2 (221234_s_at)
570	GTF2I|GTF2IP1|LOC100093631 (201065_s_at)	IFIT3 (204747_at)	CD79A (205049_s_at)	TNFAIP6 (206025_s_at)	IGHD (213674_x_at)	FCGR1A|FCGR1C (216950_s_at)	MS4A1 (217418_x_at)	RAPGEF6 (219112_at)	C13orf18 (219471_at)	BACH2 (221234_s_at)
571	IFIT3 (204747_at)	TNFAIP6 (206025_s_at)	ID3 (207826_s_at)	FCGR1A|FCGR1C (216950_s_at)	MS4A1 (217418_x_at)	OSBPL10 (219073_s_at)	RAPGEF6 (219112_at)	DPEP2 (219452_at)	C13orf18 (44790_s_at)
572	FOXO1 (202723_s_at)	NELL2 (203413_at)	IFIT3 (204747_at)	TNFAIP6 (206025_s_at)	ID3 (207826_s_at)	IGHD (213674_x_at)	FCGR1A|FCGR1C (216950_s_at)	MS4A1 (217418_x_at)	OSBPL10 (219073_s_at)	DPEP2 (219452_at)	C13orf18 (44790_s_at)
573	IFIT3 (204747_at)	TNFAIP6 (206025_s_at)	IGHD (213674_x_at)	FCGR1A|FCGR1C (216950_s_at)	MS4A1 (217418_x_at)	OSBPL10 (219073_s_at)	RAPGEF6 (219112_at)	DPEP2 (219452_at)	C13orf18 (44790_s_at)
574	GTF2I|GTF2IP1|LOC100093631 (201065_s_at)	FOXO1 (202723_s_at)	NELL2 (203413_at)	IFIT3 (204747_at)	TNFAIP6 (206025_s_at)	ID3 (207826_s_at)	FCGR1A|FCGR1C (216950_s_at)	MS4A1 (217418_x_at)	OSBPL10 (219073_s_at)	C13orf18 (44790_s_at)
575	GTF2I|GTF2IP1|LOC100093631 (201065_s_at)	IFIT3 (204747_at)	TNFAIP6 (206025_s_at)	ID3 (207826_s_at)	FCGR1A|FCGR1C (216950_s_at)	OSBPL10 (219073_s_at)	RAPGEF6 (219112_at)	C13orf18 (44790_s_at)
576	GTF2I|GTF2IP1|LOC100093631 (201065_s_at)	IFIT3 (204747_at)	TNFAIP6 (206025_s_at)	FCGR1A|FCGR1C (216950_s_at)	MS4A1 (217418_x_at)	OSBPL10 (219073_s_at)	RAPGEF6 (219112_at)	C13orf18 (44790_s_at)
577	GTF2I|GTF2IP1|LOC100093631 (201065_s_at)	FOXO1 (202723_s_at)	NELL2 (203413_at)	IFIT3 (204747_at)	TNFAIP6 (206025_s_at)	ID3 (207826_s_at)	IGHD (213674_x_at)	FCGR1A|FCGR1C (216950_s_at)	OSBPL10 (219073_s_at)	C13orf18 (44790_s_at)
578	GTF2I|GTF2IP1|LOC100093631 (201065_s_at)	FOXO1 (202723_s_at)	NELL2 (203413_at)	IFIT3 (204747_at)	TNFAIP6 (206025_s_at)	IGHD (213674_x_at)	FCGR1A|FCGR1C (216950_s_at)	MS4A1 (217418_x_at)	OSBPL10 (219073_s_at)	C13orf18 (44790_s_at)
579	GTF2I|GTF2IP1|LOC100093631 (201065_s_at)	IFIT3 (204747_at)	TNFAIP6 (206025_s_at)	CD200 (209582_s_at)	IGHD (213674_x_at)	FCGR1A|FCGR1C (216950_s_at)	OSBPL10 (219073_s_at)	RAPGEF6 (219112_at)	C13orf18 (44790_s_at)
580	FOXO1 (202723_s_at)	NELL2 (203413_at)	IFIT3 (204747_at)	TNFAIP6 (206025_s_at)	ID3 (207826_s_at)	FCGR1A|FCGR1C (216950_s_at)	MS4A1 (217418_x_at)	OSBPL10 (219073_s_at)	GRAMD1C (219313_at)	C13orf18 (219471_at)
581	IFIT3 (204747_at)	TNFAIP6 (206025_s_at)	FCGR1A|FCGR1C (216950_s_at)	MS4A1 (217418_x_at)	OSBPL10 (219073_s_at)	RAPGEF6 (219112_at)	GRAMD1C (219313_at)	C13orf18 (219471_at)
582	FOXO1 (202723_s_at)	NELL2 (203413_at)	IFIT3 (204747_at)	TNFAIP6 (206025_s_at)	IGHD (213674_x_at)	FCGR1A|FCGR1C (216950_s_at)	MS4A1 (217418_x_at)	OSBPL10 (219073_s_at)	GRAMD1C (219313_at)	C13orf18 (219471_at)
583	GTF2I|GTF2IP1|LOC100093631 (201065_s_at)	FOXO1 (202723_s_at)	NELL2 (203413_at)	IFIT3 (204747_at)	TNFAIP6 (206025_s_at)	ID3 (207826_s_at)	IGHD (215621_s_at)	FCGR1A|FCGR1C (216950_s_at)	OSBPL10 (219073_s_at)	GRAMD1C (219313_at)	C13orf18 (219471_at)
584	GTF2I|GTF2IP1|LOC100093631 (201065_s_at)	FOXO1 (202723_s_at)	NELL2 (203413_at)	IFIT3 (204747_at)	TNFAIP6 (206025_s_at)	FCGR1A|FCGR1C (216950_s_at)	MS4A1 (217418_x_at)	OSBPL10 (219073_s_at)	GRAMD1C (219313_at)	C13orf18 (219471_at)
585	GTF2I|GTF2IP1|LOC100093631 (201065_s_at)	FOXO1 (202723_s_at)	NELL2 (203413_at)	IFIT3 (204747_at)	TNFAIP6 (206025_s_at)	ID3 (207826_s_at)	FCGR1A|FCGR1C (216950_s_at)	MS4A1 (217418_x_at)	OSBPL10 (219073_s_at)	C13orf18 (219471_at)
586	GTF2I|GTF2IP1|LOC100093631 (201065_s_at)	IFIT3 (204747_at)	TNFAIP6 (206025_s_at)	CD200 (209582_s_at)	FCGR1A|FCGR1C (216950_s_at)	OSBPL10 (219073_s_at)	RAPGEF6 (219112_at)	GRAMD1C (219313_at)	C13orf18 (219471_at)
587	GTF2I|GTF2IP1|LOC100093631 (201065_s_at)	IFIT3 (204747_at)	TNFAIP6 (206025_s_at)	ID3 (207826_s_at)	FCGR1A|FCGR1C (216950_s_at)	OSBPL10 (219073_s_at)	RAPGEF6 (219112_at)	C13orf18 (219471_at)
588	GTF2I|GTF2IP1|LOC100093631 (201065_s_at)	IFIT3 (204747_at)	TNFAIP6 (206025_s_at)	FCGR1A|FCGR1C (216950_s_at)	MS4A1 (217418_x_at)	OSBPL10 (219073_s_at)	RAPGEF6 (219112_at)	C13orf18 (219471_at)
589	GTF2I|GTF2IP1|LOC100093631 (201065_s_at)	FOXO1 (202723_s_at)	NELL2 (203413_at)	IFIT3 (204747_at)	TNFAIP6 (206025_s_at)	CD200 (209582_s_at)	IGHD (213674_x_at)	FCGR1A|FCGR1C (216950_s_at)	OSBPL10 (219073_s_at)	GRAMD1C (219313_at)	C13orf18 (219471_at)
590	GTF2I|GTF2IP1|LOC100093631 (201065_s_at)	FOXO1 (202723_s_at)	NELL2 (203413_at)	IFIT3 (204747_at)	TNFAIP6 (206025_s_at)	ID3 (207826_s_at)	IGHD (213674_x_at)	FCGR1A|FCGR1C (216950_s_at)	OSBPL10 (219073_s_at)	C13orf18 (219471_at)
591	GTF2I|GTF2IP1|LOC100093631 (201065_s_at)	FOXO1 (202723_s_at)	NELL2 (203413_at)	IFIT3 (204747_at)	TNFAIP6 (206025_s_at)	IGHD (213674_x_at)	FCGR1A|FCGR1C (216950_s_at)	MS4A1 (217418_x_at)	OSBPL10 (219073_s_at)	C13orf18 (219471_at)
592	GTF2I|GTF2IP1|LOC100093631 (201065_s_at)	IFIT3 (204747_at)	TNFAIP6 (206025_s_at)	CD200 (209582_s_at)	IGHD (213674_x_at)	FCGR1A|FCGR1C (216950_s_at)	OSBPL10 (219073_s_at)	RAPGEF6 (219112_at)	C13orf18 (219471_at)
593	IFIT3 (204747_at)	CD79A (205049_s_at)	HTATIP2 (207180_s_at)	ID3 (207826_s_at)	FCGR1B (214511_x_at)	MS4A1 (217418_x_at)	RAPGEF6 (219112_at)	DPEP2 (219452_at)	BACH2 (221234_s_at)	C13orf18 (44790_s_at)
594	IFIT3 (204747_at)	CD79A (205049_s_at)	HTATIP2 (207180_s_at)	ID3 (207826_s_at)	IGHD (213674_x_at)	FCGR1B (214511_x_at)	MS4A1 (217418_x_at)	DPEP2 (219452_at)	BACH2 (221234_s_at)	C13orf18 (44790_s_at)
595	IFIT3 (204747_at)	CD79A (205049_s_at)	HTATIP2 (207180_s_at)	ID3 (207826_s_at)	MS4A1 (210356_x_at)	IGHD (213674_x_at)	FCGR1B (214511_x_at)	RAPGEF6 (219112_at)	DPEP2 (219452_at)	BACH2 (221234_s_at)	C13orf18 (44790_s_at)
596	IFIT3 (204747_at)	CD79A (205049_s_at)	HTATIP2 (207180_s_at)	IGHD (213674_x_at)	FCGR1B (214511_x_at)	MS4A1 (217418_x_at)	RAPGEF6 (219112_at)	DPEP2 (219452_at)	BACH2 (221234_s_at)	C13orf18 (44790_s_at)
597	GTF2I|GTF2IP1|LOC100093631 (201065_s_at)	IFIT3 (204747_at)	CD79A (205049_s_at)	HTATIP2 (207180_s_at)	ID3 (207826_s_at)	FCGR1B (214511_x_at)	MS4A1 (217418_x_at)	BACH2 (221234_s_at)	C13orf18 (44790_s_at)
598	GTF2I|GTF2IP1|LOC100093631 (201065_s_at)	IFIT3 (204747_at)	CD79A (205049_s_at)	HTATIP2 (207180_s_at)	ID3 (207826_s_at)	MS4A1 (210356_x_at)	FCGR1B (214511_x_at)	RAPGEF6 (219112_at)	BACH2 (221234_s_at)	C13orf18 (44790_s_at)
599	GTF2I|GTF2IP1|LOC100093631 (201065_s_at)	IFIT3 (204747_at)	CD79A (205049_s_at)	HTATIP2 (207180_s_at)	FCGR1B (214511_x_at)	MS4A1 (217418_x_at)	RAPGEF6 (219112_at)	BACH2 (221234_s_at)	C13orf18 (44790_s_at)
600	GTF2I|GTF2IP1|LOC100093631 (201065_s_at)	IFIT3 (204747_at)	CD79A (205049_s_at)	HTATIP2 (207180_s_at)	ID3 (207826_s_at)	MS4A1 (210356_x_at)	IGHD (213674_x_at)	FCGR1B (214511_x_at)	BACH2 (221234_s_at)	C13orf18 (44790_s_at)
601	GTF2I|GTF2IP1|LOC100093631 (201065_s_at)	IFIT3 (204747_at)	CD79A (205049_s_at)	HTATIP2 (207180_s_at)	IGHD (213674_x_at)	FCGR1B (214511_x_at)	MS4A1 (217418_x_at)	BACH2 (221234_s_at)	C13orf18 (44790_s_at)
602	GTF2I|GTF2IP1|LOC100093631 (201065_s_at)	IFIT3 (204747_at)	CD79A (205049_s_at)	HTATIP2 (207180_s_at)	MS4A1 (210356_x_at)	IGHD (213674_x_at)	FCGR1B (214511_x_at)	RAPGEF6 (219112_at)	BACH2 (221234_s_at)	C13orf18 (44790_s_at)
603	IFIT3 (204747_at)	CD79A (205049_s_at)	HTATIP2 (207180_s_at)	FCGR1B (214511_x_at)	MS4A1 (217418_x_at)	RAPGEF6 (219112_at)	GRAMD1C (219313_at)	C13orf18 (219471_at)	BACH2 (221234_s_at)
604	IFIT3 (204747_at)	CD79A (205049_s_at)	HTATIP2 (207180_s_at)	ID3 (207826_s_at)	FCGR1B (214511_x_at)	MS4A1 (217418_x_at)	RAPGEF6 (219112_at)	C13orf18 (219471_at)	BACH2 (221234_s_at)
605	IFIT3 (204747_at)	CD79A (205049_s_at)	HTATIP2 (207180_s_at)	IGHD (213674_x_at)	FCGR1B (214511_x_at)	MS4A1 (217418_x_at)	GRAMD1C (219313_at)	C13orf18 (219471_at)	BACH2 (221234_s_at)
606	IFIT3 (204747_at)	CD79A (205049_s_at)	HTATIP2 (207180_s_at)	ID3 (207826_s_at)	IGHD (213674_x_at)	FCGR1B (214511_x_at)	MS4A1 (217418_x_at)	C13orf18 (219471_at)	BACH2 (221234_s_at)
607	IFIT3 (204747_at)	CD79A (205049_s_at)	HTATIP2 (207180_s_at)	MS4A1 (210356_x_at)	IGHD (213674_x_at)	FCGR1B (214511_x_at)	RAPGEF6 (219112_at)	GRAMD1C (219313_at)	C13orf18 (219471_at)	BACH2 (221234_s_at)
608	IFIT3 (204747_at)	CD79A (205049_s_at)	HTATIP2 (207180_s_at)	ID3 (207826_s_at)	MS4A1 (210356_x_at)	IGHD (213674_x_at)	FCGR1B (214511_x_at)	RAPGEF6 (219112_at)	C13orf18 (219471_at)	BACH2 (221234_s_at)
609	IFIT3 (204747_at)	CD79A (205049_s_at)	HTATIP2 (207180_s_at)	IGHD (213674_x_at)	FCGR1B (214511_x_at)	MS4A1 (217418_x_at)	RAPGEF6 (219112_at)	C13orf18 (219471_at)	BACH2 (221234_s_at)
610	GTF2I|GTF2IP1|LOC100093631 (201065_s_at)	IFIT3 (204747_at)	CD79A (205049_s_at)	HTATIP2 (207180_s_at)	ID3 (207826_s_at)	MS4A1 (210356_x_at)	FCGR1B (214511_x_at)	GRAMD1C (219313_at)	C13orf18 (219471_at)	BACH2 (221234_s_at)
611	GTF2I|GTF2IP1|LOC100093631 (201065_s_at)	IFIT3 (204747_at)	CD79A (205049_s_at)	HTATIP2 (207180_s_at)	FCGR1B (214511_x_at)	MS4A1 (217418_x_at)	GRAMD1C (219313_at)	C13orf18 (219471_at)	BACH2 (221234_s_at)
612	GTF2I|GTF2IP1|LOC100093631 (201065_s_at)	IFIT3 (204747_at)	CD79A (205049_s_at)	HTATIP2 (207180_s_at)	ID3 (207826_s_at)	FCGR1B (214511_x_at)	MS4A1 (217418_x_at)	C13orf18 (219471_at)	BACH2 (221234_s_at)
613	GTF2I|GTF2IP1|LOC100093631 (201065_s_at)	IFIT3 (204747_at)	CD79A (205049_s_at)	HTATIP2 (207180_s_at)	MS4A1 (210356_x_at)	FCGR1B (214511_x_at)	RAPGEF6 (219112_at)	GRAMD1C (219313_at)	C13orf18 (219471_at)	BACH2 (221234_s_at)
614	GTF2I|GTF2IP1|LOC100093631 (201065_s_at)	IFIT3 (204747_at)	CD79A (205049_s_at)	HTATIP2 (207180_s_at)	ID3 (207826_s_at)	MS4A1 (210356_x_at)	FCGR1B (214511_x_at)	RAPGEF6 (219112_at)	C13orf18 (219471_at)	BACH2 (221234_s_at)
615	GTF2I|GTF2IP1|LOC100093631 (201065_s_at)	IFIT3 (204747_at)	CD79A (205049_s_at)	HTATIP2 (207180_s_at)	FCGR1B (214511_x_at)	MS4A1 (217418_x_at)	RAPGEF6 (219112_at)	C13orf18 (219471_at)	BACH2 (221234_s_at)
616	GTF2I|GTF2IP1|LOC100093631 (201065_s_at)	IFIT3 (204747_at)	CD79A (205049_s_at)	HTATIP2 (207180_s_at)	MS4A1 (210356_x_at)	IGHD (213674_x_at)	FCGR1B (214511_x_at)	GRAMD1C (219313_at)	C13orf18 (219471_at)	BACH2 (221234_s_at)
617	GTF2I|GTF2IP1|LOC100093631 (201065_s_at)	IFIT3 (204747_at)	CD79A (205049_s_at)	HTATIP2 (207180_s_at)	ID3 (207826_s_at)	MS4A1 (210356_x_at)	IGHD (213674_x_at)	FCGR1B (214511_x_at)	C13orf18 (219471_at)	BACH2 (221234_s_at)
618	GTF2I|GTF2IP1|LOC100093631 (201065_s_at)	IFIT3 (204747_at)	CD79A (205049_s_at)	HTATIP2 (207180_s_at)	IGHD (213674_x_at)	FCGR1B (214511_x_at)	MS4A1 (217418_x_at)	C13orf18 (219471_at)	BACH2 (221234_s_at)
619	GTF2I|GTF2IP1|LOC100093631 (201065_s_at)	IFIT3 (204747_at)	CD79A (205049_s_at)	HTATIP2 (207180_s_at)	MS4A1 (210356_x_at)	IGHD (213674_x_at)	FCGR1B (214511_x_at)	RAPGEF6 (219112_at)	C13orf18 (219471_at)	BACH2 (221234_s_at)
620	FOXO1 (202723_s_at)	NELL2 (203413_at)	IFIT3 (204747_at)	HTATIP2 (207180_s_at)	ID3 (207826_s_at)	FCGR1B (214511_x_at)	MS4A1 (217418_x_at)	OSBPL10 (219073_s_at)	DPEP2 (219452_at)	C13orf18 (44790_s_at)
621	IFIT3 (204747_at)	HTATIP2 (207180_s_at)	FCGR1B (214511_x_at)	MS4A1 (217418_x_at)	OSBPL10 (219073_s_at)	RAPGEF6 (219112_at)	DPEP2 (219452_at)	C13orf18 (44790_s_at)
622	FOXO1 (202723_s_at)	NELL2 (203413_at)	IFIT3 (204747_at)	HTATIP2 (207180_s_at)	IGHD (213674_x_at)	FCGR1B (214511_x_at)	MS4A1 (217418_x_at)	OSBPL10 (219073_s_at)	DPEP2 (219452_at)	C13orf18 (44790_s_at)
623	IFIT3 (204747_at)	HTATIP2 (207180_s_at)	CD200 (209582_s_at)	IGHD (213674_x_at)	FCGR1B (214511_x_at)	OSBPL10 (219073_s_at)	RAPGEF6 (219112_at)	DPEP2 (219452_at)	C13orf18 (44790_s_at)
624	GTF2I|GTF2IP1|LOC100093631 (201065_s_at)	FOXO1 (202723_s_at)	NELL2 (203413_at)	IFIT3 (204747_at)	HTATIP2 (207180_s_at)	ID3 (207826_s_at)	FCGR1B (214511_x_at)	IGHD (215621_s_at)	OSBPL10 (219073_s_at)	C13orf18 (44790_s_at)
625	GTF2I|GTF2IP1|LOC100093631 (201065_s_at)	FOXO1 (202723_s_at)	NELL2 (203413_at)	IFIT3 (204747_at)	HTATIP2 (207180_s_at)	FCGR1B (214511_x_at)	MS4A1 (217418_x_at)	OSBPL10 (219073_s_at)	C13orf18 (44790_s_at)
626	GTF2I|GTF2IP1|LOC100093631 (201065_s_at)	IFIT3 (204747_at)	HTATIP2 (207180_s_at)	CD200 (209582_s_at)	FCGR1B (214511_x_at)	OSBPL10 (219073_s_at)	RAPGEF6 (219112_at)	C13orf18 (44790_s_at)
627	GTF2I|GTF2IP1|LOC100093631 (201065_s_at)	FOXO1 (202723_s_at)	NELL2 (203413_at)	IFIT3 (204747_at)	HTATIP2 (207180_s_at)	CD200 (209582_s_at)	IGHD (213674_x_at)	FCGR1B (214511_x_at)	OSBPL10 (219073_s_at)	C13orf18 (44790_s_at)
628	FOXO1 (202723_s_at)	NELL2 (203413_at)	IFIT3 (204747_at)	HTATIP2 (207180_s_at)	FCGR1B (214511_x_at)	MS4A1 (217418_x_at)	OSBPL10 (219073_s_at)	GRAMD1C (219313_at)	C13orf18 (219471_at)
629	FOXO1 (202723_s_at)	NELL2 (203413_at)	IFIT3 (204747_at)	HTATIP2 (207180_s_at)	ID3 (207826_s_at)	FCGR1B (214511_x_at)	MS4A1 (217418_x_at)	OSBPL10 (219073_s_at)	C13orf18 (219471_at)
630	IFIT3 (204747_at)	HTATIP2 (207180_s_at)	FCGR1B (214511_x_at)	MS4A1 (217418_x_at)	OSBPL10 (219073_s_at)	RAPGEF6 (219112_at)	C13orf18 (219471_at)
631	FOXO1 (202723_s_at)	NELL2 (203413_at)	IFIT3 (204747_at)	HTATIP2 (207180_s_at)	IGHD (213674_x_at)	FCGR1B (214511_x_at)	MS4A1 (217418_x_at)	OSBPL10 (219073_s_at)	C13orf18 (219471_at)
632	IFIT3 (204747_at)	HTATIP2 (207180_s_at)	CD200 (209582_s_at)	IGHD (213674_x_at)	FCGR1B (214511_x_at)	OSBPL10 (219073_s_at)	RAPGEF6 (219112_at)	C13orf18 (219471_at)
633	GTF2I|GTF2IP1|LOC100093631 (201065_s_at)	FOXO1 (202723_s_at)	NELL2 (203413_at)	IFIT3 (204747_at)	HTATIP2 (207180_s_at)	CD200 (209582_s_at)	FCGR1B (214511_x_at)	IGHD (215621_s_at)	OSBPL10 (219073_s_at)	GRAMD1C (219313_at)	C13orf18 (219471_at)
634	GTF2I|GTF2IP1|LOC100093631 (201065_s_at)	FOXO1 (202723_s_at)	NELL2 (203413_at)	IFIT3 (204747_at)	HTATIP2 (207180_s_at)	ID3 (207826_s_at)	FCGR1B (214511_x_at)	IGHD (215621_s_at)	OSBPL10 (219073_s_at)	C13orf18 (219471_at)
635	GTF2I|GTF2IP1|LOC100093631 (201065_s_at)	FOXO1 (202723_s_at)	NELL2 (203413_at)	IFIT3 (204747_at)	HTATIP2 (207180_s_at)	FCGR1B (214511_x_at)	MS4A1 (217418_x_at)	OSBPL10 (219073_s_at)	C13orf18 (219471_at)
636	GTF2I|GTF2IP1|LOC100093631 (201065_s_at)	IFIT3 (204747_at)	HTATIP2 (207180_s_at)	CD200 (209582_s_at)	FCGR1B (214511_x_at)	OSBPL10 (219073_s_at)	RAPGEF6 (219112_at)	C13orf18 (219471_at)
637	GTF2I|GTF2IP1|LOC100093631 (201065_s_at)	FOXO1 (202723_s_at)	NELL2 (203413_at)	IFIT3 (204747_at)	HTATIP2 (207180_s_at)	CD200 (209582_s_at)	IGHD (213674_x_at)	FCGR1B (214511_x_at)	OSBPL10 (219073_s_at)	C13orf18 (219471_at)
638	CD79A (205049_s_at)	TNFAIP6 (206025_s_at)	ID3 (207826_s_at)	IGHD (213674_x_at)	RSAD2 (213797_at)	IFI44 (214059_at)	FCGR1A|FCGR1C (216950_s_at)	MS4A1 (217418_x_at)	RAPGEF6 (219112_at)	DPEP2 (219452_at)	BACH2 (221234_s_at)	C13orf18 (44790_s_at)
639	GTF2I|GTF2IP1|LOC100093631 (201065_s_at)	CD79A (205049_s_at)	TNFAIP6 (206025_s_at)	ID3 (207826_s_at)	RSAD2 (213797_at)	IFI44 (214059_at)	FCGR1A|FCGR1C (216950_s_at)	MS4A1 (217418_x_at)	RAPGEF6 (219112_at)	BACH2 (221234_s_at)	C13orf18 (44790_s_at)
640	GTF2I|GTF2IP1|LOC100093631 (201065_s_at)	CD79A (205049_s_at)	TNFAIP6 (206025_s_at)	ID3 (207826_s_at)	IGHD (213674_x_at)	RSAD2 (213797_at)	IFI44 (214059_at)	FCGR1A|FCGR1C (216950_s_at)	MS4A1 (217418_x_at)	BACH2 (221234_s_at)	C13orf18 (44790_s_at)
641	GTF2I|GTF2IP1|LOC100093631 (201065_s_at)	CD79A (205049_s_at)	TNFAIP6 (206025_s_at)	ID3 (207826_s_at)	MS4A1 (210356_x_at)	IGHD (213674_x_at)	RSAD2 (213797_at)	IFI44 (214059_at)	FCGR1A|FCGR1C (216950_s_at)	RAPGEF6 (219112_at)	BACH2 (221234_s_at)	C13orf18 (44790_s_at)
642	GTF2I|GTF2IP1|LOC100093631 (201065_s_at)	CD79A (205049_s_at)	TNFAIP6 (206025_s_at)	IGHD (213674_x_at)	RSAD2 (213797_at)	IFI44 (214059_at)	FCGR1A|FCGR1C (216950_s_at)	MS4A1 (217418_x_at)	RAPGEF6 (219112_at)	BACH2 (221234_s_at)	C13orf18 (44790_s_at)
643	CD79A (205049_s_at)	TNFAIP6 (206025_s_at)	ID3 (207826_s_at)	RSAD2 (213797_at)	IFI44 (214059_at)	FCGR1A|FCGR1C (216950_s_at)	MS4A1 (217418_x_at)	RAPGEF6 (219112_at)	GRAMD1C (219313_at)	C13orf18 (219471_at)	BACH2 (221234_s_at)
644	CD79A (205049_s_at)	TNFAIP6 (206025_s_at)	ID3 (207826_s_at)	IGHD (213674_x_at)	RSAD2 (213797_at)	IFI44 (214059_at)	FCGR1A|FCGR1C (216950_s_at)	MS4A1 (217418_x_at)	GRAMD1C (219313_at)	C13orf18 (219471_at)	BACH2 (221234_s_at)
645	CD79A (205049_s_at)	TNFAIP6 (206025_s_at)	ID3 (207826_s_at)	MS4A1 (210356_x_at)	IGHD (213674_x_at)	RSAD2 (213797_at)	IFI44 (214059_at)	FCGR1A|FCGR1C (216950_s_at)	RAPGEF6 (219112_at)	GRAMD1C (219313_at)	C13orf18 (219471_at)	BACH2 (221234_s_at)
646	CD79A (205049_s_at)	TNFAIP6 (206025_s_at)	IGHD (213674_x_at)	RSAD2 (213797_at)	IFI44 (214059_at)	FCGR1A|FCGR1C (216950_s_at)	MS4A1 (217418_x_at)	RAPGEF6 (219112_at)	GRAMD1C (219313_at)	C13orf18 (219471_at)	BACH2 (221234_s_at)
647	CD79A (205049_s_at)	TNFAIP6 (206025_s_at)	ID3 (207826_s_at)	IGHD (213674_x_at)	RSAD2 (213797_at)	IFI44 (214059_at)	FCGR1A|FCGR1C (216950_s_at)	MS4A1 (217418_x_at)	RAPGEF6 (219112_at)	C13orf18 (219471_at)	BACH2 (221234_s_at)
648	GTF2I|GTF2IP1|LOC100093631 (201065_s_at)	CD79A (205049_s_at)	TNFAIP6 (206025_s_at)	ID3 (207826_s_at)	RSAD2 (213797_at)	IFI44 (214059_at)	FCGR1A|FCGR1C (216950_s_at)	MS4A1 (217418_x_at)	GRAMD1C (219313_at)	C13orf18 (219471_at)	BACH2 (221234_s_at)
649	GTF2I|GTF2IP1|LOC100093631 (201065_s_at)	CD79A (205049_s_at)	TNFAIP6 (206025_s_at)	ID3 (207826_s_at)	MS4A1 (210356_x_at)	RSAD2 (213797_at)	IFI44 (214059_at)	FCGR1A|FCGR1C (216950_s_at)	RAPGEF6 (219112_at)	GRAMD1C (219313_at)	C13orf18 (219471_at)	BACH2 (221234_s_at)
650	GTF2I|GTF2IP1|LOC100093631 (201065_s_at)	CD79A (205049_s_at)	TNFAIP6 (206025_s_at)	RSAD2 (213797_at)	IFI44 (214059_at)	FCGR1A|FCGR1C (216950_s_at)	MS4A1 (217418_x_at)	RAPGEF6 (219112_at)	GRAMD1C (219313_at)	C13orf18 (219471_at)	BACH2 (221234_s_at)
651	GTF2I|GTF2IP1|LOC100093631 (201065_s_at)	CD79A (205049_s_at)	TNFAIP6 (206025_s_at)	ID3 (207826_s_at)	RSAD2 (213797_at)	IFI44 (214059_at)	FCGR1A|FCGR1C (216950_s_at)	MS4A1 (217418_x_at)	RAPGEF6 (219112_at)	C13orf18 (219471_at)	BACH2 (221234_s_at)
652	GTF2I|GTF2IP1|LOC100093631 (201065_s_at)	CD79A (205049_s_at)	TNFAIP6 (206025_s_at)	ID3 (207826_s_at)	MS4A1 (210356_x_at)	IGHD (213674_x_at)	RSAD2 (213797_at)	IFI44 (214059_at)	FCGR1A|FCGR1C (216950_s_at)	GRAMD1C (219313_at)	C13orf18 (219471_at)	BACH2 (221234_s_at)
653	GTF2I|GTF2IP1|LOC100093631 (201065_s_at)	CD79A (205049_s_at)	TNFAIP6 (206025_s_at)	IGHD (213674_x_at)	RSAD2 (213797_at)	IFI44 (214059_at)	FCGR1A|FCGR1C (216950_s_at)	MS4A1 (217418_x_at)	GRAMD1C (219313_at)	C13orf18 (219471_at)	BACH2 (221234_s_at)
654	GTF2I|GTF2IP1|LOC100093631 (201065_s_at)	CD79A (205049_s_at)	TNFAIP6 (206025_s_at)	ID3 (207826_s_at)	IGHD (213674_x_at)	RSAD2 (213797_at)	IFI44 (214059_at)	FCGR1A|FCGR1C (216950_s_at)	MS4A1 (217418_x_at)	C13orf18 (219471_at)	BACH2 (221234_s_at)
655	GTF2I|GTF2IP1|LOC100093631 (201065_s_at)	CD79A (205049_s_at)	TNFAIP6 (206025_s_at)	MS4A1 (210356_x_at)	IGHD (213674_x_at)	RSAD2 (213797_at)	IFI44 (214059_at)	FCGR1A|FCGR1C (216950_s_at)	RAPGEF6 (219112_at)	GRAMD1C (219313_at)	C13orf18 (219471_at)	BACH2 (221234_s_at)
656	GTF2I|GTF2IP1|LOC100093631 (201065_s_at)	CD79A (205049_s_at)	TNFAIP6 (206025_s_at)	ID3 (207826_s_at)	MS4A1 (210356_x_at)	IGHD (213674_x_at)	RSAD2 (213797_at)	IFI44 (214059_at)	FCGR1A|FCGR1C (216950_s_at)	RAPGEF6 (219112_at)	C13orf18 (219471_at)	BACH2 (221234_s_at)
657	GTF2I|GTF2IP1|LOC100093631 (201065_s_at)	CD79A (205049_s_at)	TNFAIP6 (206025_s_at)	IGHD (213674_x_at)	RSAD2 (213797_at)	IFI44 (214059_at)	FCGR1A|FCGR1C (216950_s_at)	MS4A1 (217418_x_at)	RAPGEF6 (219112_at)	C13orf18 (219471_at)	BACH2 (221234_s_at)
658	TNFAIP6 (206025_s_at)	ID3 (207826_s_at)	RSAD2 (213797_at)	IFI44 (214059_at)	FCGR1A|FCGR1C (216950_s_at)	MS4A1 (217418_x_at)	OSBPL10 (219073_s_at)	RAPGEF6 (219112_at)	DPEP2 (219452_at)	C13orf18 (44790_s_at)
659	FOXO1 (202723_s_at)	NELL2 (203413_at)	TNFAIP6 (206025_s_at)	ID3 (207826_s_at)	IGHD (213674_x_at)	RSAD2 (213797_at)	IFI44 (214059_at)	FCGR1A|FCGR1C (216950_s_at)	MS4A1 (217418_x_at)	OSBPL10 (219073_s_at)	DPEP2 (219452_at)	C13orf18 (44790_s_at)
660	TNFAIP6 (206025_s_at)	ID3 (207826_s_at)	IGHD (213674_x_at)	RSAD2 (213797_at)	IFI44 (214059_at)	FCGR1A|FCGR1C (216950_s_at)	OSBPL10 (219073_s_at)	RAPGEF6 (219112_at)	DPEP2 (219452_at)	C13orf18 (44790_s_at)
661	TNFAIP6 (206025_s_at)	IGHD (213674_x_at)	RSAD2 (213797_at)	IFI44 (214059_at)	FCGR1A|FCGR1C (216950_s_at)	MS4A1 (217418_x_at)	OSBPL10 (219073_s_at)	RAPGEF6 (219112_at)	DPEP2 (219452_at)	C13orf18 (44790_s_at)
662	GTF2I|GTF2IP1|LOC100093631 (201065_s_at)	FOXO1 (202723_s_at)	NELL2 (203413_at)	TNFAIP6 (206025_s_at)	ID3 (207826_s_at)	RSAD2 (213797_at)	IFI44 (214059_at)	FCGR1A|FCGR1C (216950_s_at)	MS4A1 (217418_x_at)	OSBPL10 (219073_s_at)	C13orf18 (44790_s_at)
663	GTF2I|GTF2IP1|LOC100093631 (201065_s_at)	TNFAIP6 (206025_s_at)	ID3 (207826_s_at)	RSAD2 (213797_at)	IFI44 (214059_at)	FCGR1A|FCGR1C (216950_s_at)	OSBPL10 (219073_s_at)	RAPGEF6 (219112_at)	C13orf18 (44790_s_at)
664	GTF2I|GTF2IP1|LOC100093631 (201065_s_at)	TNFAIP6 (206025_s_at)	RSAD2 (213797_at)	IFI44 (214059_at)	FCGR1A|FCGR1C (216950_s_at)	MS4A1 (217418_x_at)	OSBPL10 (219073_s_at)	RAPGEF6 (219112_at)	C13orf18 (44790_s_at)
665	GTF2I|GTF2IP1|LOC100093631 (201065_s_at)	FOXO1 (202723_s_at)	NELL2 (203413_at)	TNFAIP6 (206025_s_at)	ID3 (207826_s_at)	IGHD (213674_x_at)	RSAD2 (213797_at)	IFI44 (214059_at)	FCGR1A|FCGR1C (216950_s_at)	OSBPL10 (219073_s_at)	C13orf18 (44790_s_at)
666	GTF2I|GTF2IP1|LOC100093631 (201065_s_at)	FOXO1 (202723_s_at)	NELL2 (203413_at)	TNFAIP6 (206025_s_at)	IGHD (213674_x_at)	RSAD2 (213797_at)	IFI44 (214059_at)	FCGR1A|FCGR1C (216950_s_at)	MS4A1 (217418_x_at)	OSBPL10 (219073_s_at)	C13orf18 (44790_s_at)
667	GTF2I|GTF2IP1|LOC100093631 (201065_s_at)	TNFAIP6 (206025_s_at)	CD200 (209582_s_at)	IGHD (213674_x_at)	RSAD2 (213797_at)	IFI44 (214059_at)	FCGR1A|FCGR1C (216950_s_at)	OSBPL10 (219073_s_at)	RAPGEF6 (219112_at)	C13orf18 (44790_s_at)
668	FOXO1 (202723_s_at)	NELL2 (203413_at)	TNFAIP6 (206025_s_at)	ID3 (207826_s_at)	RSAD2 (213797_at)	IFI44 (214059_at)	FCGR1A|FCGR1C (216950_s_at)	MS4A1 (217418_x_at)	OSBPL10 (219073_s_at)	GRAMD1C (219313_at)	C13orf18 (219471_at)
669	TNFAIP6 (206025_s_at)	ID3 (207826_s_at)	RSAD2 (213797_at)	IFI44 (214059_at)	FCGR1A|FCGR1C (216950_s_at)	OSBPL10 (219073_s_at)	RAPGEF6 (219112_at)	GRAMD1C (219313_at)	C13orf18 (219471_at)
670	TNFAIP6 (206025_s_at)	RSAD2 (213797_at)	IFI44 (214059_at)	FCGR1A|FCGR1C (216950_s_at)	MS4A1 (217418_x_at)	OSBPL10 (219073_s_at)	RAPGEF6 (219112_at)	GRAMD1C (219313_at)	C13orf18 (219471_at)
671	TNFAIP6 (206025_s_at)	ID3 (207826_s_at)	RSAD2 (213797_at)	IFI44 (214059_at)	FCGR1A|FCGR1C (216950_s_at)	MS4A1 (217418_x_at)	OSBPL10 (219073_s_at)	RAPGEF6 (219112_at)	C13orf18 (219471_at)
672	FOXO1 (202723_s_at)	NELL2 (203413_at)	TNFAIP6 (206025_s_at)	ID3 (207826_s_at)	IGHD (213674_x_at)	RSAD2 (213797_at)	IFI44 (214059_at)	FCGR1A|FCGR1C (216950_s_at)	OSBPL10 (219073_s_at)	GRAMD1C (219313_at)	C13orf18 (219471_at)
673	FOXO1 (202723_s_at)	NELL2 (203413_at)	TNFAIP6 (206025_s_at)	IGHD (213674_x_at)	RSAD2 (213797_at)	IFI44 (214059_at)	FCGR1A|FCGR1C (216950_s_at)	MS4A1 (217418_x_at)	OSBPL10 (219073_s_at)	GRAMD1C (219313_at)	C13orf18 (219471_at)
674	FOXO1 (202723_s_at)	NELL2 (203413_at)	TNFAIP6 (206025_s_at)	ID3 (207826_s_at)	IGHD (213674_x_at)	RSAD2 (213797_at)	IFI44 (214059_at)	FCGR1A|FCGR1C (216950_s_at)	MS4A1 (217418_x_at)	OSBPL10 (219073_s_at)	C13orf18 (219471_at)
675	TNFAIP6 (206025_s_at)	CD200 (209582_s_at)	IGHD (213674_x_at)	RSAD2 (213797_at)	IFI44 (214059_at)	FCGR1A|FCGR1C (216950_s_at)	OSBPL10 (219073_s_at)	RAPGEF6 (219112_at)	GRAMD1C (219313_at)	C13orf18 (219471_at)
676	TNFAIP6 (206025_s_at)	ID3 (207826_s_at)	IGHD (213674_x_at)	RSAD2 (213797_at)	IFI44 (214059_at)	FCGR1A|FCGR1C (216950_s_at)	OSBPL10 (219073_s_at)	RAPGEF6 (219112_at)	C13orf18 (219471_at)
677	TNFAIP6 (206025_s_at)	IGHD (213674_x_at)	RSAD2 (213797_at)	IFI44 (214059_at)	FCGR1A|FCGR1C (216950_s_at)	MS4A1 (217418_x_at)	OSBPL10 (219073_s_at)	RAPGEF6 (219112_at)	C13orf18 (219471_at)
678	GTF2I|GTF2IP1|LOC100093631 (201065_s_at)	FOXO1 (202723_s_at)	NELL2 (203413_at)	TNFAIP6 (206025_s_at)	ID3 (207826_s_at)	RSAD2 (213797_at)	IFI44 (214059_at)	IGHD (215621_s_at)	FCGR1A|FCGR1C (216950_s_at)	OSBPL10 (219073_s_at)	GRAMD1C (219313_at)	C13orf18 (219471_at)
679	GTF2I|GTF2IP1|LOC100093631 (201065_s_at)	FOXO1 (202723_s_at)	NELL2 (203413_at)	TNFAIP6 (206025_s_at)	RSAD2 (213797_at)	IFI44 (214059_at)	FCGR1A|FCGR1C (216950_s_at)	MS4A1 (217418_x_at)	OSBPL10 (219073_s_at)	GRAMD1C (219313_at)	C13orf18 (219471_at)
680	GTF2I|GTF2IP1|LOC100093631 (201065_s_at)	FOXO1 (202723_s_at)	NELL2 (203413_at)	TNFAIP6 (206025_s_at)	ID3 (207826_s_at)	RSAD2 (213797_at)	IFI44 (214059_at)	FCGR1A|FCGR1C (216950_s_at)	MS4A1 (217418_x_at)	OSBPL10 (219073_s_at)	C13orf18 (219471_at)
681	GTF2I|GTF2IP1|LOC100093631 (201065_s_at)	TNFAIP6 (206025_s_at)	CD200 (209582_s_at)	RSAD2 (213797_at)	IFI44 (214059_at)	FCGR1A|FCGR1C (216950_s_at)	OSBPL10 (219073_s_at)	RAPGEF6 (219112_at)	GRAMD1C (219313_at)	C13orf18 (219471_at)
682	GTF2I|GTF2IP1|LOC100093631 (201065_s_at)	TNFAIP6 (206025_s_at)	ID3 (207826_s_at)	RSAD2 (213797_at)	IFI44 (214059_at)	FCGR1A|FCGR1C (216950_s_at)	OSBPL10 (219073_s_at)	RAPGEF6 (219112_at)	C13orf18 (219471_at)
683	GTF2I|GTF2IP1|LOC100093631 (201065_s_at)	TNFAIP6 (206025_s_at)	RSAD2 (213797_at)	IFI44 (214059_at)	FCGR1A|FCGR1C (216950_s_at)	MS4A1 (217418_x_at)	OSBPL10 (219073_s_at)	RAPGEF6 (219112_at)	C13orf18 (219471_at)
684	GTF2I|GTF2IP1|LOC100093631 (201065_s_at)	FOXO1 (202723_s_at)	NELL2 (203413_at)	TNFAIP6 (206025_s_at)	CD200 (209582_s_at)	IGHD (213674_x_at)	RSAD2 (213797_at)	IFI44 (214059_at)	FCGR1A|FCGR1C (216950_s_at)	OSBPL10 (219073_s_at)	GRAMD1C (219313_at)	C13orf18 (219471_at)
685	GTF2I|GTF2IP1|LOC100093631 (201065_s_at)	FOXO1 (202723_s_at)	NELL2 (203413_at)	TNFAIP6 (206025_s_at)	ID3 (207826_s_at)	IGHD (213674_x_at)	RSAD2 (213797_at)	IFI44 (214059_at)	FCGR1A|FCGR1C (216950_s_at)	OSBPL10 (219073_s_at)	C13orf18 (219471_at)
686	GTF2I|GTF2IP1|LOC100093631 (201065_s_at)	FOXO1 (202723_s_at)	NELL2 (203413_at)	TNFAIP6 (206025_s_at)	IGHD (213674_x_at)	RSAD2 (213797_at)	IFI44 (214059_at)	FCGR1A|FCGR1C (216950_s_at)	MS4A1 (217418_x_at)	OSBPL10 (219073_s_at)	C13orf18 (219471_at)
687	GTF2I|GTF2IP1|LOC100093631 (201065_s_at)	TNFAIP6 (206025_s_at)	CD200 (209582_s_at)	IGHD (213674_x_at)	RSAD2 (213797_at)	IFI44 (214059_at)	FCGR1A|FCGR1C (216950_s_at)	OSBPL10 (219073_s_at)	RAPGEF6 (219112_at)	C13orf18 (219471_at)
688	IFI44L (204439_at)	CD79A (205049_s_at)	TNFAIP6 (206025_s_at)	ID3 (207826_s_at)	RSAD2 (213797_at)	FCGR1A|FCGR1C (216950_s_at)	MS4A1 (217418_x_at)	RAPGEF6 (219112_at)	DPEP2 (219452_at)	BACH2 (221234_s_at)	C13orf18 (44790_s_at)
689	IFI44L (204439_at)	CD79A (205049_s_at)	TNFAIP6 (206025_s_at)	ID3 (207826_s_at)	MS4A1 (210356_x_at)	IGHD (213674_x_at)	RSAD2 (213797_at)	FCGR1A|FCGR1C (216950_s_at)	RAPGEF6 (219112_at)	DPEP2 (219452_at)	BACH2 (221234_s_at)	C13orf18 (44790_s_at)
690	IFI44L (204439_at)	CD79A (205049_s_at)	TNFAIP6 (206025_s_at)	IGHD (213674_x_at)	RSAD2 (213797_at)	FCGR1A|FCGR1C (216950_s_at)	MS4A1 (217418_x_at)	RAPGEF6 (219112_at)	DPEP2 (219452_at)	BACH2 (221234_s_at)	C13orf18 (44790_s_at)
691	GTF2I|GTF2IP1|LOC100093631 (201065_s_at)	IFI44L (204439_at)	CD79A (205049_s_at)	TNFAIP6 (206025_s_at)	ID3 (207826_s_at)	RSAD2 (213797_at)	FCGR1A|FCGR1C (216950_s_at)	MS4A1 (217418_x_at)	BACH2 (221234_s_at)	C13orf18 (44790_s_at)
692	GTF2I|GTF2IP1|LOC100093631 (201065_s_at)	IFI44L (204439_at)	CD79A (205049_s_at)	TNFAIP6 (206025_s_at)	ID3 (207826_s_at)	MS4A1 (210356_x_at)	RSAD2 (213797_at)	FCGR1A|FCGR1C (216950_s_at)	RAPGEF6 (219112_at)	BACH2 (221234_s_at)	C13orf18 (44790_s_at)
693	GTF2I|GTF2IP1|LOC100093631 (201065_s_at)	IFI44L (204439_at)	CD79A (205049_s_at)	TNFAIP6 (206025_s_at)	RSAD2 (213797_at)	FCGR1A|FCGR1C (216950_s_at)	MS4A1 (217418_x_at)	RAPGEF6 (219112_at)	BACH2 (221234_s_at)	C13orf18 (44790_s_at)
694	GTF2I|GTF2IP1|LOC100093631 (201065_s_at)	IFI44L (204439_at)	CD79A (205049_s_at)	TNFAIP6 (206025_s_at)	ID3 (207826_s_at)	MS4A1 (210356_x_at)	IGHD (213674_x_at)	RSAD2 (213797_at)	FCGR1A|FCGR1C (216950_s_at)	BACH2 (221234_s_at)	C13orf18 (44790_s_at)
695	GTF2I|GTF2IP1|LOC100093631 (201065_s_at)	IFI44L (204439_at)	CD79A (205049_s_at)	TNFAIP6 (206025_s_at)	IGHD (213674_x_at)	RSAD2 (213797_at)	FCGR1A|FCGR1C (216950_s_at)	MS4A1 (217418_x_at)	BACH2 (221234_s_at)	C13orf18 (44790_s_at)
696	GTF2I|GTF2IP1|LOC100093631 (201065_s_at)	IFI44L (204439_at)	CD79A (205049_s_at)	TNFAIP6 (206025_s_at)	MS4A1 (210356_x_at)	IGHD (213674_x_at)	RSAD2 (213797_at)	FCGR1A|FCGR1C (216950_s_at)	RAPGEF6 (219112_at)	BACH2 (221234_s_at)	C13orf18 (44790_s_at)
697	IFI44L (204439_at)	CD79A (205049_s_at)	TNFAIP6 (206025_s_at)	ID3 (207826_s_at)	MS4A1 (210356_x_at)	RSAD2 (213797_at)	FCGR1A|FCGR1C (216950_s_at)	RAPGEF6 (219112_at)	GRAMD1C (219313_at)	C13orf18 (219471_at)	BACH2 (221234_s_at)
698	IFI44L (204439_at)	CD79A (205049_s_at)	TNFAIP6 (206025_s_at)	RSAD2 (213797_at)	FCGR1A|FCGR1C (216950_s_at)	MS4A1 (217418_x_at)	RAPGEF6 (219112_at)	GRAMD1C (219313_at)	C13orf18 (219471_at)	BACH2 (221234_s_at)
699	IFI44L (204439_at)	CD79A (205049_s_at)	TNFAIP6 (206025_s_at)	ID3 (207826_s_at)	RSAD2 (213797_at)	FCGR1A|FCGR1C (216950_s_at)	MS4A1 (217418_x_at)	RAPGEF6 (219112_at)	C13orf18 (219471_at)	BACH2 (221234_s_at)
700	IFI44L (204439_at)	CD79A (205049_s_at)	TNFAIP6 (206025_s_at)	IGHD (213674_x_at)	RSAD2 (213797_at)	FCGR1A|FCGR1C (216950_s_at)	MS4A1 (217418_x_at)	GRAMD1C (219313_at)	C13orf18 (219471_at)	BACH2 (221234_s_at)
701	IFI44L (204439_at)	CD79A (205049_s_at)	TNFAIP6 (206025_s_at)	ID3 (207826_s_at)	IGHD (213674_x_at)	RSAD2 (213797_at)	FCGR1A|FCGR1C (216950_s_at)	MS4A1 (217418_x_at)	C13orf18 (219471_at)	BACH2 (221234_s_at)
702	IFI44L (204439_at)	CD79A (205049_s_at)	TNFAIP6 (206025_s_at)	MS4A1 (210356_x_at)	IGHD (213674_x_at)	RSAD2 (213797_at)	FCGR1A|FCGR1C (216950_s_at)	RAPGEF6 (219112_at)	GRAMD1C (219313_at)	C13orf18 (219471_at)	BACH2 (221234_s_at)
703	IFI44L (204439_at)	CD79A (205049_s_at)	TNFAIP6 (206025_s_at)	ID3 (207826_s_at)	MS4A1 (210356_x_at)	IGHD (213674_x_at)	RSAD2 (213797_at)	FCGR1A|FCGR1C (216950_s_at)	RAPGEF6 (219112_at)	C13orf18 (219471_at)	BACH2 (221234_s_at)
704	IFI44L (204439_at)	CD79A (205049_s_at)	TNFAIP6 (206025_s_at)	IGHD (213674_x_at)	RSAD2 (213797_at)	FCGR1A|FCGR1C (216950_s_at)	MS4A1 (217418_x_at)	RAPGEF6 (219112_at)	C13orf18 (219471_at)	BACH2 (221234_s_at)
705	GTF2I|GTF2IP1|LOC100093631 (201065_s_at)	IFI44L (204439_at)	CD79A (205049_s_at)	TNFAIP6 (206025_s_at)	ID3 (207826_s_at)	MS4A1 (210356_x_at)	RSAD2 (213797_at)	FCGR1A|FCGR1C (216950_s_at)	GRAMD1C (219313_at)	C13orf18 (219471_at)	BACH2 (221234_s_at)
706	GTF2I|GTF2IP1|LOC100093631 (201065_s_at)	IFI44L (204439_at)	CD79A (205049_s_at)	TNFAIP6 (206025_s_at)	RSAD2 (213797_at)	FCGR1A|FCGR1C (216950_s_at)	MS4A1 (217418_x_at)	GRAMD1C (219313_at)	C13orf18 (219471_at)	BACH2 (221234_s_at)
707	GTF2I|GTF2IP1|LOC100093631 (201065_s_at)	IFI44L (204439_at)	CD79A (205049_s_at)	TNFAIP6 (206025_s_at)	ID3 (207826_s_at)	RSAD2 (213797_at)	FCGR1A|FCGR1C (216950_s_at)	MS4A1 (217418_x_at)	C13orf18 (219471_at)	BACH2 (221234_s_at)
708	GTF2I|GTF2IP1|LOC100093631 (201065_s_at)	IFI44L (204439_at)	CD79A (205049_s_at)	TNFAIP6 (206025_s_at)	MS4A1 (210356_x_at)	RSAD2 (213797_at)	FCGR1A|FCGR1C (216950_s_at)	RAPGEF6 (219112_at)	GRAMD1C (219313_at)	C13orf18 (219471_at)	BACH2 (221234_s_at)
709	GTF2I|GTF2IP1|LOC100093631 (201065_s_at)	IFI44L (204439_at)	CD79A (205049_s_at)	TNFAIP6 (206025_s_at)	ID3 (207826_s_at)	MS4A1 (210356_x_at)	RSAD2 (213797_at)	FCGR1A|FCGR1C (216950_s_at)	RAPGEF6 (219112_at)	C13orf18 (219471_at)	BACH2 (221234_s_at)
710	GTF2I|GTF2IP1|LOC100093631 (201065_s_at)	IFI44L (204439_at)	CD79A (205049_s_at)	TNFAIP6 (206025_s_at)	RSAD2 (213797_at)	FCGR1A|FCGR1C (216950_s_at)	MS4A1 (217418_x_at)	RAPGEF6 (219112_at)	C13orf18 (219471_at)	BACH2 (221234_s_at)
711	GTF2I|GTF2IP1|LOC100093631 (201065_s_at)	IFI44L (204439_at)	CD79A (205049_s_at)	TNFAIP6 (206025_s_at)	MS4A1 (210356_x_at)	IGHD (213674_x_at)	RSAD2 (213797_at)	FCGR1A|FCGR1C (216950_s_at)	GRAMD1C (219313_at)	C13orf18 (219471_at)	BACH2 (221234_s_at)
712	GTF2I|GTF2IP1|LOC100093631 (201065_s_at)	IFI44L (204439_at)	CD79A (205049_s_at)	TNFAIP6 (206025_s_at)	ID3 (207826_s_at)	MS4A1 (210356_x_at)	IGHD (213674_x_at)	RSAD2 (213797_at)	FCGR1A|FCGR1C (216950_s_at)	C13orf18 (219471_at)	BACH2 (221234_s_at)
713	GTF2I|GTF2IP1|LOC100093631 (201065_s_at)	IFI44L (204439_at)	CD79A (205049_s_at)	TNFAIP6 (206025_s_at)	IGHD (213674_x_at)	RSAD2 (213797_at)	FCGR1A|FCGR1C (216950_s_at)	MS4A1 (217418_x_at)	C13orf18 (219471_at)	BACH2 (221234_s_at)
714	GTF2I|GTF2IP1|LOC100093631 (201065_s_at)	IFI44L (204439_at)	CD79A (205049_s_at)	TNFAIP6 (206025_s_at)	MS4A1 (210356_x_at)	IGHD (213674_x_at)	RSAD2 (213797_at)	FCGR1A|FCGR1C (216950_s_at)	RAPGEF6 (219112_at)	C13orf18 (219471_at)	BACH2 (221234_s_at)
715	FOXO1 (202723_s_at)	NELL2 (203413_at)	IFI44L (204439_at)	TNFAIP6 (206025_s_at)	ID3 (207826_s_at)	RSAD2 (213797_at)	FCGR1A|FCGR1C (216950_s_at)	MS4A1 (217418_x_at)	OSBPL10 (219073_s_at)	DPEP2 (219452_at)	C13orf18 (44790_s_at)
716	IFI44L (204439_at)	TNFAIP6 (206025_s_at)	ID3 (207826_s_at)	RSAD2 (213797_at)	FCGR1A|FCGR1C (216950_s_at)	OSBPL10 (219073_s_at)	RAPGEF6 (219112_at)	DPEP2 (219452_at)	C13orf18 (44790_s_at)
717	IFI44L (204439_at)	TNFAIP6 (206025_s_at)	RSAD2 (213797_at)	FCGR1A|FCGR1C (216950_s_at)	MS4A1 (217418_x_at)	OSBPL10 (219073_s_at)	RAPGEF6 (219112_at)	DPEP2 (219452_at)	C13orf18 (44790_s_at)
718	FOXO1 (202723_s_at)	NELL2 (203413_at)	IFI44L (204439_at)	TNFAIP6 (206025_s_at)	ID3 (207826_s_at)	IGHD (213674_x_at)	RSAD2 (213797_at)	FCGR1A|FCGR1C (216950_s_at)	OSBPL10 (219073_s_at)	DPEP2 (219452_at)	C13orf18 (44790_s_at)
719	FOXO1 (202723_s_at)	NELL2 (203413_at)	IFI44L (204439_at)	TNFAIP6 (206025_s_at)	IGHD (213674_x_at)	RSAD2 (213797_at)	FCGR1A|FCGR1C (216950_s_at)	MS4A1 (217418_x_at)	OSBPL10 (219073_s_at)	DPEP2 (219452_at)	C13orf18 (44790_s_at)
720	IFI44L (204439_at)	TNFAIP6 (206025_s_at)	CD200 (209582_s_at)	IGHD (213674_x_at)	RSAD2 (213797_at)	FCGR1A|FCGR1C (216950_s_at)	OSBPL10 (219073_s_at)	RAPGEF6 (219112_at)	DPEP2 (219452_at)	C13orf18 (44790_s_at)
721	GTF2I|GTF2IP1|LOC100093631 (201065_s_at)	FOXO1 (202723_s_at)	NELL2 (203413_at)	IFI44L (204439_at)	TNFAIP6 (206025_s_at)	ID3 (207826_s_at)	RSAD2 (213797_at)	IGHD (215621_s_at)	FCGR1A|FCGR1C (216950_s_at)	OSBPL10 (219073_s_at)	C13orf18 (44790_s_at)
722	GTF2I|GTF2IP1|LOC100093631 (201065_s_at)	FOXO1 (202723_s_at)	NELL2 (203413_at)	IFI44L (204439_at)	TNFAIP6 (206025_s_at)	RSAD2 (213797_at)	FCGR1A|FCGR1C (216950_s_at)	MS4A1 (217418_x_at)	OSBPL10 (219073_s_at)	C13orf18 (44790_s_at)
723	GTF2I|GTF2IP1|LOC100093631 (201065_s_at)	IFI44L (204439_at)	TNFAIP6 (206025_s_at)	CD200 (209582_s_at)	RSAD2 (213797_at)	FCGR1A|FCGR1C (216950_s_at)	OSBPL10 (219073_s_at)	RAPGEF6 (219112_at)	C13orf18 (44790_s_at)
724	GTF2I|GTF2IP1|LOC100093631 (201065_s_at)	FOXO1 (202723_s_at)	NELL2 (203413_at)	IFI44L (204439_at)	TNFAIP6 (206025_s_at)	CD200 (209582_s_at)	IGHD (213674_x_at)	RSAD2 (213797_at)	FCGR1A|FCGR1C (216950_s_at)	OSBPL10 (219073_s_at)	C13orf18 (44790_s_at)
725	FOXO1 (202723_s_at)	NELL2 (203413_at)	IFI44L (204439_at)	TNFAIP6 (206025_s_at)	ID3 (207826_s_at)	RSAD2 (213797_at)	IGHD (215621_s_at)	FCGR1A|FCGR1C (216950_s_at)	OSBPL10 (219073_s_at)	GRAMD1C (219313_at)	C13orf18 (219471_at)
726	FOXO1 (202723_s_at)	NELL2 (203413_at)	IFI44L (204439_at)	TNFAIP6 (206025_s_at)	RSAD2 (213797_at)	FCGR1A|FCGR1C (216950_s_at)	MS4A1 (217418_x_at)	OSBPL10 (219073_s_at)	GRAMD1C (219313_at)	C13orf18 (219471_at)
727	FOXO1 (202723_s_at)	NELL2 (203413_at)	IFI44L (204439_at)	TNFAIP6 (206025_s_at)	ID3 (207826_s_at)	RSAD2 (213797_at)	FCGR1A|FCGR1C (216950_s_at)	MS4A1 (217418_x_at)	OSBPL10 (219073_s_at)	C13orf18 (219471_at)
728	IFI44L (204439_at)	TNFAIP6 (206025_s_at)	CD200 (209582_s_at)	RSAD2 (213797_at)	FCGR1A|FCGR1C (216950_s_at)	OSBPL10 (219073_s_at)	RAPGEF6 (219112_at)	GRAMD1C (219313_at)	C13orf18 (219471_at)
729	IFI44L (204439_at)	TNFAIP6 (206025_s_at)	ID3 (207826_s_at)	RSAD2 (213797_at)	FCGR1A|FCGR1C (216950_s_at)	OSBPL10 (219073_s_at)	RAPGEF6 (219112_at)	C13orf18 (219471_at)
730	IFI44L (204439_at)	TNFAIP6 (206025_s_at)	RSAD2 (213797_at)	FCGR1A|FCGR1C (216950_s_at)	MS4A1 (217418_x_at)	OSBPL10 (219073_s_at)	RAPGEF6 (219112_at)	C13orf18 (219471_at)
731	FOXO1 (202723_s_at)	NELL2 (203413_at)	IFI44L (204439_at)	TNFAIP6 (206025_s_at)	CD200 (209582_s_at)	IGHD (213674_x_at)	RSAD2 (213797_at)	FCGR1A|FCGR1C (216950_s_at)	OSBPL10 (219073_s_at)	GRAMD1C (219313_at)	C13orf18 (219471_at)
732	FOXO1 (202723_s_at)	NELL2 (203413_at)	IFI44L (204439_at)	TNFAIP6 (206025_s_at)	ID3 (207826_s_at)	IGHD (213674_x_at)	RSAD2 (213797_at)	FCGR1A|FCGR1C (216950_s_at)	OSBPL10 (219073_s_at)	C13orf18 (219471_at)
733	FOXO1 (202723_s_at)	NELL2 (203413_at)	IFI44L (204439_at)	TNFAIP6 (206025_s_at)	IGHD (213674_x_at)	RSAD2 (213797_at)	FCGR1A|FCGR1C (216950_s_at)	MS4A1 (217418_x_at)	OSBPL10 (219073_s_at)	C13orf18 (219471_at)
734	IFI44L (204439_at)	TNFAIP6 (206025_s_at)	CD200 (209582_s_at)	IGHD (213674_x_at)	RSAD2 (213797_at)	FCGR1A|FCGR1C (216950_s_at)	OSBPL10 (219073_s_at)	RAPGEF6 (219112_at)	C13orf18 (219471_at)
735	GTF2I|GTF2IP1|LOC100093631 (201065_s_at)	FOXO1 (202723_s_at)	NELL2 (203413_at)	IFI44L (204439_at)	TNFAIP6 (206025_s_at)	CD200 (209582_s_at)	RSAD2 (213797_at)	IGHD (215621_s_at)	FCGR1A|FCGR1C (216950_s_at)	OSBPL10 (219073_s_at)	GRAMD1C (219313_at)	C13orf18 (219471_at)
736	GTF2I|GTF2IP1|LOC100093631 (201065_s_at)	FOXO1 (202723_s_at)	NELL2 (203413_at)	IFI44L (204439_at)	TNFAIP6 (206025_s_at)	ID3 (207826_s_at)	RSAD2 (213797_at)	IGHD (215621_s_at)	FCGR1A|FCGR1C (216950_s_at)	OSBPL10 (219073_s_at)	C13orf18 (219471_at)
737	GTF2I|GTF2IP1|LOC100093631 (201065_s_at)	FOXO1 (202723_s_at)	NELL2 (203413_at)	IFI44L (204439_at)	TNFAIP6 (206025_s_at)	RSAD2 (213797_at)	FCGR1A|FCGR1C (216950_s_at)	MS4A1 (217418_x_at)	OSBPL10 (219073_s_at)	C13orf18 (219471_at)
738	GTF2I|GTF2IP1|LOC100093631 (201065_s_at)	IFI44L (204439_at)	TNFAIP6 (206025_s_at)	CD200 (209582_s_at)	RSAD2 (213797_at)	FCGR1A|FCGR1C (216950_s_at)	OSBPL10 (219073_s_at)	RAPGEF6 (219112_at)	C13orf18 (219471_at)
739	GTF2I|GTF2IP1|LOC100093631 (201065_s_at)	FOXO1 (202723_s_at)	NELL2 (203413_at)	IFI44L (204439_at)	TNFAIP6 (206025_s_at)	CD200 (209582_s_at)	IGHD (213674_x_at)	RSAD2 (213797_at)	FCGR1A|FCGR1C (216950_s_at)	OSBPL10 (219073_s_at)	C13orf18 (219471_at)
740	CD79A (205049_s_at)	ID3 (207826_s_at)	RSAD2 (213797_at)	IFI44 (214059_at)	FCGR1B (214511_x_at)	MS4A1 (217418_x_at)	CDC73 (218578_at)	RAPGEF6 (219112_at)	DPEP2 (219452_at)	BACH2 (221234_s_at)	C13orf18 (44790_s_at)
741	CD79A (205049_s_at)	ID3 (207826_s_at)	IGHD (213674_x_at)	RSAD2 (213797_at)	IFI44 (214059_at)	FCGR1B (214511_x_at)	MS4A1 (217418_x_at)	CDC73 (218578_at)	DPEP2 (219452_at)	BACH2 (221234_s_at)	C13orf18 (44790_s_at)
742	CD79A (205049_s_at)	ID3 (207826_s_at)	MS4A1 (210356_x_at)	IGHD (213674_x_at)	RSAD2 (213797_at)	IFI44 (214059_at)	FCGR1B (214511_x_at)	CDC73 (218578_at)	RAPGEF6 (219112_at)	DPEP2 (219452_at)	BACH2 (221234_s_at)	C13orf18 (44790_s_at)
743	CD79A (205049_s_at)	IGHD (213674_x_at)	RSAD2 (213797_at)	IFI44 (214059_at)	FCGR1B (214511_x_at)	MS4A1 (217418_x_at)	CDC73 (218578_at)	RAPGEF6 (219112_at)	DPEP2 (219452_at)	BACH2 (221234_s_at)	C13orf18 (44790_s_at)
744	GTF2I|GTF2IP1|LOC100093631 (201065_s_at)	CD79A (205049_s_at)	ID3 (207826_s_at)	RSAD2 (213797_at)	IFI44 (214059_at)	FCGR1B (214511_x_at)	MS4A1 (217418_x_at)	CDC73 (218578_at)	BACH2 (221234_s_at)	C13orf18 (44790_s_at)
745	GTF2I|GTF2IP1|LOC100093631 (201065_s_at)	CD79A (205049_s_at)	ID3 (207826_s_at)	MS4A1 (210356_x_at)	RSAD2 (213797_at)	IFI44 (214059_at)	FCGR1B (214511_x_at)	CDC73 (218578_at)	RAPGEF6 (219112_at)	BACH2 (221234_s_at)	C13orf18 (44790_s_at)
746	GTF2I|GTF2IP1|LOC100093631 (201065_s_at)	CD79A (205049_s_at)	RSAD2 (213797_at)	IFI44 (214059_at)	FCGR1B (214511_x_at)	MS4A1 (217418_x_at)	CDC73 (218578_at)	RAPGEF6 (219112_at)	BACH2 (221234_s_at)	C13orf18 (44790_s_at)
747	GTF2I|GTF2IP1|LOC100093631 (201065_s_at)	CD79A (205049_s_at)	ID3 (207826_s_at)	MS4A1 (210356_x_at)	IGHD (213674_x_at)	RSAD2 (213797_at)	IFI44 (214059_at)	FCGR1B (214511_x_at)	CDC73 (218578_at)	BACH2 (221234_s_at)	C13orf18 (44790_s_at)
748	GTF2I|GTF2IP1|LOC100093631 (201065_s_at)	CD79A (205049_s_at)	IGHD (213674_x_at)	RSAD2 (213797_at)	IFI44 (214059_at)	FCGR1B (214511_x_at)	MS4A1 (217418_x_at)	CDC73 (218578_at)	BACH2 (221234_s_at)	C13orf18 (44790_s_at)
749	GTF2I|GTF2IP1|LOC100093631 (201065_s_at)	CD79A (205049_s_at)	MS4A1 (210356_x_at)	IGHD (213674_x_at)	RSAD2 (213797_at)	IFI44 (214059_at)	FCGR1B (214511_x_at)	CDC73 (218578_at)	RAPGEF6 (219112_at)	BACH2 (221234_s_at)	C13orf18 (44790_s_at)
750	CD79A (205049_s_at)	ID3 (207826_s_at)	RSAD2 (213797_at)	IFI44 (214059_at)	FCGR1B (214511_x_at)	MS4A1 (217418_x_at)	CDC73 (218578_at)	GRAMD1C (219313_at)	C13orf18 (219471_at)	BACH2 (221234_s_at)
751	CD79A (205049_s_at)	ID3 (207826_s_at)	MS4A1 (210356_x_at)	RSAD2 (213797_at)	IFI44 (214059_at)	FCGR1B (214511_x_at)	CDC73 (218578_at)	RAPGEF6 (219112_at)	GRAMD1C (219313_at)	C13orf18 (219471_at)	BACH2 (221234_s_at)
752	CD79A (205049_s_at)	RSAD2 (213797_at)	IFI44 (214059_at)	FCGR1B (214511_x_at)	MS4A1 (217418_x_at)	CDC73 (218578_at)	RAPGEF6 (219112_at)	GRAMD1C (219313_at)	C13orf18 (219471_at)	BACH2 (221234_s_at)
753	CD79A (205049_s_at)	ID3 (207826_s_at)	RSAD2 (213797_at)	IFI44 (214059_at)	FCGR1B (214511_x_at)	MS4A1 (217418_x_at)	CDC73 (218578_at)	RAPGEF6 (219112_at)	C13orf18 (219471_at)	BACH2 (221234_s_at)
754	CD79A (205049_s_at)	ID3 (207826_s_at)	MS4A1 (210356_x_at)	IGHD (213674_x_at)	RSAD2 (213797_at)	IFI44 (214059_at)	FCGR1B (214511_x_at)	CDC73 (218578_at)	GRAMD1C (219313_at)	C13orf18 (219471_at)	BACH2 (221234_s_at)
755	CD79A (205049_s_at)	IGHD (213674_x_at)	RSAD2 (213797_at)	IFI44 (214059_at)	FCGR1B (214511_x_at)	MS4A1 (217418_x_at)	CDC73 (218578_at)	GRAMD1C (219313_at)	C13orf18 (219471_at)	BACH2 (221234_s_at)
756	CD79A (205049_s_at)	ID3 (207826_s_at)	IGHD (213674_x_at)	RSAD2 (213797_at)	IFI44 (214059_at)	FCGR1B (214511_x_at)	MS4A1 (217418_x_at)	CDC73 (218578_at)	C13orf18 (219471_at)	BACH2 (221234_s_at)
757	CD79A (205049_s_at)	MS4A1 (210356_x_at)	IGHD (213674_x_at)	RSAD2 (213797_at)	IFI44 (214059_at)	FCGR1B (214511_x_at)	CDC73 (218578_at)	RAPGEF6 (219112_at)	GRAMD1C (219313_at)	C13orf18 (219471_at)	BACH2 (221234_s_at)
758	CD79A (205049_s_at)	ID3 (207826_s_at)	MS4A1 (210356_x_at)	IGHD (213674_x_at)	RSAD2 (213797_at)	IFI44 (214059_at)	FCGR1B (214511_x_at)	CDC73 (218578_at)	RAPGEF6 (219112_at)	C13orf18 (219471_at)	BACH2 (221234_s_at)
759	CD79A (205049_s_at)	IGHD (213674_x_at)	RSAD2 (213797_at)	IFI44 (214059_at)	FCGR1B (214511_x_at)	MS4A1 (217418_x_at)	CDC73 (218578_at)	RAPGEF6 (219112_at)	C13orf18 (219471_at)	BACH2 (221234_s_at)
760	GTF2I|GTF2IP1|LOC100093631 (201065_s_at)	CD79A (205049_s_at)	ID3 (207826_s_at)	MS4A1 (210356_x_at)	RSAD2 (213797_at)	IFI44 (214059_at)	FCGR1B (214511_x_at)	CDC73 (218578_at)	GRAMD1C (219313_at)	C13orf18 (219471_at)	BACH2 (221234_s_at)
761	GTF2I|GTF2IP1|LOC100093631 (201065_s_at)	CD79A (205049_s_at)	RSAD2 (213797_at)	IFI44 (214059_at)	FCGR1B (214511_x_at)	MS4A1 (217418_x_at)	CDC73 (218578_at)	GRAMD1C (219313_at)	C13orf18 (219471_at)	BACH2 (221234_s_at)
762	GTF2I|GTF2IP1|LOC100093631 (201065_s_at)	CD79A (205049_s_at)	ID3 (207826_s_at)	RSAD2 (213797_at)	IFI44 (214059_at)	FCGR1B (214511_x_at)	MS4A1 (217418_x_at)	CDC73 (218578_at)	C13orf18 (219471_at)	BACH2 (221234_s_at)
763	GTF2I|GTF2IP1|LOC100093631 (201065_s_at)	CD79A (205049_s_at)	MS4A1 (210356_x_at)	RSAD2 (213797_at)	IFI44 (214059_at)	FCGR1B (214511_x_at)	CDC73 (218578_at)	RAPGEF6 (219112_at)	GRAMD1C (219313_at)	C13orf18 (219471_at)	BACH2 (221234_s_at)
764	GTF2I|GTF2IP1|LOC100093631 (201065_s_at)	CD79A (205049_s_at)	ID3 (207826_s_at)	MS4A1 (210356_x_at)	RSAD2 (213797_at)	IFI44 (214059_at)	FCGR1B (214511_x_at)	CDC73 (218578_at)	RAPGEF6 (219112_at)	C13orf18 (219471_at)	BACH2 (221234_s_at)
765	GTF2I|GTF2IP1|LOC100093631 (201065_s_at)	CD79A (205049_s_at)	RSAD2 (213797_at)	IFI44 (214059_at)	FCGR1B (214511_x_at)	MS4A1 (217418_x_at)	CDC73 (218578_at)	RAPGEF6 (219112_at)	C13orf18 (219471_at)	BACH2 (221234_s_at)
766	GTF2I|GTF2IP1|LOC100093631 (201065_s_at)	CD79A (205049_s_at)	MS4A1 (210356_x_at)	IGHD (213674_x_at)	RSAD2 (213797_at)	IFI44 (214059_at)	FCGR1B (214511_x_at)	CDC73 (218578_at)	GRAMD1C (219313_at)	C13orf18 (219471_at)	BACH2 (221234_s_at)
767	GTF2I|GTF2IP1|LOC100093631 (201065_s_at)	CD79A (205049_s_at)	ID3 (207826_s_at)	MS4A1 (210356_x_at)	IGHD (213674_x_at)	RSAD2 (213797_at)	IFI44 (214059_at)	FCGR1B (214511_x_at)	CDC73 (218578_at)	C13orf18 (219471_at)	BACH2 (221234_s_at)
768	GTF2I|GTF2IP1|LOC100093631 (201065_s_at)	CD79A (205049_s_at)	IGHD (213674_x_at)	RSAD2 (213797_at)	IFI44 (214059_at)	FCGR1B (214511_x_at)	MS4A1 (217418_x_at)	CDC73 (218578_at)	C13orf18 (219471_at)	BACH2 (221234_s_at)
769	GTF2I|GTF2IP1|LOC100093631 (201065_s_at)	CD79A (205049_s_at)	MS4A1 (210356_x_at)	IGHD (213674_x_at)	RSAD2 (213797_at)	IFI44 (214059_at)	FCGR1B (214511_x_at)	CDC73 (218578_at)	RAPGEF6 (219112_at)	C13orf18 (219471_at)	BACH2 (221234_s_at)
770	FOXO1 (202723_s_at)	NELL2 (203413_at)	ID3 (207826_s_at)	RSAD2 (213797_at)	IFI44 (214059_at)	FCGR1B (214511_x_at)	MS4A1 (217418_x_at)	CDC73 (218578_at)	OSBPL10 (219073_s_at)	DPEP2 (219452_at)	C13orf18 (44790_s_at)
771	ID3 (207826_s_at)	RSAD2 (213797_at)	IFI44 (214059_at)	FCGR1B (214511_x_at)	CDC73 (218578_at)	OSBPL10 (219073_s_at)	RAPGEF6 (219112_at)	DPEP2 (219452_at)	C13orf18 (44790_s_at)
772	RSAD2 (213797_at)	IFI44 (214059_at)	FCGR1B (214511_x_at)	MS4A1 (217418_x_at)	CDC73 (218578_at)	OSBPL10 (219073_s_at)	RAPGEF6 (219112_at)	DPEP2 (219452_at)	C13orf18 (44790_s_at)
773	FOXO1 (202723_s_at)	NELL2 (203413_at)	ID3 (207826_s_at)	IGHD (213674_x_at)	RSAD2 (213797_at)	IFI44 (214059_at)	FCGR1B (214511_x_at)	CDC73 (218578_at)	OSBPL10 (219073_s_at)	DPEP2 (219452_at)	C13orf18 (44790_s_at)
774	FOXO1 (202723_s_at)	NELL2 (203413_at)	IGHD (213674_x_at)	RSAD2 (213797_at)	IFI44 (214059_at)	FCGR1B (214511_x_at)	MS4A1 (217418_x_at)	CDC73 (218578_at)	OSBPL10 (219073_s_at)	DPEP2 (219452_at)	C13orf18 (44790_s_at)
775	CD200 (209582_s_at)	IGHD (213674_x_at)	RSAD2 (213797_at)	IFI44 (214059_at)	FCGR1B (214511_x_at)	CDC73 (218578_at)	OSBPL10 (219073_s_at)	RAPGEF6 (219112_at)	DPEP2 (219452_at)	C13orf18 (44790_s_at)
776	GTF2I|GTF2IP1|LOC100093631 (201065_s_at)	FOXO1 (202723_s_at)	NELL2 (203413_at)	ID3 (207826_s_at)	RSAD2 (213797_at)	IFI44 (214059_at)	FCGR1B (214511_x_at)	IGHD (215621_s_at)	CDC73 (218578_at)	OSBPL10 (219073_s_at)	C13orf18 (44790_s_at)
777	GTF2I|GTF2IP1|LOC100093631 (201065_s_at)	FOXO1 (202723_s_at)	NELL2 (203413_at)	RSAD2 (213797_at)	IFI44 (214059_at)	FCGR1B (214511_x_at)	MS4A1 (217418_x_at)	CDC73 (218578_at)	OSBPL10 (219073_s_at)	C13orf18 (44790_s_at)
778	GTF2I|GTF2IP1|LOC100093631 (201065_s_at)	CD200 (209582_s_at)	RSAD2 (213797_at)	IFI44 (214059_at)	FCGR1B (214511_x_at)	CDC73 (218578_at)	OSBPL10 (219073_s_at)	RAPGEF6 (219112_at)	C13orf18 (44790_s_at)
779	GTF2I|GTF2IP1|LOC100093631 (201065_s_at)	FOXO1 (202723_s_at)	NELL2 (203413_at)	CD200 (209582_s_at)	IGHD (213674_x_at)	RSAD2 (213797_at)	IFI44 (214059_at)	FCGR1B (214511_x_at)	CDC73 (218578_at)	OSBPL10 (219073_s_at)	C13orf18 (44790_s_at)
780	FOXO1 (202723_s_at)	NELL2 (203413_at)	ID3 (207826_s_at)	RSAD2 (213797_at)	IFI44 (214059_at)	FCGR1B (214511_x_at)	IGHD (215621_s_at)	CDC73 (218578_at)	OSBPL10 (219073_s_at)	GRAMD1C (219313_at)	C13orf18 (219471_at)
781	FOXO1 (202723_s_at)	NELL2 (203413_at)	RSAD2 (213797_at)	IFI44 (214059_at)	FCGR1B (214511_x_at)	MS4A1 (217418_x_at)	CDC73 (218578_at)	OSBPL10 (219073_s_at)	GRAMD1C (219313_at)	C13orf18 (219471_at)
782	FOXO1 (202723_s_at)	NELL2 (203413_at)	ID3 (207826_s_at)	RSAD2 (213797_at)	IFI44 (214059_at)	FCGR1B (214511_x_at)	MS4A1 (217418_x_at)	CDC73 (218578_at)	OSBPL10 (219073_s_at)	C13orf18 (219471_at)
783	CD200 (209582_s_at)	RSAD2 (213797_at)	IFI44 (214059_at)	FCGR1B (214511_x_at)	CDC73 (218578_at)	OSBPL10 (219073_s_at)	RAPGEF6 (219112_at)	GRAMD1C (219313_at)	C13orf18 (219471_at)
784	ID3 (207826_s_at)	RSAD2 (213797_at)	IFI44 (214059_at)	FCGR1B (214511_x_at)	CDC73 (218578_at)	OSBPL10 (219073_s_at)	RAPGEF6 (219112_at)	C13orf18 (219471_at)
785	RSAD2 (213797_at)	IFI44 (214059_at)	FCGR1B (214511_x_at)	MS4A1 (217418_x_at)	CDC73 (218578_at)	OSBPL10 (219073_s_at)	RAPGEF6 (219112_at)	C13orf18 (219471_at)
786	FOXO1 (202723_s_at)	NELL2 (203413_at)	CD200 (209582_s_at)	IGHD (213674_x_at)	RSAD2 (213797_at)	IFI44 (214059_at)	FCGR1B (214511_x_at)	CDC73 (218578_at)	OSBPL10 (219073_s_at)	GRAMD1C (219313_at)	C13orf18 (219471_at)
787	FOXO1 (202723_s_at)	NELL2 (203413_at)	ID3 (207826_s_at)	IGHD (213674_x_at)	RSAD2 (213797_at)	IFI44 (214059_at)	FCGR1B (214511_x_at)	CDC73 (218578_at)	OSBPL10 (219073_s_at)	C13orf18 (219471_at)
788	FOXO1 (202723_s_at)	NELL2 (203413_at)	IGHD (213674_x_at)	RSAD2 (213797_at)	IFI44 (214059_at)	FCGR1B (214511_x_at)	MS4A1 (217418_x_at)	CDC73 (218578_at)	OSBPL10 (219073_s_at)	C13orf18 (219471_at)
789	CD200 (209582_s_at)	IGHD (213674_x_at)	RSAD2 (213797_at)	IFI44 (214059_at)	FCGR1B (214511_x_at)	CDC73 (218578_at)	OSBPL10 (219073_s_at)	RAPGEF6 (219112_at)	C13orf18 (219471_at)
790	GTF2I|GTF2IP1|LOC100093631 (201065_s_at)	FOXO1 (202723_s_at)	NELL2 (203413_at)	CD200 (209582_s_at)	RSAD2 (213797_at)	IFI44 (214059_at)	FCGR1B (214511_x_at)	IGHD (215621_s_at)	CDC73 (218578_at)	OSBPL10 (219073_s_at)	GRAMD1C (219313_at)	C13orf18 (219471_at)
791	GTF2I|GTF2IP1|LOC100093631 (201065_s_at)	FOXO1 (202723_s_at)	NELL2 (203413_at)	ID3 (207826_s_at)	RSAD2 (213797_at)	IFI44 (214059_at)	FCGR1B (214511_x_at)	IGHD (215621_s_at)	CDC73 (218578_at)	OSBPL10 (219073_s_at)	C13orf18 (219471_at)
792	GTF2I|GTF2IP1|LOC100093631 (201065_s_at)	FOXO1 (202723_s_at)	NELL2 (203413_at)	RSAD2 (213797_at)	IFI44 (214059_at)	FCGR1B (214511_x_at)	MS4A1 (217418_x_at)	CDC73 (218578_at)	OSBPL10 (219073_s_at)	C13orf18 (219471_at)
793	GTF2I|GTF2IP1|LOC100093631 (201065_s_at)	CD200 (209582_s_at)	RSAD2 (213797_at)	IFI44 (214059_at)	FCGR1B (214511_x_at)	CDC73 (218578_at)	OSBPL10 (219073_s_at)	RAPGEF6 (219112_at)	C13orf18 (219471_at)
794	GTF2I|GTF2IP1|LOC100093631 (201065_s_at)	FOXO1 (202723_s_at)	NELL2 (203413_at)	CD200 (209582_s_at)	IGHD (213674_x_at)	RSAD2 (213797_at)	IFI44 (214059_at)	FCGR1B (214511_x_at)	CDC73 (218578_at)	OSBPL10 (219073_s_at)	C13orf18 (219471_at)
795	IFI44L (204439_at)	CD79A (205049_s_at)	DEGS1 (207431_s_at)	ID3 (207826_s_at)	RSAD2 (213797_at)	FCGR1B (214511_x_at)	MS4A1 (217418_x_at)	DPEP2 (219452_at)	BACH2 (221234_s_at)	C13orf18 (44790_s_at)
796	IFI44L (204439_at)	CD79A (205049_s_at)	DEGS1 (207431_s_at)	ID3 (207826_s_at)	MS4A1 (210356_x_at)	RSAD2 (213797_at)	FCGR1B (214511_x_at)	RAPGEF6 (219112_at)	DPEP2 (219452_at)	BACH2 (221234_s_at)	C13orf18 (44790_s_at)
797	IFI44L (204439_at)	CD79A (205049_s_at)	DEGS1 (207431_s_at)	RSAD2 (213797_at)	FCGR1B (214511_x_at)	MS4A1 (217418_x_at)	RAPGEF6 (219112_at)	DPEP2 (219452_at)	BACH2 (221234_s_at)	C13orf18 (44790_s_at)
798	IFI44L (204439_at)	CD79A (205049_s_at)	ID3 (207826_s_at)	RSAD2 (213797_at)	FCGR1B (214511_x_at)	MS4A1 (217418_x_at)	RAPGEF6 (219112_at)	DPEP2 (219452_at)	BACH2 (221234_s_at)	C13orf18 (44790_s_at)
799	IFI44L (204439_at)	CD79A (205049_s_at)	DEGS1 (207431_s_at)	ID3 (207826_s_at)	MS4A1 (210356_x_at)	IGHD (213674_x_at)	RSAD2 (213797_at)	FCGR1B (214511_x_at)	DPEP2 (219452_at)	BACH2 (221234_s_at)	C13orf18 (44790_s_at)
800	IFI44L (204439_at)	CD79A (205049_s_at)	DEGS1 (207431_s_at)	IGHD (213674_x_at)	RSAD2 (213797_at)	FCGR1B (214511_x_at)	MS4A1 (217418_x_at)	DPEP2 (219452_at)	BACH2 (221234_s_at)	C13orf18 (44790_s_at)
801	IFI44L (204439_at)	CD79A (205049_s_at)	ID3 (207826_s_at)	IGHD (213674_x_at)	RSAD2 (213797_at)	FCGR1B (214511_x_at)	MS4A1 (217418_x_at)	DPEP2 (219452_at)	BACH2 (221234_s_at)	C13orf18 (44790_s_at)
802	IFI44L (204439_at)	CD79A (205049_s_at)	DEGS1 (207431_s_at)	MS4A1 (210356_x_at)	IGHD (213674_x_at)	RSAD2 (213797_at)	FCGR1B (214511_x_at)	RAPGEF6 (219112_at)	DPEP2 (219452_at)	BACH2 (221234_s_at)	C13orf18 (44790_s_at)
803	IFI44L (204439_at)	CD79A (205049_s_at)	ID3 (207826_s_at)	MS4A1 (210356_x_at)	IGHD (213674_x_at)	RSAD2 (213797_at)	FCGR1B (214511_x_at)	RAPGEF6 (219112_at)	DPEP2 (219452_at)	BACH2 (221234_s_at)	C13orf18 (44790_s_at)
804	IFI44L (204439_at)	CD79A (205049_s_at)	IGHD (213674_x_at)	RSAD2 (213797_at)	FCGR1B (214511_x_at)	MS4A1 (217418_x_at)	RAPGEF6 (219112_at)	DPEP2 (219452_at)	BACH2 (221234_s_at)	C13orf18 (44790_s_at)
805	GTF2I|GTF2IP1|LOC100093631 (201065_s_at)	IFI44L (204439_at)	CD79A (205049_s_at)	DEGS1 (207431_s_at)	ID3 (207826_s_at)	MS4A1 (210356_x_at)	RSAD2 (213797_at)	FCGR1B (214511_x_at)	BACH2 (221234_s_at)	C13orf18 (44790_s_at)
806	GTF2I|GTF2IP1|LOC100093631 (201065_s_at)	IFI44L (204439_at)	CD79A (205049_s_at)	DEGS1 (207431_s_at)	RSAD2 (213797_at)	FCGR1B (214511_x_at)	MS4A1 (217418_x_at)	BACH2 (221234_s_at)	C13orf18 (44790_s_at)
807	GTF2I|GTF2IP1|LOC100093631 (201065_s_at)	IFI44L (204439_at)	CD79A (205049_s_at)	ID3 (207826_s_at)	RSAD2 (213797_at)	FCGR1B (214511_x_at)	MS4A1 (217418_x_at)	BACH2 (221234_s_at)	C13orf18 (44790_s_at)
808	GTF2I|GTF2IP1|LOC100093631 (201065_s_at)	IFI44L (204439_at)	CD79A (205049_s_at)	DEGS1 (207431_s_at)	MS4A1 (210356_x_at)	RSAD2 (213797_at)	FCGR1B (214511_x_at)	RAPGEF6 (219112_at)	BACH2 (221234_s_at)	C13orf18 (44790_s_at)
809	GTF2I|GTF2IP1|LOC100093631 (201065_s_at)	IFI44L (204439_at)	CD79A (205049_s_at)	ID3 (207826_s_at)	MS4A1 (210356_x_at)	RSAD2 (213797_at)	FCGR1B (214511_x_at)	RAPGEF6 (219112_at)	BACH2 (221234_s_at)	C13orf18 (44790_s_at)
810	GTF2I|GTF2IP1|LOC100093631 (201065_s_at)	IFI44L (204439_at)	CD79A (205049_s_at)	RSAD2 (213797_at)	FCGR1B (214511_x_at)	MS4A1 (217418_x_at)	RAPGEF6 (219112_at)	BACH2 (221234_s_at)	C13orf18 (44790_s_at)
811	GTF2I|GTF2IP1|LOC100093631 (201065_s_at)	IFI44L (204439_at)	CD79A (205049_s_at)	DEGS1 (207431_s_at)	MS4A1 (210356_x_at)	IGHD (213674_x_at)	RSAD2 (213797_at)	FCGR1B (214511_x_at)	BACH2 (221234_s_at)	C13orf18 (44790_s_at)
812	GTF2I|GTF2IP1|LOC100093631 (201065_s_at)	IFI44L (204439_at)	CD79A (205049_s_at)	ID3 (207826_s_at)	MS4A1 (210356_x_at)	IGHD (213674_x_at)	RSAD2 (213797_at)	FCGR1B (214511_x_at)	BACH2 (221234_s_at)	C13orf18 (44790_s_at)
813	GTF2I|GTF2IP1|LOC100093631 (201065_s_at)	IFI44L (204439_at)	CD79A (205049_s_at)	IGHD (213674_x_at)	RSAD2 (213797_at)	FCGR1B (214511_x_at)	MS4A1 (217418_x_at)	BACH2 (221234_s_at)	C13orf18 (44790_s_at)
814	GTF2I|GTF2IP1|LOC100093631 (201065_s_at)	IFI44L (204439_at)	CD79A (205049_s_at)	MS4A1 (210356_x_at)	IGHD (213674_x_at)	RSAD2 (213797_at)	FCGR1B (214511_x_at)	RAPGEF6 (219112_at)	BACH2 (221234_s_at)	C13orf18 (44790_s_at)
815	IFI44L (204439_at)	CD79A (205049_s_at)	DEGS1 (207431_s_at)	ID3 (207826_s_at)	MS4A1 (210356_x_at)	RSAD2 (213797_at)	FCGR1B (214511_x_at)	GRAMD1C (219313_at)	C13orf18 (219471_at)	BACH2 (221234_s_at)
816	IFI44L (204439_at)	CD79A (205049_s_at)	DEGS1 (207431_s_at)	RSAD2 (213797_at)	FCGR1B (214511_x_at)	MS4A1 (217418_x_at)	GRAMD1C (219313_at)	C13orf18 (219471_at)	BACH2 (221234_s_at)
817	IFI44L (204439_at)	CD79A (205049_s_at)	DEGS1 (207431_s_at)	ID3 (207826_s_at)	RSAD2 (213797_at)	FCGR1B (214511_x_at)	MS4A1 (217418_x_at)	C13orf18 (219471_at)	BACH2 (221234_s_at)
818	IFI44L (204439_at)	CD79A (205049_s_at)	ID3 (207826_s_at)	RSAD2 (213797_at)	FCGR1B (214511_x_at)	MS4A1 (217418_x_at)	GRAMD1C (219313_at)	C13orf18 (219471_at)	BACH2 (221234_s_at)
819	IFI44L (204439_at)	CD79A (205049_s_at)	DEGS1 (207431_s_at)	MS4A1 (210356_x_at)	RSAD2 (213797_at)	FCGR1B (214511_x_at)	RAPGEF6 (219112_at)	GRAMD1C (219313_at)	C13orf18 (219471_at)	BACH2 (221234_s_at)
820	IFI44L (204439_at)	CD79A (205049_s_at)	DEGS1 (207431_s_at)	ID3 (207826_s_at)	MS4A1 (210356_x_at)	RSAD2 (213797_at)	FCGR1B (214511_x_at)	RAPGEF6 (219112_at)	C13orf18 (219471_at)	BACH2 (221234_s_at)
821	IFI44L (204439_at)	CD79A (205049_s_at)	ID3 (207826_s_at)	MS4A1 (210356_x_at)	RSAD2 (213797_at)	FCGR1B (214511_x_at)	RAPGEF6 (219112_at)	GRAMD1C (219313_at)	C13orf18 (219471_at)	BACH2 (221234_s_at)
822	IFI44L (204439_at)	CD79A (205049_s_at)	DEGS1 (207431_s_at)	RSAD2 (213797_at)	FCGR1B (214511_x_at)	MS4A1 (217418_x_at)	RAPGEF6 (219112_at)	C13orf18 (219471_at)	BACH2 (221234_s_at)
823	IFI44L (204439_at)	CD79A (205049_s_at)	RSAD2 (213797_at)	FCGR1B (214511_x_at)	MS4A1 (217418_x_at)	RAPGEF6 (219112_at)	GRAMD1C (219313_at)	C13orf18 (219471_at)	BACH2 (221234_s_at)
824	IFI44L (204439_at)	CD79A (205049_s_at)	ID3 (207826_s_at)	RSAD2 (213797_at)	FCGR1B (214511_x_at)	MS4A1 (217418_x_at)	RAPGEF6 (219112_at)	C13orf18 (219471_at)	BACH2 (221234_s_at)
825	IFI44L (204439_at)	CD79A (205049_s_at)	DEGS1 (207431_s_at)	MS4A1 (210356_x_at)	IGHD (213674_x_at)	RSAD2 (213797_at)	FCGR1B (214511_x_at)	GRAMD1C (219313_at)	C13orf18 (219471_at)	BACH2 (221234_s_at)
826	IFI44L (204439_at)	CD79A (205049_s_at)	DEGS1 (207431_s_at)	ID3 (207826_s_at)	MS4A1 (210356_x_at)	IGHD (213674_x_at)	RSAD2 (213797_at)	FCGR1B (214511_x_at)	C13orf18 (219471_at)	BACH2 (221234_s_at)
827	IFI44L (204439_at)	CD79A (205049_s_at)	ID3 (207826_s_at)	MS4A1 (210356_x_at)	IGHD (213674_x_at)	RSAD2 (213797_at)	FCGR1B (214511_x_at)	GRAMD1C (219313_at)	C13orf18 (219471_at)	BACH2 (221234_s_at)
828	IFI44L (204439_at)	CD79A (205049_s_at)	DEGS1 (207431_s_at)	IGHD (213674_x_at)	RSAD2 (213797_at)	FCGR1B (214511_x_at)	MS4A1 (217418_x_at)	C13orf18 (219471_at)	BACH2 (221234_s_at)
829	IFI44L (204439_at)	CD79A (205049_s_at)	IGHD (213674_x_at)	RSAD2 (213797_at)	FCGR1B (214511_x_at)	MS4A1 (217418_x_at)	GRAMD1C (219313_at)	C13orf18 (219471_at)	BACH2 (221234_s_at)
830	IFI44L (204439_at)	CD79A (205049_s_at)	ID3 (207826_s_at)	IGHD (213674_x_at)	RSAD2 (213797_at)	FCGR1B (214511_x_at)	MS4A1 (217418_x_at)	C13orf18 (219471_at)	BACH2 (221234_s_at)
831	IFI44L (204439_at)	CD79A (205049_s_at)	DEGS1 (207431_s_at)	MS4A1 (210356_x_at)	IGHD (213674_x_at)	RSAD2 (213797_at)	FCGR1B (214511_x_at)	RAPGEF6 (219112_at)	C13orf18 (219471_at)	BACH2 (221234_s_at)
832	IFI44L (204439_at)	CD79A (205049_s_at)	MS4A1 (210356_x_at)	IGHD (213674_x_at)	RSAD2 (213797_at)	FCGR1B (214511_x_at)	RAPGEF6 (219112_at)	GRAMD1C (219313_at)	C13orf18 (219471_at)	BACH2 (221234_s_at)
833	IFI44L (204439_at)	CD79A (205049_s_at)	ID3 (207826_s_at)	MS4A1 (210356_x_at)	IGHD (213674_x_at)	RSAD2 (213797_at)	FCGR1B (214511_x_at)	RAPGEF6 (219112_at)	C13orf18 (219471_at)	BACH2 (221234_s_at)
834	IFI44L (204439_at)	CD79A (205049_s_at)	IGHD (213674_x_at)	RSAD2 (213797_at)	FCGR1B (214511_x_at)	MS4A1 (217418_x_at)	RAPGEF6 (219112_at)	C13orf18 (219471_at)	BACH2 (221234_s_at)
835	GTF2I|GTF2IP1|LOC100093631 (201065_s_at)	IFI44L (204439_at)	CD79A (205049_s_at)	DEGS1 (207431_s_at)	MS4A1 (210356_x_at)	RSAD2 (213797_at)	FCGR1B (214511_x_at)	GRAMD1C (219313_at)	C13orf18 (219471_at)	BACH2 (221234_s_at)
836	GTF2I|GTF2IP1|LOC100093631 (201065_s_at)	IFI44L (204439_at)	CD79A (205049_s_at)	DEGS1 (207431_s_at)	ID3 (207826_s_at)	MS4A1 (210356_x_at)	RSAD2 (213797_at)	FCGR1B (214511_x_at)	C13orf18 (219471_at)	BACH2 (221234_s_at)
837	GTF2I|GTF2IP1|LOC100093631 (201065_s_at)	IFI44L (204439_at)	CD79A (205049_s_at)	ID3 (207826_s_at)	MS4A1 (210356_x_at)	RSAD2 (213797_at)	FCGR1B (214511_x_at)	GRAMD1C (219313_at)	C13orf18 (219471_at)	BACH2 (221234_s_at)
838	GTF2I|GTF2IP1|LOC100093631 (201065_s_at)	IFI44L (204439_at)	CD79A (205049_s_at)	DEGS1 (207431_s_at)	RSAD2 (213797_at)	FCGR1B (214511_x_at)	MS4A1 (217418_x_at)	C13orf18 (219471_at)	BACH2 (221234_s_at)
839	GTF2I|GTF2IP1|LOC100093631 (201065_s_at)	IFI44L (204439_at)	CD79A (205049_s_at)	RSAD2 (213797_at)	FCGR1B (214511_x_at)	MS4A1 (217418_x_at)	GRAMD1C (219313_at)	C13orf18 (219471_at)	BACH2 (221234_s_at)
840	GTF2I|GTF2IP1|LOC100093631 (201065_s_at)	IFI44L (204439_at)	CD79A (205049_s_at)	ID3 (207826_s_at)	RSAD2 (213797_at)	FCGR1B (214511_x_at)	MS4A1 (217418_x_at)	C13orf18 (219471_at)	BACH2 (221234_s_at)
841	GTF2I|GTF2IP1|LOC100093631 (201065_s_at)	IFI44L (204439_at)	CD79A (205049_s_at)	DEGS1 (207431_s_at)	MS4A1 (210356_x_at)	RSAD2 (213797_at)	FCGR1B (214511_x_at)	RAPGEF6 (219112_at)	C13orf18 (219471_at)	BACH2 (221234_s_at)
842	GTF2I|GTF2IP1|LOC100093631 (201065_s_at)	IFI44L (204439_at)	CD79A (205049_s_at)	MS4A1 (210356_x_at)	RSAD2 (213797_at)	FCGR1B (214511_x_at)	RAPGEF6 (219112_at)	GRAMD1C (219313_at)	C13orf18 (219471_at)	BACH2 (221234_s_at)
843	GTF2I|GTF2IP1|LOC100093631 (201065_s_at)	IFI44L (204439_at)	CD79A (205049_s_at)	ID3 (207826_s_at)	MS4A1 (210356_x_at)	RSAD2 (213797_at)	FCGR1B (214511_x_at)	RAPGEF6 (219112_at)	C13orf18 (219471_at)	BACH2 (221234_s_at)
844	GTF2I|GTF2IP1|LOC100093631 (201065_s_at)	IFI44L (204439_at)	CD79A (205049_s_at)	RSAD2 (213797_at)	FCGR1B (214511_x_at)	MS4A1 (217418_x_at)	RAPGEF6 (219112_at)	C13orf18 (219471_at)	BACH2 (221234_s_at)
845	GTF2I|GTF2IP1|LOC100093631 (201065_s_at)	IFI44L (204439_at)	CD79A (205049_s_at)	DEGS1 (207431_s_at)	MS4A1 (210356_x_at)	IGHD (213674_x_at)	RSAD2 (213797_at)	FCGR1B (214511_x_at)	C13orf18 (219471_at)	BACH2 (221234_s_at)
846	GTF2I|GTF2IP1|LOC100093631 (201065_s_at)	IFI44L (204439_at)	CD79A (205049_s_at)	MS4A1 (210356_x_at)	IGHD (213674_x_at)	RSAD2 (213797_at)	FCGR1B (214511_x_at)	GRAMD1C (219313_at)	C13orf18 (219471_at)	BACH2 (221234_s_at)
847	GTF2I|GTF2IP1|LOC100093631 (201065_s_at)	IFI44L (204439_at)	CD79A (205049_s_at)	ID3 (207826_s_at)	MS4A1 (210356_x_at)	IGHD (213674_x_at)	RSAD2 (213797_at)	FCGR1B (214511_x_at)	C13orf18 (219471_at)	BACH2 (221234_s_at)
848	GTF2I|GTF2IP1|LOC100093631 (201065_s_at)	IFI44L (204439_at)	CD79A (205049_s_at)	IGHD (213674_x_at)	RSAD2 (213797_at)	FCGR1B (214511_x_at)	MS4A1 (217418_x_at)	C13orf18 (219471_at)	BACH2 (221234_s_at)
849	GTF2I|GTF2IP1|LOC100093631 (201065_s_at)	IFI44L (204439_at)	CD79A (205049_s_at)	MS4A1 (210356_x_at)	IGHD (213674_x_at)	RSAD2 (213797_at)	FCGR1B (214511_x_at)	RAPGEF6 (219112_at)	C13orf18 (219471_at)	BACH2 (221234_s_at)
850	FOXO1 (202723_s_at)	NELL2 (203413_at)	IFI44L (204439_at)	DEGS1 (207431_s_at)	ID3 (207826_s_at)	RSAD2 (213797_at)	FCGR1B (214511_x_at)	IGHD (215621_s_at)	OSBPL10 (219073_s_at)	DPEP2 (219452_at)	C13orf18 (44790_s_at)
851	FOXO1 (202723_s_at)	NELL2 (203413_at)	IFI44L (204439_at)	DEGS1 (207431_s_at)	RSAD2 (213797_at)	FCGR1B (214511_x_at)	MS4A1 (217418_x_at)	OSBPL10 (219073_s_at)	DPEP2 (219452_at)	C13orf18 (44790_s_at)
852	FOXO1 (202723_s_at)	NELL2 (203413_at)	IFI44L (204439_at)	ID3 (207826_s_at)	RSAD2 (213797_at)	FCGR1B (214511_x_at)	MS4A1 (217418_x_at)	OSBPL10 (219073_s_at)	DPEP2 (219452_at)	C13orf18 (44790_s_at)
853	IFI44L (204439_at)	DEGS1 (207431_s_at)	CD200 (209582_s_at)	RSAD2 (213797_at)	FCGR1B (214511_x_at)	OSBPL10 (219073_s_at)	RAPGEF6 (219112_at)	DPEP2 (219452_at)	C13orf18 (44790_s_at)
854	IFI44L (204439_at)	ID3 (207826_s_at)	RSAD2 (213797_at)	FCGR1B (214511_x_at)	OSBPL10 (219073_s_at)	RAPGEF6 (219112_at)	DPEP2 (219452_at)	C13orf18 (44790_s_at)
855	IFI44L (204439_at)	RSAD2 (213797_at)	FCGR1B (214511_x_at)	MS4A1 (217418_x_at)	OSBPL10 (219073_s_at)	RAPGEF6 (219112_at)	DPEP2 (219452_at)	C13orf18 (44790_s_at)
856	FOXO1 (202723_s_at)	NELL2 (203413_at)	IFI44L (204439_at)	DEGS1 (207431_s_at)	CD200 (209582_s_at)	IGHD (213674_x_at)	RSAD2 (213797_at)	FCGR1B (214511_x_at)	OSBPL10 (219073_s_at)	DPEP2 (219452_at)	C13orf18 (44790_s_at)
857	FOXO1 (202723_s_at)	NELL2 (203413_at)	IFI44L (204439_at)	ID3 (207826_s_at)	IGHD (213674_x_at)	RSAD2 (213797_at)	FCGR1B (214511_x_at)	OSBPL10 (219073_s_at)	DPEP2 (219452_at)	C13orf18 (44790_s_at)
858	FOXO1 (202723_s_at)	NELL2 (203413_at)	IFI44L (204439_at)	IGHD (213674_x_at)	RSAD2 (213797_at)	FCGR1B (214511_x_at)	MS4A1 (217418_x_at)	OSBPL10 (219073_s_at)	DPEP2 (219452_at)	C13orf18 (44790_s_at)
859	IFI44L (204439_at)	CD200 (209582_s_at)	IGHD (213674_x_at)	RSAD2 (213797_at)	FCGR1B (214511_x_at)	OSBPL10 (219073_s_at)	RAPGEF6 (219112_at)	DPEP2 (219452_at)	C13orf18 (44790_s_at)
860	GTF2I|GTF2IP1|LOC100093631 (201065_s_at)	FOXO1 (202723_s_at)	NELL2 (203413_at)	IFI44L (204439_at)	DEGS1 (207431_s_at)	CD200 (209582_s_at)	RSAD2 (213797_at)	FCGR1B (214511_x_at)	IGHD (215621_s_at)	OSBPL10 (219073_s_at)	C13orf18 (44790_s_at)
861	GTF2I|GTF2IP1|LOC100093631 (201065_s_at)	FOXO1 (202723_s_at)	NELL2 (203413_at)	IFI44L (204439_at)	ID3 (207826_s_at)	RSAD2 (213797_at)	FCGR1B (214511_x_at)	IGHD (215621_s_at)	OSBPL10 (219073_s_at)	C13orf18 (44790_s_at)
862	GTF2I|GTF2IP1|LOC100093631 (201065_s_at)	FOXO1 (202723_s_at)	NELL2 (203413_at)	IFI44L (204439_at)	RSAD2 (213797_at)	FCGR1B (214511_x_at)	MS4A1 (217418_x_at)	OSBPL10 (219073_s_at)	C13orf18 (44790_s_at)
863	GTF2I|GTF2IP1|LOC100093631 (201065_s_at)	IFI44L (204439_at)	CD200 (209582_s_at)	RSAD2 (213797_at)	FCGR1B (214511_x_at)	OSBPL10 (219073_s_at)	RAPGEF6 (219112_at)	C13orf18 (44790_s_at)
864	GTF2I|GTF2IP1|LOC100093631 (201065_s_at)	FOXO1 (202723_s_at)	NELL2 (203413_at)	IFI44L (204439_at)	CD200 (209582_s_at)	IGHD (213674_x_at)	RSAD2 (213797_at)	FCGR1B (214511_x_at)	OSBPL10 (219073_s_at)	C13orf18 (44790_s_at)
865	FOXO1 (202723_s_at)	NELL2 (203413_at)	IFI44L (204439_at)	DEGS1 (207431_s_at)	CD200 (209582_s_at)	RSAD2 (213797_at)	FCGR1B (214511_x_at)	IGHD (215621_s_at)	OSBPL10 (219073_s_at)	GRAMD1C (219313_at)	C13orf18 (219471_at)
866	FOXO1 (202723_s_at)	NELL2 (203413_at)	IFI44L (204439_at)	DEGS1 (207431_s_at)	ID3 (207826_s_at)	RSAD2 (213797_at)	FCGR1B (214511_x_at)	IGHD (215621_s_at)	OSBPL10 (219073_s_at)	C13orf18 (219471_at)
867	FOXO1 (202723_s_at)	NELL2 (203413_at)	IFI44L (204439_at)	ID3 (207826_s_at)	RSAD2 (213797_at)	FCGR1B (214511_x_at)	IGHD (215621_s_at)	OSBPL10 (219073_s_at)	GRAMD1C (219313_at)	C13orf18 (219471_at)
868	FOXO1 (202723_s_at)	NELL2 (203413_at)	IFI44L (204439_at)	DEGS1 (207431_s_at)	RSAD2 (213797_at)	FCGR1B (214511_x_at)	MS4A1 (217418_x_at)	OSBPL10 (219073_s_at)	C13orf18 (219471_at)
869	FOXO1 (202723_s_at)	NELL2 (203413_at)	IFI44L (204439_at)	RSAD2 (213797_at)	FCGR1B (214511_x_at)	MS4A1 (217418_x_at)	OSBPL10 (219073_s_at)	GRAMD1C (219313_at)	C13orf18 (219471_at)
870	FOXO1 (202723_s_at)	NELL2 (203413_at)	IFI44L (204439_at)	ID3 (207826_s_at)	RSAD2 (213797_at)	FCGR1B (214511_x_at)	MS4A1 (217418_x_at)	OSBPL10 (219073_s_at)	C13orf18 (219471_at)
871	IFI44L (204439_at)	DEGS1 (207431_s_at)	CD200 (209582_s_at)	RSAD2 (213797_at)	FCGR1B (214511_x_at)	OSBPL10 (219073_s_at)	RAPGEF6 (219112_at)	C13orf18 (219471_at)
872	IFI44L (204439_at)	CD200 (209582_s_at)	RSAD2 (213797_at)	FCGR1B (214511_x_at)	OSBPL10 (219073_s_at)	RAPGEF6 (219112_at)	GRAMD1C (219313_at)	C13orf18 (219471_at)
873	IFI44L (204439_at)	ID3 (207826_s_at)	RSAD2 (213797_at)	FCGR1B (214511_x_at)	OSBPL10 (219073_s_at)	RAPGEF6 (219112_at)	C13orf18 (219471_at)
874	IFI44L (204439_at)	RSAD2 (213797_at)	FCGR1B (214511_x_at)	MS4A1 (217418_x_at)	OSBPL10 (219073_s_at)	RAPGEF6 (219112_at)	C13orf18 (219471_at)
875	FOXO1 (202723_s_at)	NELL2 (203413_at)	IFI44L (204439_at)	DEGS1 (207431_s_at)	CD200 (209582_s_at)	IGHD (213674_x_at)	RSAD2 (213797_at)	FCGR1B (214511_x_at)	OSBPL10 (219073_s_at)	C13orf18 (219471_at)
876	FOXO1 (202723_s_at)	NELL2 (203413_at)	IFI44L (204439_at)	CD200 (209582_s_at)	IGHD (213674_x_at)	RSAD2 (213797_at)	FCGR1B (214511_x_at)	OSBPL10 (219073_s_at)	GRAMD1C (219313_at)	C13orf18 (219471_at)
877	FOXO1 (202723_s_at)	NELL2 (203413_at)	IFI44L (204439_at)	ID3 (207826_s_at)	IGHD (213674_x_at)	RSAD2 (213797_at)	FCGR1B (214511_x_at)	OSBPL10 (219073_s_at)	C13orf18 (219471_at)
878	FOXO1 (202723_s_at)	NELL2 (203413_at)	IFI44L (204439_at)	IGHD (213674_x_at)	RSAD2 (213797_at)	FCGR1B (214511_x_at)	MS4A1 (217418_x_at)	OSBPL10 (219073_s_at)	C13orf18 (219471_at)
879	IFI44L (204439_at)	CD200 (209582_s_at)	IGHD (213674_x_at)	RSAD2 (213797_at)	FCGR1B (214511_x_at)	OSBPL10 (219073_s_at)	RAPGEF6 (219112_at)	C13orf18 (219471_at)
880	GTF2I|GTF2IP1|LOC100093631 (201065_s_at)	FOXO1 (202723_s_at)	NELL2 (203413_at)	IFI44L (204439_at)	DEGS1 (207431_s_at)	CD200 (209582_s_at)	RSAD2 (213797_at)	FCGR1B (214511_x_at)	IGHD (215621_s_at)	OSBPL10 (219073_s_at)	C13orf18 (219471_at)
881	GTF2I|GTF2IP1|LOC100093631 (201065_s_at)	FOXO1 (202723_s_at)	NELL2 (203413_at)	IFI44L (204439_at)	CD200 (209582_s_at)	RSAD2 (213797_at)	FCGR1B (214511_x_at)	IGHD (215621_s_at)	OSBPL10 (219073_s_at)	GRAMD1C (219313_at)	C13orf18 (219471_at)
882	GTF2I|GTF2IP1|LOC100093631 (201065_s_at)	FOXO1 (202723_s_at)	NELL2 (203413_at)	IFI44L (204439_at)	ID3 (207826_s_at)	RSAD2 (213797_at)	FCGR1B (214511_x_at)	IGHD (215621_s_at)	OSBPL10 (219073_s_at)	C13orf18 (219471_at)
883	GTF2I|GTF2IP1|LOC100093631 (201065_s_at)	FOXO1 (202723_s_at)	NELL2 (203413_at)	IFI44L (204439_at)	RSAD2 (213797_at)	FCGR1B (214511_x_at)	MS4A1 (217418_x_at)	OSBPL10 (219073_s_at)	C13orf18 (219471_at)
884	GTF2I|GTF2IP1|LOC100093631 (201065_s_at)	IFI44L (204439_at)	CD200 (209582_s_at)	RSAD2 (213797_at)	FCGR1B (214511_x_at)	OSBPL10 (219073_s_at)	RAPGEF6 (219112_at)	C13orf18 (219471_at)
885	GTF2I|GTF2IP1|LOC100093631 (201065_s_at)	FOXO1 (202723_s_at)	NELL2 (203413_at)	IFI44L (204439_at)	CD200 (209582_s_at)	IGHD (213674_x_at)	RSAD2 (213797_at)	FCGR1B (214511_x_at)	OSBPL10 (219073_s_at)	C13orf18 (219471_at)
886	GTF2I|GTF2IP1|LOC100093631 (201065_s_at)	IFIT1 (203153_at)	OAS1 (205552_s_at)	HTATIP2 (207180_s_at)	ID3 (207826_s_at)	IGHD (213674_x_at)	FCGR1B (214511_x_at)	MS4A1 (217418_x_at)	OSBPL10 (219073_s_at)	RAPGEF6 (219112_at)	GRAMD1C (219313_at)	C13orf18 (219471_at)
887	GTF2I|GTF2IP1|LOC100093631 (201065_s_at)	IFIT3 (204747_at)	ID3 (207826_s_at)	IGHD (213674_x_at)	FCGR1B (214511_x_at)	MS4A1 (217418_x_at)	CDC73 (218578_at)	OSBPL10 (219073_s_at)	RAPGEF6 (219112_at)	GRAMD1C (219313_at)	C13orf18 (219471_at)
888	GTF2I|GTF2IP1|LOC100093631 (201065_s_at)	IFIT1 (203153_at)	OAS1 (205552_s_at)	TNFAIP6 (206025_s_at)	ID3 (207826_s_at)	IGHD (213674_x_at)	FCGR1A|FCGR1C (216950_s_at)	MS4A1 (217418_x_at)	OSBPL10 (219073_s_at)	RAPGEF6 (219112_at)	GRAMD1C (219313_at)	C13orf18 (219471_at)
889	GTF2I|GTF2IP1|LOC100093631 (201065_s_at)	IFIT1 (203153_at)	CD79A (205049_s_at)	OAS1 (205552_s_at)	HTATIP2 (207180_s_at)	ID3 (207826_s_at)	IGHD (213674_x_at)	FCGR1B (214511_x_at)	MS4A1 (217418_x_at)	RAPGEF6 (219112_at)	GRAMD1C (219313_at)	C13orf18 (219471_at)	BACH2 (221234_s_at)
890	GTF2I|GTF2IP1|LOC100093631 (201065_s_at)	IFIT1 (203153_at)	OAS1 (205552_s_at)	HTATIP2 (207180_s_at)	ID3 (207826_s_at)	IGHD (213674_x_at)	FCGR1B (214511_x_at)	MS4A1 (217418_x_at)	OSBPL10 (219073_s_at)	RAPGEF6 (219112_at)	C13orf18 (44790_s_at)
891	IFIT1 (203153_at)	OAS1 (205552_s_at)	HTATIP2 (207180_s_at)	ID3 (207826_s_at)	IGHD (213674_x_at)	FCGR1B (214511_x_at)	MS4A1 (217418_x_at)	OSBPL10 (219073_s_at)	RAPGEF6 (219112_at)	GRAMD1C (219313_at)	C13orf18 (219471_at)
892	GTF2I|GTF2IP1|LOC100093631 (201065_s_at)	IFIT1 (203153_at)	OAS1 (205552_s_at)	HTATIP2 (207180_s_at)	ID3 (207826_s_at)	FCGR1B (214511_x_at)	MS4A1 (217418_x_at)	OSBPL10 (219073_s_at)	RAPGEF6 (219112_at)	GRAMD1C (219313_at)	C13orf18 (219471_at)
893	GTF2I|GTF2IP1|LOC100093631 (201065_s_at)	FOXO1 (202723_s_at)	IFIT1 (203153_at)	NELL2 (203413_at)	OAS1 (205552_s_at)	HTATIP2 (207180_s_at)	ID3 (207826_s_at)	IGHD (213674_x_at)	FCGR1B (214511_x_at)	MS4A1 (217418_x_at)	OSBPL10 (219073_s_at)	GRAMD1C (219313_at)	C13orf18 (219471_at)
894	GTF2I|GTF2IP1|LOC100093631 (201065_s_at)	IFIT1 (203153_at)	OAS1 (205552_s_at)	HTATIP2 (207180_s_at)	ID3 (207826_s_at)	IGHD (213674_x_at)	FCGR1B (214511_x_at)	OSBPL10 (219073_s_at)	RAPGEF6 (219112_at)	GRAMD1C (219313_at)	C13orf18 (219471_at)
895	GTF2I|GTF2IP1|LOC100093631 (201065_s_at)	IFIT1 (203153_at)	OAS1 (205552_s_at)	HTATIP2 (207180_s_at)	IGHD (213674_x_at)	FCGR1B (214511_x_at)	MS4A1 (217418_x_at)	OSBPL10 (219073_s_at)	RAPGEF6 (219112_at)	GRAMD1C (219313_at)	C13orf18 (219471_at)
896	GTF2I|GTF2IP1|LOC100093631 (201065_s_at)	IFIT1 (203153_at)	OAS1 (205552_s_at)	HTATIP2 (207180_s_at)	ID3 (207826_s_at)	IGHD (213674_x_at)	FCGR1B (214511_x_at)	MS4A1 (217418_x_at)	OSBPL10 (219073_s_at)	RAPGEF6 (219112_at)	C13orf18 (219471_at)
897	GTF2I|GTF2IP1|LOC100093631 (201065_s_at)	IFIT1 (203153_at)	OAS1 (205552_s_at)	ID3 (207826_s_at)	IGHD (213674_x_at)	FCGR1B (214511_x_at)	MS4A1 (217418_x_at)	CDC73 (218578_at)	OSBPL10 (219073_s_at)	RAPGEF6 (219112_at)	GRAMD1C (219313_at)	C13orf18 (219471_at)
898	GTF2I|GTF2IP1|LOC100093631 (201065_s_at)	IFIT3 (204747_at)	CD79A (205049_s_at)	ID3 (207826_s_at)	IGHD (213674_x_at)	FCGR1B (214511_x_at)	MS4A1 (217418_x_at)	CDC73 (218578_at)	RAPGEF6 (219112_at)	GRAMD1C (219313_at)	C13orf18 (219471_at)	BACH2 (221234_s_at)
899	GTF2I|GTF2IP1|LOC100093631 (201065_s_at)	IFIT3 (204747_at)	ID3 (207826_s_at)	IGHD (213674_x_at)	FCGR1B (214511_x_at)	MS4A1 (217418_x_at)	CDC73 (218578_at)	OSBPL10 (219073_s_at)	RAPGEF6 (219112_at)	C13orf18 (44790_s_at)
900	IFIT3 (204747_at)	ID3 (207826_s_at)	IGHD (213674_x_at)	FCGR1B (214511_x_at)	MS4A1 (217418_x_at)	CDC73 (218578_at)	OSBPL10 (219073_s_at)	RAPGEF6 (219112_at)	GRAMD1C (219313_at)	C13orf18 (219471_at)
901	GTF2I|GTF2IP1|LOC100093631 (201065_s_at)	IFIT3 (204747_at)	ID3 (207826_s_at)	FCGR1B (214511_x_at)	MS4A1 (217418_x_at)	CDC73 (218578_at)	OSBPL10 (219073_s_at)	RAPGEF6 (219112_at)	GRAMD1C (219313_at)	C13orf18 (219471_at)
902	GTF2I|GTF2IP1|LOC100093631 (201065_s_at)	FOXO1 (202723_s_at)	NELL2 (203413_at)	IFIT3 (204747_at)	ID3 (207826_s_at)	IGHD (213674_x_at)	FCGR1B (214511_x_at)	MS4A1 (217418_x_at)	CDC73 (218578_at)	OSBPL10 (219073_s_at)	GRAMD1C (219313_at)	C13orf18 (219471_at)
903	GTF2I|GTF2IP1|LOC100093631 (201065_s_at)	IFIT3 (204747_at)	ID3 (207826_s_at)	IGHD (213674_x_at)	FCGR1B (214511_x_at)	CDC73 (218578_at)	OSBPL10 (219073_s_at)	RAPGEF6 (219112_at)	GRAMD1C (219313_at)	C13orf18 (219471_at)
904	GTF2I|GTF2IP1|LOC100093631 (201065_s_at)	IFIT3 (204747_at)	IGHD (213674_x_at)	FCGR1B (214511_x_at)	MS4A1 (217418_x_at)	CDC73 (218578_at)	OSBPL10 (219073_s_at)	RAPGEF6 (219112_at)	GRAMD1C (219313_at)	C13orf18 (219471_at)
905	GTF2I|GTF2IP1|LOC100093631 (201065_s_at)	IFIT3 (204747_at)	ID3 (207826_s_at)	IGHD (213674_x_at)	FCGR1B (214511_x_at)	MS4A1 (217418_x_at)	CDC73 (218578_at)	OSBPL10 (219073_s_at)	RAPGEF6 (219112_at)	C13orf18 (219471_at)
906	GTF2I|GTF2IP1|LOC100093631 (201065_s_at)	IFIT1 (203153_at)	CD79A (205049_s_at)	OAS1 (205552_s_at)	TNFAIP6 (206025_s_at)	ID3 (207826_s_at)	IGHD (213674_x_at)	FCGR1A|FCGR1C (216950_s_at)	MS4A1 (217418_x_at)	RAPGEF6 (219112_at)	GRAMD1C (219313_at)	C13orf18 (219471_at)	BACH2 (221234_s_at)
907	GTF2I|GTF2IP1|LOC100093631 (201065_s_at)	IFIT1 (203153_at)	OAS1 (205552_s_at)	TNFAIP6 (206025_s_at)	ID3 (207826_s_at)	IGHD (213674_x_at)	FCGR1A|FCGR1C (216950_s_at)	MS4A1 (217418_x_at)	OSBPL10 (219073_s_at)	RAPGEF6 (219112_at)	C13orf18 (44790_s_at)
908	IFIT1 (203153_at)	OAS1 (205552_s_at)	TNFAIP6 (206025_s_at)	ID3 (207826_s_at)	IGHD (213674_x_at)	FCGR1A|FCGR1C (216950_s_at)	MS4A1 (217418_x_at)	OSBPL10 (219073_s_at)	RAPGEF6 (219112_at)	GRAMD1C (219313_at)	C13orf18 (219471_at)
909	GTF2I|GTF2IP1|LOC100093631 (201065_s_at)	IFIT1 (203153_at)	OAS1 (205552_s_at)	TNFAIP6 (206025_s_at)	ID3 (207826_s_at)	FCGR1A|FCGR1C (216950_s_at)	MS4A1 (217418_x_at)	OSBPL10 (219073_s_at)	RAPGEF6 (219112_at)	GRAMD1C (219313_at)	C13orf18 (219471_at)
910	GTF2I|GTF2IP1|LOC100093631 (201065_s_at)	FOXO1 (202723_s_at)	IFIT1 (203153_at)	NELL2 (203413_at)	OAS1 (205552_s_at)	TNFAIP6 (206025_s_at)	ID3 (207826_s_at)	IGHD (213674_x_at)	FCGR1A|FCGR1C (216950_s_at)	MS4A1 (217418_x_at)	OSBPL10 (219073_s_at)	GRAMD1C (219313_at)	C13orf18 (219471_at)
911	GTF2I|GTF2IP1|LOC100093631 (201065_s_at)	IFIT1 (203153_at)	OAS1 (205552_s_at)	TNFAIP6 (206025_s_at)	ID3 (207826_s_at)	IGHD (213674_x_at)	FCGR1A|FCGR1C (216950_s_at)	OSBPL10 (219073_s_at)	RAPGEF6 (219112_at)	GRAMD1C (219313_at)	C13orf18 (219471_at)
912	GTF2I|GTF2IP1|LOC100093631 (201065_s_at)	IFIT1 (203153_at)	OAS1 (205552_s_at)	TNFAIP6 (206025_s_at)	IGHD (213674_x_at)	FCGR1A|FCGR1C (216950_s_at)	MS4A1 (217418_x_at)	OSBPL10 (219073_s_at)	RAPGEF6 (219112_at)	GRAMD1C (219313_at)	C13orf18 (219471_at)
913	GTF2I|GTF2IP1|LOC100093631 (201065_s_at)	IFIT1 (203153_at)	OAS1 (205552_s_at)	TNFAIP6 (206025_s_at)	ID3 (207826_s_at)	IGHD (213674_x_at)	FCGR1A|FCGR1C (216950_s_at)	MS4A1 (217418_x_at)	OSBPL10 (219073_s_at)	RAPGEF6 (219112_at)	C13orf18 (219471_at)
914	GTF2I|GTF2IP1|LOC100093631 (201065_s_at)	IFIT1 (203153_at)	CD79A (205049_s_at)	OAS1 (205552_s_at)	HTATIP2 (207180_s_at)	ID3 (207826_s_at)	IGHD (213674_x_at)	FCGR1B (214511_x_at)	MS4A1 (217418_x_at)	RAPGEF6 (219112_at)	BACH2 (221234_s_at)	C13orf18 (44790_s_at)
915	IFIT1 (203153_at)	CD79A (205049_s_at)	OAS1 (205552_s_at)	HTATIP2 (207180_s_at)	ID3 (207826_s_at)	IGHD (213674_x_at)	FCGR1B (214511_x_at)	MS4A1 (217418_x_at)	RAPGEF6 (219112_at)	GRAMD1C (219313_at)	C13orf18 (219471_at)	BACH2 (221234_s_at)
916	GTF2I|GTF2IP1|LOC100093631 (201065_s_at)	IFIT1 (203153_at)	CD79A (205049_s_at)	OAS1 (205552_s_at)	HTATIP2 (207180_s_at)	ID3 (207826_s_at)	FCGR1B (214511_x_at)	MS4A1 (217418_x_at)	RAPGEF6 (219112_at)	GRAMD1C (219313_at)	C13orf18 (219471_at)	BACH2 (221234_s_at)
917	GTF2I|GTF2IP1|LOC100093631 (201065_s_at)	IFIT1 (203153_at)	CD79A (205049_s_at)	OAS1 (205552_s_at)	HTATIP2 (207180_s_at)	ID3 (207826_s_at)	IGHD (213674_x_at)	FCGR1B (214511_x_at)	MS4A1 (217418_x_at)	GRAMD1C (219313_at)	C13orf18 (219471_at)	BACH2 (221234_s_at)
918	GTF2I|GTF2IP1|LOC100093631 (201065_s_at)	IFIT1 (203153_at)	CD79A (205049_s_at)	OAS1 (205552_s_at)	HTATIP2 (207180_s_at)	ID3 (207826_s_at)	MS4A1 (210356_x_at)	IGHD (213674_x_at)	FCGR1B (214511_x_at)	RAPGEF6 (219112_at)	GRAMD1C (219313_at)	C13orf18 (219471_at)	BACH2 (221234_s_at)
919	GTF2I|GTF2IP1|LOC100093631 (201065_s_at)	IFIT1 (203153_at)	CD79A (205049_s_at)	OAS1 (205552_s_at)	HTATIP2 (207180_s_at)	IGHD (213674_x_at)	FCGR1B (214511_x_at)	MS4A1 (217418_x_at)	RAPGEF6 (219112_at)	GRAMD1C (219313_at)	C13orf18 (219471_at)	BACH2 (221234_s_at)
920	GTF2I|GTF2IP1|LOC100093631 (201065_s_at)	IFIT1 (203153_at)	CD79A (205049_s_at)	OAS1 (205552_s_at)	HTATIP2 (207180_s_at)	ID3 (207826_s_at)	IGHD (213674_x_at)	FCGR1B (214511_x_at)	MS4A1 (217418_x_at)	RAPGEF6 (219112_at)	C13orf18 (219471_at)	BACH2 (221234_s_at)
921	GTF2I|GTF2IP1|LOC100093631 (201065_s_at)	IFIT1 (203153_at)	CD79A (205049_s_at)	OAS1 (205552_s_at)	ID3 (207826_s_at)	IGHD (213674_x_at)	FCGR1B (214511_x_at)	MS4A1 (217418_x_at)	CDC73 (218578_at)	RAPGEF6 (219112_at)	GRAMD1C (219313_at)	C13orf18 (219471_at)	BACH2 (221234_s_at)
922	IFIT1 (203153_at)	OAS1 (205552_s_at)	HTATIP2 (207180_s_at)	ID3 (207826_s_at)	IGHD (213674_x_at)	FCGR1B (214511_x_at)	MS4A1 (217418_x_at)	OSBPL10 (219073_s_at)	RAPGEF6 (219112_at)	DPEP2 (219452_at)	C13orf18 (44790_s_at)
923	GTF2I|GTF2IP1|LOC100093631 (201065_s_at)	IFIT1 (203153_at)	OAS1 (205552_s_at)	HTATIP2 (207180_s_at)	ID3 (207826_s_at)	FCGR1B (214511_x_at)	MS4A1 (217418_x_at)	OSBPL10 (219073_s_at)	RAPGEF6 (219112_at)	C13orf18 (44790_s_at)
924	GTF2I|GTF2IP1|LOC100093631 (201065_s_at)	FOXO1 (202723_s_at)	IFIT1 (203153_at)	NELL2 (203413_at)	OAS1 (205552_s_at)	HTATIP2 (207180_s_at)	ID3 (207826_s_at)	IGHD (213674_x_at)	FCGR1B (214511_x_at)	MS4A1 (217418_x_at)	OSBPL10 (219073_s_at)	C13orf18 (44790_s_at)
925	GTF2I|GTF2IP1|LOC100093631 (201065_s_at)	IFIT1 (203153_at)	OAS1 (205552_s_at)	HTATIP2 (207180_s_at)	ID3 (207826_s_at)	IGHD (213674_x_at)	FCGR1B (214511_x_at)	OSBPL10 (219073_s_at)	RAPGEF6 (219112_at)	C13orf18 (44790_s_at)
926	GTF2I|GTF2IP1|LOC100093631 (201065_s_at)	IFIT1 (203153_at)	OAS1 (205552_s_at)	HTATIP2 (207180_s_at)	IGHD (213674_x_at)	FCGR1B (214511_x_at)	MS4A1 (217418_x_at)	OSBPL10 (219073_s_at)	RAPGEF6 (219112_at)	C13orf18 (44790_s_at)
927	GTF2I|GTF2IP1|LOC100093631 (201065_s_at)	IFIT1 (203153_at)	OAS1 (205552_s_at)	ID3 (207826_s_at)	IGHD (213674_x_at)	FCGR1B (214511_x_at)	MS4A1 (217418_x_at)	CDC73 (218578_at)	OSBPL10 (219073_s_at)	RAPGEF6 (219112_at)	C13orf18 (44790_s_at)
928	IFIT1 (203153_at)	OAS1 (205552_s_at)	HTATIP2 (207180_s_at)	ID3 (207826_s_at)	FCGR1B (214511_x_at)	MS4A1 (217418_x_at)	OSBPL10 (219073_s_at)	RAPGEF6 (219112_at)	GRAMD1C (219313_at)	C13orf18 (219471_at)
929	FOXO1 (202723_s_at)	IFIT1 (203153_at)	NELL2 (203413_at)	OAS1 (205552_s_at)	HTATIP2 (207180_s_at)	ID3 (207826_s_at)	IGHD (213674_x_at)	FCGR1B (214511_x_at)	MS4A1 (217418_x_at)	OSBPL10 (219073_s_at)	GRAMD1C (219313_at)	C13orf18 (219471_at)
930	IFIT1 (203153_at)	OAS1 (205552_s_at)	HTATIP2 (207180_s_at)	ID3 (207826_s_at)	IGHD (213674_x_at)	FCGR1B (214511_x_at)	OSBPL10 (219073_s_at)	RAPGEF6 (219112_at)	GRAMD1C (219313_at)	C13orf18 (219471_at)
931	IFIT1 (203153_at)	OAS1 (205552_s_at)	HTATIP2 (207180_s_at)	IGHD (213674_x_at)	FCGR1B (214511_x_at)	MS4A1 (217418_x_at)	OSBPL10 (219073_s_at)	RAPGEF6 (219112_at)	GRAMD1C (219313_at)	C13orf18 (219471_at)
932	IFIT1 (203153_at)	OAS1 (205552_s_at)	HTATIP2 (207180_s_at)	ID3 (207826_s_at)	IGHD (213674_x_at)	FCGR1B (214511_x_at)	MS4A1 (217418_x_at)	OSBPL10 (219073_s_at)	RAPGEF6 (219112_at)	C13orf18 (219471_at)
933	IFIT1 (203153_at)	OAS1 (205552_s_at)	ID3 (207826_s_at)	IGHD (213674_x_at)	FCGR1B (214511_x_at)	MS4A1 (217418_x_at)	CDC73 (218578_at)	OSBPL10 (219073_s_at)	RAPGEF6 (219112_at)	GRAMD1C (219313_at)	C13orf18 (219471_at)
934	GTF2I|GTF2IP1|LOC100093631 (201065_s_at)	FOXO1 (202723_s_at)	IFIT1 (203153_at)	NELL2 (203413_at)	OAS1 (205552_s_at)	HTATIP2 (207180_s_at)	ID3 (207826_s_at)	FCGR1B (214511_x_at)	MS4A1 (217418_x_at)	OSBPL10 (219073_s_at)	GRAMD1C (219313_at)	C13orf18 (219471_at)
935	GTF2I|GTF2IP1|LOC100093631 (201065_s_at)	IFIT1 (203153_at)	OAS1 (205552_s_at)	HTATIP2 (207180_s_at)	ID3 (207826_s_at)	FCGR1B (214511_x_at)	OSBPL10 (219073_s_at)	RAPGEF6 (219112_at)	GRAMD1C (219313_at)	C13orf18 (219471_at)
936	GTF2I|GTF2IP1|LOC100093631 (201065_s_at)	IFIT1 (203153_at)	OAS1 (205552_s_at)	HTATIP2 (207180_s_at)	FCGR1B (214511_x_at)	MS4A1 (217418_x_at)	OSBPL10 (219073_s_at)	RAPGEF6 (219112_at)	GRAMD1C (219313_at)	C13orf18 (219471_at)
937	GTF2I|GTF2IP1|LOC100093631 (201065_s_at)	IFIT1 (203153_at)	OAS1 (205552_s_at)	HTATIP2 (207180_s_at)	ID3 (207826_s_at)	FCGR1B (214511_x_at)	MS4A1 (217418_x_at)	OSBPL10 (219073_s_at)	RAPGEF6 (219112_at)	C13orf18 (219471_at)
938	GTF2I|GTF2IP1|LOC100093631 (201065_s_at)	IFIT1 (203153_at)	OAS1 (205552_s_at)	ID3 (207826_s_at)	FCGR1B (214511_x_at)	MS4A1 (217418_x_at)	CDC73 (218578_at)	OSBPL10 (219073_s_at)	RAPGEF6 (219112_at)	GRAMD1C (219313_at)	C13orf18 (219471_at)
939	GTF2I|GTF2IP1|LOC100093631 (201065_s_at)	FOXO1 (202723_s_at)	IFIT1 (203153_at)	NELL2 (203413_at)	OAS1 (205552_s_at)	HTATIP2 (207180_s_at)	ID3 (207826_s_at)	IGHD (213674_x_at)	FCGR1B (214511_x_at)	OSBPL10 (219073_s_at)	GRAMD1C (219313_at)	C13orf18 (219471_at)
940	GTF2I|GTF2IP1|LOC100093631 (201065_s_at)	FOXO1 (202723_s_at)	IFIT1 (203153_at)	NELL2 (203413_at)	OAS1 (205552_s_at)	HTATIP2 (207180_s_at)	IGHD (213674_x_at)	FCGR1B (214511_x_at)	MS4A1 (217418_x_at)	OSBPL10 (219073_s_at)	GRAMD1C (219313_at)	C13orf18 (219471_at)
941	GTF2I|GTF2IP1|LOC100093631 (201065_s_at)	FOXO1 (202723_s_at)	IFIT1 (203153_at)	NELL2 (203413_at)	OAS1 (205552_s_at)	HTATIP2 (207180_s_at)	ID3 (207826_s_at)	IGHD (213674_x_at)	FCGR1B (214511_x_at)	MS4A1 (217418_x_at)	OSBPL10 (219073_s_at)	C13orf18 (219471_at)
942	GTF2I|GTF2IP1|LOC100093631 (201065_s_at)	FOXO1 (202723_s_at)	IFIT1 (203153_at)	NELL2 (203413_at)	OAS1 (205552_s_at)	ID3 (207826_s_at)	IGHD (213674_x_at)	FCGR1B (214511_x_at)	MS4A1 (217418_x_at)	CDC73 (218578_at)	OSBPL10 (219073_s_at)	GRAMD1C (219313_at)	C13orf18 (219471_at)
943	GTF2I|GTF2IP1|LOC100093631 (201065_s_at)	IFIT1 (203153_at)	OAS1 (205552_s_at)	HTATIP2 (207180_s_at)	CD200 (209582_s_at)	IGHD (213674_x_at)	FCGR1B (214511_x_at)	OSBPL10 (219073_s_at)	RAPGEF6 (219112_at)	GRAMD1C (219313_at)	C13orf18 (219471_at)
944	GTF2I|GTF2IP1|LOC100093631 (201065_s_at)	IFIT1 (203153_at)	OAS1 (205552_s_at)	HTATIP2 (207180_s_at)	ID3 (207826_s_at)	IGHD (213674_x_at)	FCGR1B (214511_x_at)	OSBPL10 (219073_s_at)	RAPGEF6 (219112_at)	C13orf18 (219471_at)
945	GTF2I|GTF2IP1|LOC100093631 (201065_s_at)	IFIT1 (203153_at)	OAS1 (205552_s_at)	ID3 (207826_s_at)	IGHD (213674_x_at)	FCGR1B (214511_x_at)	CDC73 (218578_at)	OSBPL10 (219073_s_at)	RAPGEF6 (219112_at)	GRAMD1C (219313_at)	C13orf18 (219471_at)
946	GTF2I|GTF2IP1|LOC100093631 (201065_s_at)	IFIT1 (203153_at)	OAS1 (205552_s_at)	HTATIP2 (207180_s_at)	IGHD (213674_x_at)	FCGR1B (214511_x_at)	MS4A1 (217418_x_at)	OSBPL10 (219073_s_at)	RAPGEF6 (219112_at)	C13orf18 (219471_at)
947	GTF2I|GTF2IP1|LOC100093631 (201065_s_at)	IFIT1 (203153_at)	OAS1 (205552_s_at)	IGHD (213674_x_at)	FCGR1B (214511_x_at)	MS4A1 (217418_x_at)	CDC73 (218578_at)	OSBPL10 (219073_s_at)	RAPGEF6 (219112_at)	GRAMD1C (219313_at)	C13orf18 (219471_at)
948	GTF2I|GTF2IP1|LOC100093631 (201065_s_at)	IFIT1 (203153_at)	OAS1 (205552_s_at)	ID3 (207826_s_at)	IGHD (213674_x_at)	FCGR1B (214511_x_at)	MS4A1 (217418_x_at)	CDC73 (218578_at)	OSBPL10 (219073_s_at)	RAPGEF6 (219112_at)	C13orf18 (219471_at)
949	GTF2I|GTF2IP1|LOC100093631 (201065_s_at)	IFIT3 (204747_at)	CD79A (205049_s_at)	ID3 (207826_s_at)	IGHD (213674_x_at)	FCGR1B (214511_x_at)	MS4A1 (217418_x_at)	CDC73 (218578_at)	RAPGEF6 (219112_at)	BACH2 (221234_s_at)	C13orf18 (44790_s_at)
950	IFIT3 (204747_at)	CD79A (205049_s_at)	ID3 (207826_s_at)	IGHD (213674_x_at)	FCGR1B (214511_x_at)	MS4A1 (217418_x_at)	CDC73 (218578_at)	RAPGEF6 (219112_at)	GRAMD1C (219313_at)	C13orf18 (219471_at)	BACH2 (221234_s_at)
951	GTF2I|GTF2IP1|LOC100093631 (201065_s_at)	IFIT3 (204747_at)	CD79A (205049_s_at)	ID3 (207826_s_at)	FCGR1B (214511_x_at)	MS4A1 (217418_x_at)	CDC73 (218578_at)	RAPGEF6 (219112_at)	GRAMD1C (219313_at)	C13orf18 (219471_at)	BACH2 (221234_s_at)
952	GTF2I|GTF2IP1|LOC100093631 (201065_s_at)	IFIT3 (204747_at)	CD79A (205049_s_at)	ID3 (207826_s_at)	IGHD (213674_x_at)	FCGR1B (214511_x_at)	MS4A1 (217418_x_at)	CDC73 (218578_at)	GRAMD1C (219313_at)	C13orf18 (219471_at)	BACH2 (221234_s_at)
953	GTF2I|GTF2IP1|LOC100093631 (201065_s_at)	IFIT3 (204747_at)	CD79A (205049_s_at)	ID3 (207826_s_at)	MS4A1 (210356_x_at)	IGHD (213674_x_at)	FCGR1B (214511_x_at)	CDC73 (218578_at)	RAPGEF6 (219112_at)	GRAMD1C (219313_at)	C13orf18 (219471_at)	BACH2 (221234_s_at)
954	GTF2I|GTF2IP1|LOC100093631 (201065_s_at)	IFIT3 (204747_at)	CD79A (205049_s_at)	IGHD (213674_x_at)	FCGR1B (214511_x_at)	MS4A1 (217418_x_at)	CDC73 (218578_at)	RAPGEF6 (219112_at)	GRAMD1C (219313_at)	C13orf18 (219471_at)	BACH2 (221234_s_at)
955	GTF2I|GTF2IP1|LOC100093631 (201065_s_at)	IFIT3 (204747_at)	CD79A (205049_s_at)	ID3 (207826_s_at)	IGHD (213674_x_at)	FCGR1B (214511_x_at)	MS4A1 (217418_x_at)	CDC73 (218578_at)	RAPGEF6 (219112_at)	C13orf18 (219471_at)	BACH2 (221234_s_at)
956	IFIT3 (204747_at)	ID3 (207826_s_at)	IGHD (213674_x_at)	FCGR1B (214511_x_at)	MS4A1 (217418_x_at)	CDC73 (218578_at)	OSBPL10 (219073_s_at)	RAPGEF6 (219112_at)	DPEP2 (219452_at)	C13orf18 (44790_s_at)
957	GTF2I|GTF2IP1|LOC100093631 (201065_s_at)	IFIT3 (204747_at)	ID3 (207826_s_at)	FCGR1B (214511_x_at)	MS4A1 (217418_x_at)	CDC73 (218578_at)	OSBPL10 (219073_s_at)	RAPGEF6 (219112_at)	C13orf18 (44790_s_at)
958	GTF2I|GTF2IP1|LOC100093631 (201065_s_at)	FOXO1 (202723_s_at)	NELL2 (203413_at)	IFIT3 (204747_at)	ID3 (207826_s_at)	IGHD (213674_x_at)	FCGR1B (214511_x_at)	MS4A1 (217418_x_at)	CDC73 (218578_at)	OSBPL10 (219073_s_at)	C13orf18 (44790_s_at)
959	GTF2I|GTF2IP1|LOC100093631 (201065_s_at)	IFIT3 (204747_at)	ID3 (207826_s_at)	IGHD (213674_x_at)	FCGR1B (214511_x_at)	CDC73 (218578_at)	OSBPL10 (219073_s_at)	RAPGEF6 (219112_at)	C13orf18 (44790_s_at)
960	GTF2I|GTF2IP1|LOC100093631 (201065_s_at)	IFIT3 (204747_at)	IGHD (213674_x_at)	FCGR1B (214511_x_at)	MS4A1 (217418_x_at)	CDC73 (218578_at)	OSBPL10 (219073_s_at)	RAPGEF6 (219112_at)	C13orf18 (44790_s_at)
961	IFIT3 (204747_at)	ID3 (207826_s_at)	FCGR1B (214511_x_at)	MS4A1 (217418_x_at)	CDC73 (218578_at)	OSBPL10 (219073_s_at)	RAPGEF6 (219112_at)	GRAMD1C (219313_at)	C13orf18 (219471_at)
962	FOXO1 (202723_s_at)	NELL2 (203413_at)	IFIT3 (204747_at)	ID3 (207826_s_at)	IGHD (213674_x_at)	FCGR1B (214511_x_at)	MS4A1 (217418_x_at)	CDC73 (218578_at)	OSBPL10 (219073_s_at)	GRAMD1C (219313_at)	C13orf18 (219471_at)
963	IFIT3 (204747_at)	ID3 (207826_s_at)	IGHD (213674_x_at)	FCGR1B (214511_x_at)	CDC73 (218578_at)	OSBPL10 (219073_s_at)	RAPGEF6 (219112_at)	GRAMD1C (219313_at)	C13orf18 (219471_at)
964	IFIT3 (204747_at)	IGHD (213674_x_at)	FCGR1B (214511_x_at)	MS4A1 (217418_x_at)	CDC73 (218578_at)	OSBPL10 (219073_s_at)	RAPGEF6 (219112_at)	GRAMD1C (219313_at)	C13orf18 (219471_at)
965	IFIT3 (204747_at)	ID3 (207826_s_at)	IGHD (213674_x_at)	FCGR1B (214511_x_at)	MS4A1 (217418_x_at)	CDC73 (218578_at)	OSBPL10 (219073_s_at)	RAPGEF6 (219112_at)	C13orf18 (219471_at)
966	GTF2I|GTF2IP1|LOC100093631 (201065_s_at)	FOXO1 (202723_s_at)	NELL2 (203413_at)	IFIT3 (204747_at)	ID3 (207826_s_at)	FCGR1B (214511_x_at)	MS4A1 (217418_x_at)	CDC73 (218578_at)	OSBPL10 (219073_s_at)	GRAMD1C (219313_at)	C13orf18 (219471_at)
967	GTF2I|GTF2IP1|LOC100093631 (201065_s_at)	IFIT3 (204747_at)	ID3 (207826_s_at)	FCGR1B (214511_x_at)	CDC73 (218578_at)	OSBPL10 (219073_s_at)	RAPGEF6 (219112_at)	GRAMD1C (219313_at)	C13orf18 (219471_at)
968	GTF2I|GTF2IP1|LOC100093631 (201065_s_at)	IFIT3 (204747_at)	FCGR1B (214511_x_at)	MS4A1 (217418_x_at)	CDC73 (218578_at)	OSBPL10 (219073_s_at)	RAPGEF6 (219112_at)	GRAMD1C (219313_at)	C13orf18 (219471_at)
969	GTF2I|GTF2IP1|LOC100093631 (201065_s_at)	IFIT3 (204747_at)	ID3 (207826_s_at)	FCGR1B (214511_x_at)	MS4A1 (217418_x_at)	CDC73 (218578_at)	OSBPL10 (219073_s_at)	RAPGEF6 (219112_at)	C13orf18 (219471_at)
970	GTF2I|GTF2IP1|LOC100093631 (201065_s_at)	FOXO1 (202723_s_at)	NELL2 (203413_at)	IFIT3 (204747_at)	ID3 (207826_s_at)	IGHD (213674_x_at)	FCGR1B (214511_x_at)	CDC73 (218578_at)	OSBPL10 (219073_s_at)	GRAMD1C (219313_at)	C13orf18 (219471_at)
971	GTF2I|GTF2IP1|LOC100093631 (201065_s_at)	FOXO1 (202723_s_at)	NELL2 (203413_at)	IFIT3 (204747_at)	IGHD (213674_x_at)	FCGR1B (214511_x_at)	MS4A1 (217418_x_at)	CDC73 (218578_at)	OSBPL10 (219073_s_at)	GRAMD1C (219313_at)	C13orf18 (219471_at)
972	GTF2I|GTF2IP1|LOC100093631 (201065_s_at)	FOXO1 (202723_s_at)	NELL2 (203413_at)	IFIT3 (204747_at)	ID3 (207826_s_at)	IGHD (213674_x_at)	FCGR1B (214511_x_at)	MS4A1 (217418_x_at)	CDC73 (218578_at)	OSBPL10 (219073_s_at)	C13orf18 (219471_at)
973	GTF2I|GTF2IP1|LOC100093631 (201065_s_at)	IFIT3 (204747_at)	CD200 (209582_s_at)	IGHD (213674_x_at)	FCGR1B (214511_x_at)	CDC73 (218578_at)	OSBPL10 (219073_s_at)	RAPGEF6 (219112_at)	GRAMD1C (219313_at)	C13orf18 (219471_at)
974	GTF2I|GTF2IP1|LOC100093631 (201065_s_at)	IFIT3 (204747_at)	ID3 (207826_s_at)	IGHD (213674_x_at)	FCGR1B (214511_x_at)	CDC73 (218578_at)	OSBPL10 (219073_s_at)	RAPGEF6 (219112_at)	C13orf18 (219471_at)
975	GTF2I|GTF2IP1|LOC100093631 (201065_s_at)	IFIT3 (204747_at)	IGHD (213674_x_at)	FCGR1B (214511_x_at)	MS4A1 (217418_x_at)	CDC73 (218578_at)	OSBPL10 (219073_s_at)	RAPGEF6 (219112_at)	C13orf18 (219471_at)
976	GTF2I|GTF2IP1|LOC100093631 (201065_s_at)	IFIT1 (203153_at)	CD79A (205049_s_at)	OAS1 (205552_s_at)	TNFAIP6 (206025_s_at)	ID3 (207826_s_at)	IGHD (213674_x_at)	FCGR1A|FCGR1C (216950_s_at)	MS4A1 (217418_x_at)	RAPGEF6 (219112_at)	BACH2 (221234_s_at)	C13orf18 (44790_s_at)
977	IFIT1 (203153_at)	CD79A (205049_s_at)	OAS1 (205552_s_at)	TNFAIP6 (206025_s_at)	ID3 (207826_s_at)	IGHD (213674_x_at)	FCGR1A|FCGR1C (216950_s_at)	MS4A1 (217418_x_at)	RAPGEF6 (219112_at)	GRAMD1C (219313_at)	C13orf18 (219471_at)	BACH2 (221234_s_at)
978	GTF2I|GTF2IP1|LOC100093631 (201065_s_at)	IFIT1 (203153_at)	CD79A (205049_s_at)	OAS1 (205552_s_at)	TNFAIP6 (206025_s_at)	ID3 (207826_s_at)	FCGR1A|FCGR1C (216950_s_at)	MS4A1 (217418_x_at)	RAPGEF6 (219112_at)	GRAMD1C (219313_at)	C13orf18 (219471_at)	BACH2 (221234_s_at)
979	GTF2I|GTF2IP1|LOC100093631 (201065_s_at)	IFIT1 (203153_at)	CD79A (205049_s_at)	OAS1 (205552_s_at)	TNFAIP6 (206025_s_at)	ID3 (207826_s_at)	IGHD (213674_x_at)	FCGR1A|FCGR1C (216950_s_at)	MS4A1 (217418_x_at)	GRAMD1C (219313_at)	C13orf18 (219471_at)	BACH2 (221234_s_at)
980	GTF2I|GTF2IP1|LOC100093631 (201065_s_at)	IFIT1 (203153_at)	CD79A (205049_s_at)	OAS1 (205552_s_at)	TNFAIP6 (206025_s_at)	ID3 (207826_s_at)	MS4A1 (210356_x_at)	IGHD (213674_x_at)	FCGR1A|FCGR1C (216950_s_at)	RAPGEF6 (219112_at)	GRAMD1C (219313_at)	C13orf18 (219471_at)	BACH2 (221234_s_at)
981	GTF2I|GTF2IP1|LOC100093631 (201065_s_at)	IFIT1 (203153_at)	CD79A (205049_s_at)	OAS1 (205552_s_at)	TNFAIP6 (206025_s_at)	IGHD (213674_x_at)	FCGR1A|FCGR1C (216950_s_at)	MS4A1 (217418_x_at)	RAPGEF6 (219112_at)	GRAMD1C (219313_at)	C13orf18 (219471_at)	BACH2 (221234_s_at)
982	GTF2I|GTF2IP1|LOC100093631 (201065_s_at)	IFIT1 (203153_at)	CD79A (205049_s_at)	OAS1 (205552_s_at)	TNFAIP6 (206025_s_at)	ID3 (207826_s_at)	IGHD (213674_x_at)	FCGR1A|FCGR1C (216950_s_at)	MS4A1 (217418_x_at)	RAPGEF6 (219112_at)	C13orf18 (219471_at)	BACH2 (221234_s_at)
983	IFIT1 (203153_at)	OAS1 (205552_s_at)	TNFAIP6 (206025_s_at)	ID3 (207826_s_at)	IGHD (213674_x_at)	FCGR1A|FCGR1C (216950_s_at)	MS4A1 (217418_x_at)	OSBPL10 (219073_s_at)	RAPGEF6 (219112_at)	DPEP2 (219452_at)	C13orf18 (44790_s_at)
984	GTF2I|GTF2IP1|LOC100093631 (201065_s_at)	IFIT1 (203153_at)	OAS1 (205552_s_at)	TNFAIP6 (206025_s_at)	ID3 (207826_s_at)	FCGR1A|FCGR1C (216950_s_at)	MS4A1 (217418_x_at)	OSBPL10 (219073_s_at)	RAPGEF6 (219112_at)	C13orf18 (44790_s_at)
985	GTF2I|GTF2IP1|LOC100093631 (201065_s_at)	FOXO1 (202723_s_at)	IFIT1 (203153_at)	NELL2 (203413_at)	OAS1 (205552_s_at)	TNFAIP6 (206025_s_at)	ID3 (207826_s_at)	IGHD (213674_x_at)	FCGR1A|FCGR1C (216950_s_at)	MS4A1 (217418_x_at)	OSBPL10 (219073_s_at)	C13orf18 (44790_s_at)
986	GTF2I|GTF2IP1|LOC100093631 (201065_s_at)	IFIT1 (203153_at)	OAS1 (205552_s_at)	TNFAIP6 (206025_s_at)	ID3 (207826_s_at)	IGHD (213674_x_at)	FCGR1A|FCGR1C (216950_s_at)	OSBPL10 (219073_s_at)	RAPGEF6 (219112_at)	C13orf18 (44790_s_at)
987	GTF2I|GTF2IP1|LOC100093631 (201065_s_at)	IFIT1 (203153_at)	OAS1 (205552_s_at)	TNFAIP6 (206025_s_at)	IGHD (213674_x_at)	FCGR1A|FCGR1C (216950_s_at)	MS4A1 (217418_x_at)	OSBPL10 (219073_s_at)	RAPGEF6 (219112_at)	C13orf18 (44790_s_at)
988	IFIT1 (203153_at)	OAS1 (205552_s_at)	TNFAIP6 (206025_s_at)	ID3 (207826_s_at)	FCGR1A|FCGR1C (216950_s_at)	MS4A1 (217418_x_at)	OSBPL10 (219073_s_at)	RAPGEF6 (219112_at)	GRAMD1C (219313_at)	C13orf18 (219471_at)
989	IFIT1 (203153_at)	OAS1 (205552_s_at)	TNFAIP6 (206025_s_at)	IGHD (213674_x_at)	FCGR1A|FCGR1C (216950_s_at)	MS4A1 (217418_x_at)	OSBPL10 (219073_s_at)	RAPGEF6 (219112_at)	GRAMD1C (219313_at)	C13orf18 (219471_at)
990	GTF2I|GTF2IP1|LOC100093631 (201065_s_at)	FOXO1 (202723_s_at)	IFIT1 (203153_at)	NELL2 (203413_at)	OAS1 (205552_s_at)	TNFAIP6 (206025_s_at)	ID3 (207826_s_at)	FCGR1A|FCGR1C (216950_s_at)	MS4A1 (217418_x_at)	OSBPL10 (219073_s_at)	GRAMD1C (219313_at)	C13orf18 (219471_at)
991	GTF2I|GTF2IP1|LOC100093631 (201065_s_at)	IFIT1 (203153_at)	OAS1 (205552_s_at)	TNFAIP6 (206025_s_at)	ID3 (207826_s_at)	FCGR1A|FCGR1C (216950_s_at)	OSBPL10 (219073_s_at)	RAPGEF6 (219112_at)	GRAMD1C (219313_at)	C13orf18 (219471_at)
992	GTF2I|GTF2IP1|LOC100093631 (201065_s_at)	IFIT1 (203153_at)	OAS1 (205552_s_at)	TNFAIP6 (206025_s_at)	FCGR1A|FCGR1C (216950_s_at)	MS4A1 (217418_x_at)	OSBPL10 (219073_s_at)	RAPGEF6 (219112_at)	GRAMD1C (219313_at)	C13orf18 (219471_at)
993	GTF2I|GTF2IP1|LOC100093631 (201065_s_at)	IFIT1 (203153_at)	OAS1 (205552_s_at)	TNFAIP6 (206025_s_at)	ID3 (207826_s_at)	FCGR1A|FCGR1C (216950_s_at)	MS4A1 (217418_x_at)	OSBPL10 (219073_s_at)	RAPGEF6 (219112_at)	C13orf18 (219471_at)
994	GTF2I|GTF2IP1|LOC100093631 (201065_s_at)	FOXO1 (202723_s_at)	IFIT1 (203153_at)	NELL2 (203413_at)	OAS1 (205552_s_at)	TNFAIP6 (206025_s_at)	ID3 (207826_s_at)	IGHD (213674_x_at)	FCGR1A|FCGR1C (216950_s_at)	OSBPL10 (219073_s_at)	GRAMD1C (219313_at)	C13orf18 (219471_at)
995	GTF2I|GTF2IP1|LOC100093631 (201065_s_at)	FOXO1 (202723_s_at)	IFIT1 (203153_at)	NELL2 (203413_at)	OAS1 (205552_s_at)	TNFAIP6 (206025_s_at)	IGHD (213674_x_at)	FCGR1A|FCGR1C (216950_s_at)	MS4A1 (217418_x_at)	OSBPL10 (219073_s_at)	GRAMD1C (219313_at)	C13orf18 (219471_at)
996	GTF2I|GTF2IP1|LOC100093631 (201065_s_at)	FOXO1 (202723_s_at)	IFIT1 (203153_at)	NELL2 (203413_at)	OAS1 (205552_s_at)	TNFAIP6 (206025_s_at)	ID3 (207826_s_at)	IGHD (213674_x_at)	FCGR1A|FCGR1C (216950_s_at)	MS4A1 (217418_x_at)	OSBPL10 (219073_s_at)	C13orf18 (219471_at)
997	GTF2I|GTF2IP1|LOC100093631 (201065_s_at)	IFIT1 (203153_at)	OAS1 (205552_s_at)	TNFAIP6 (206025_s_at)	CD200 (209582_s_at)	IGHD (213674_x_at)	FCGR1A|FCGR1C (216950_s_at)	OSBPL10 (219073_s_at)	RAPGEF6 (219112_at)	GRAMD1C (219313_at)	C13orf18 (219471_at)
998	GTF2I|GTF2IP1|LOC100093631 (201065_s_at)	IFIT1 (203153_at)	OAS1 (205552_s_at)	TNFAIP6 (206025_s_at)	ID3 (207826_s_at)	IGHD (213674_x_at)	FCGR1A|FCGR1C (216950_s_at)	OSBPL10 (219073_s_at)	RAPGEF6 (219112_at)	C13orf18 (219471_at)
999	GTF2I|GTF2IP1|LOC100093631 (201065_s_at)	IFIT1 (203153_at)	OAS1 (205552_s_at)	TNFAIP6 (206025_s_at)	IGHD (213674_x_at)	FCGR1A|FCGR1C (216950_s_at)	MS4A1 (217418_x_at)	OSBPL10 (219073_s_at)	RAPGEF6 (219112_at)	C13orf18 (219471_at)
1000	IFIT1 (203153_at)	CD79A (205049_s_at)	OAS1 (205552_s_at)	HTATIP2 (207180_s_at)	ID3 (207826_s_at)	IGHD (213674_x_at)	FCGR1B (214511_x_at)	MS4A1 (217418_x_at)	RAPGEF6 (219112_at)	DPEP2 (219452_at)	BACH2 (221234_s_at)	C13orf18 (44790_s_at)
1001	GTF2I|GTF2IP1|LOC100093631 (201065_s_at)	IFIT1 (203153_at)	CD79A (205049_s_at)	OAS1 (205552_s_at)	HTATIP2 (207180_s_at)	ID3 (207826_s_at)	FCGR1B (214511_x_at)	MS4A1 (217418_x_at)	RAPGEF6 (219112_at)	BACH2 (221234_s_at)	C13orf18 (44790_s_at)
1002	GTF2I|GTF2IP1|LOC100093631 (201065_s_at)	IFIT1 (203153_at)	CD79A (205049_s_at)	OAS1 (205552_s_at)	HTATIP2 (207180_s_at)	ID3 (207826_s_at)	IGHD (213674_x_at)	FCGR1B (214511_x_at)	MS4A1 (217418_x_at)	BACH2 (221234_s_at)	C13orf18 (44790_s_at)
1003	GTF2I|GTF2IP1|LOC100093631 (201065_s_at)	IFIT1 (203153_at)	CD79A (205049_s_at)	OAS1 (205552_s_at)	HTATIP2 (207180_s_at)	ID3 (207826_s_at)	MS4A1 (210356_x_at)	IGHD (213674_x_at)	FCGR1B (214511_x_at)	RAPGEF6 (219112_at)	BACH2 (221234_s_at)	C13orf18 (44790_s_at)
1004	GTF2I|GTF2IP1|LOC100093631 (201065_s_at)	IFIT1 (203153_at)	CD79A (205049_s_at)	OAS1 (205552_s_at)	HTATIP2 (207180_s_at)	IGHD (213674_x_at)	FCGR1B (214511_x_at)	MS4A1 (217418_x_at)	RAPGEF6 (219112_at)	BACH2 (221234_s_at)	C13orf18 (44790_s_at)
1005	GTF2I|GTF2IP1|LOC100093631 (201065_s_at)	IFIT1 (203153_at)	CD79A (205049_s_at)	OAS1 (205552_s_at)	ID3 (207826_s_at)	IGHD (213674_x_at)	FCGR1B (214511_x_at)	MS4A1 (217418_x_at)	CDC73 (218578_at)	RAPGEF6 (219112_at)	BACH2 (221234_s_at)	C13orf18 (44790_s_at)
1006	IFIT1 (203153_at)	CD79A (205049_s_at)	OAS1 (205552_s_at)	HTATIP2 (207180_s_at)	ID3 (207826_s_at)	FCGR1B (214511_x_at)	MS4A1 (217418_x_at)	RAPGEF6 (219112_at)	GRAMD1C (219313_at)	C13orf18 (219471_at)	BACH2 (221234_s_at)
1007	IFIT1 (203153_at)	CD79A (205049_s_at)	OAS1 (205552_s_at)	HTATIP2 (207180_s_at)	ID3 (207826_s_at)	IGHD (213674_x_at)	FCGR1B (214511_x_at)	MS4A1 (217418_x_at)	GRAMD1C (219313_at)	C13orf18 (219471_at)	BACH2 (221234_s_at)
1008	IFIT1 (203153_at)	CD79A (205049_s_at)	OAS1 (205552_s_at)	HTATIP2 (207180_s_at)	ID3 (207826_s_at)	MS4A1 (210356_x_at)	IGHD (213674_x_at)	FCGR1B (214511_x_at)	RAPGEF6 (219112_at)	GRAMD1C (219313_at)	C13orf18 (219471_at)	BACH2 (221234_s_at)
1009	IFIT1 (203153_at)	CD79A (205049_s_at)	OAS1 (205552_s_at)	HTATIP2 (207180_s_at)	IGHD (213674_x_at)	FCGR1B (214511_x_at)	MS4A1 (217418_x_at)	RAPGEF6 (219112_at)	GRAMD1C (219313_at)	C13orf18 (219471_at)	BACH2 (221234_s_at)
1010	IFIT1 (203153_at)	CD79A (205049_s_at)	OAS1 (205552_s_at)	HTATIP2 (207180_s_at)	ID3 (207826_s_at)	IGHD (213674_x_at)	FCGR1B (214511_x_at)	MS4A1 (217418_x_at)	RAPGEF6 (219112_at)	C13orf18 (219471_at)	BACH2 (221234_s_at)
1011	IFIT1 (203153_at)	CD79A (205049_s_at)	OAS1 (205552_s_at)	ID3 (207826_s_at)	IGHD (213674_x_at)	FCGR1B (214511_x_at)	MS4A1 (217418_x_at)	CDC73 (218578_at)	RAPGEF6 (219112_at)	GRAMD1C (219313_at)	C13orf18 (219471_at)	BACH2 (221234_s_at)
1012	GTF2I|GTF2IP1|LOC100093631 (201065_s_at)	IFIT1 (203153_at)	CD79A (205049_s_at)	OAS1 (205552_s_at)	HTATIP2 (207180_s_at)	ID3 (207826_s_at)	FCGR1B (214511_x_at)	MS4A1 (217418_x_at)	GRAMD1C (219313_at)	C13orf18 (219471_at)	BACH2 (221234_s_at)
1013	GTF2I|GTF2IP1|LOC100093631 (201065_s_at)	IFIT1 (203153_at)	CD79A (205049_s_at)	OAS1 (205552_s_at)	HTATIP2 (207180_s_at)	ID3 (207826_s_at)	MS4A1 (210356_x_at)	FCGR1B (214511_x_at)	RAPGEF6 (219112_at)	GRAMD1C (219313_at)	C13orf18 (219471_at)	BACH2 (221234_s_at)
1014	GTF2I|GTF2IP1|LOC100093631 (201065_s_at)	IFIT1 (203153_at)	CD79A (205049_s_at)	OAS1 (205552_s_at)	HTATIP2 (207180_s_at)	FCGR1B (214511_x_at)	MS4A1 (217418_x_at)	RAPGEF6 (219112_at)	GRAMD1C (219313_at)	C13orf18 (219471_at)	BACH2 (221234_s_at)
1015	GTF2I|GTF2IP1|LOC100093631 (201065_s_at)	IFIT1 (203153_at)	CD79A (205049_s_at)	OAS1 (205552_s_at)	HTATIP2 (207180_s_at)	ID3 (207826_s_at)	FCGR1B (214511_x_at)	MS4A1 (217418_x_at)	RAPGEF6 (219112_at)	C13orf18 (219471_at)	BACH2 (221234_s_at)
1016	GTF2I|GTF2IP1|LOC100093631 (201065_s_at)	IFIT1 (203153_at)	CD79A (205049_s_at)	OAS1 (205552_s_at)	ID3 (207826_s_at)	FCGR1B (214511_x_at)	MS4A1 (217418_x_at)	CDC73 (218578_at)	RAPGEF6 (219112_at)	GRAMD1C (219313_at)	C13orf18 (219471_at)	BACH2 (221234_s_at)
1017	GTF2I|GTF2IP1|LOC100093631 (201065_s_at)	IFIT1 (203153_at)	CD79A (205049_s_at)	OAS1 (205552_s_at)	HTATIP2 (207180_s_at)	ID3 (207826_s_at)	MS4A1 (210356_x_at)	IGHD (213674_x_at)	FCGR1B (214511_x_at)	GRAMD1C (219313_at)	C13orf18 (219471_at)	BACH2 (221234_s_at)
1018	GTF2I|GTF2IP1|LOC100093631 (201065_s_at)	IFIT1 (203153_at)	CD79A (205049_s_at)	OAS1 (205552_s_at)	HTATIP2 (207180_s_at)	IGHD (213674_x_at)	FCGR1B (214511_x_at)	MS4A1 (217418_x_at)	GRAMD1C (219313_at)	C13orf18 (219471_at)	BACH2 (221234_s_at)
1019	GTF2I|GTF2IP1|LOC100093631 (201065_s_at)	IFIT1 (203153_at)	CD79A (205049_s_at)	OAS1 (205552_s_at)	HTATIP2 (207180_s_at)	ID3 (207826_s_at)	IGHD (213674_x_at)	FCGR1B (214511_x_at)	MS4A1 (217418_x_at)	C13orf18 (219471_at)	BACH2 (221234_s_at)
1020	GTF2I|GTF2IP1|LOC100093631 (201065_s_at)	IFIT1 (203153_at)	CD79A (205049_s_at)	OAS1 (205552_s_at)	ID3 (207826_s_at)	IGHD (213674_x_at)	FCGR1B (214511_x_at)	MS4A1 (217418_x_at)	CDC73 (218578_at)	GRAMD1C (219313_at)	C13orf18 (219471_at)	BACH2 (221234_s_at)
1021	GTF2I|GTF2IP1|LOC100093631 (201065_s_at)	IFIT1 (203153_at)	CD79A (205049_s_at)	OAS1 (205552_s_at)	HTATIP2 (207180_s_at)	MS4A1 (210356_x_at)	IGHD (213674_x_at)	FCGR1B (214511_x_at)	RAPGEF6 (219112_at)	GRAMD1C (219313_at)	C13orf18 (219471_at)	BACH2 (221234_s_at)
1022	GTF2I|GTF2IP1|LOC100093631 (201065_s_at)	IFIT1 (203153_at)	CD79A (205049_s_at)	OAS1 (205552_s_at)	HTATIP2 (207180_s_at)	ID3 (207826_s_at)	MS4A1 (210356_x_at)	IGHD (213674_x_at)	FCGR1B (214511_x_at)	RAPGEF6 (219112_at)	C13orf18 (219471_at)	BACH2 (221234_s_at)
1023	GTF2I|GTF2IP1|LOC100093631 (201065_s_at)	IFIT1 (203153_at)	CD79A (205049_s_at)	OAS1 (205552_s_at)	ID3 (207826_s_at)	MS4A1 (210356_x_at)	IGHD (213674_x_at)	FCGR1B (214511_x_at)	CDC73 (218578_at)	RAPGEF6 (219112_at)	GRAMD1C (219313_at)	C13orf18 (219471_at)	BACH2 (221234_s_at)
1024	GTF2I|GTF2IP1|LOC100093631 (201065_s_at)	IFIT1 (203153_at)	CD79A (205049_s_at)	OAS1 (205552_s_at)	HTATIP2 (207180_s_at)	IGHD (213674_x_at)	FCGR1B (214511_x_at)	MS4A1 (217418_x_at)	RAPGEF6 (219112_at)	C13orf18 (219471_at)	BACH2 (221234_s_at)
1025	GTF2I|GTF2IP1|LOC100093631 (201065_s_at)	IFIT1 (203153_at)	CD79A (205049_s_at)	OAS1 (205552_s_at)	IGHD (213674_x_at)	FCGR1B (214511_x_at)	MS4A1 (217418_x_at)	CDC73 (218578_at)	RAPGEF6 (219112_at)	GRAMD1C (219313_at)	C13orf18 (219471_at)	BACH2 (221234_s_at)
1026	GTF2I|GTF2IP1|LOC100093631 (201065_s_at)	IFIT1 (203153_at)	CD79A (205049_s_at)	OAS1 (205552_s_at)	ID3 (207826_s_at)	IGHD (213674_x_at)	FCGR1B (214511_x_at)	MS4A1 (217418_x_at)	CDC73 (218578_at)	RAPGEF6 (219112_at)	C13orf18 (219471_at)	BACH2 (221234_s_at)
1027	IFIT1 (203153_at)	OAS1 (205552_s_at)	HTATIP2 (207180_s_at)	ID3 (207826_s_at)	FCGR1B (214511_x_at)	MS4A1 (217418_x_at)	OSBPL10 (219073_s_at)	RAPGEF6 (219112_at)	DPEP2 (219452_at)	C13orf18 (44790_s_at)
1028	FOXO1 (202723_s_at)	IFIT1 (203153_at)	NELL2 (203413_at)	OAS1 (205552_s_at)	HTATIP2 (207180_s_at)	ID3 (207826_s_at)	IGHD (213674_x_at)	FCGR1B (214511_x_at)	MS4A1 (217418_x_at)	OSBPL10 (219073_s_at)	DPEP2 (219452_at)	C13orf18 (44790_s_at)
1029	IFIT1 (203153_at)	OAS1 (205552_s_at)	HTATIP2 (207180_s_at)	ID3 (207826_s_at)	IGHD (213674_x_at)	FCGR1B (214511_x_at)	OSBPL10 (219073_s_at)	RAPGEF6 (219112_at)	DPEP2 (219452_at)	C13orf18 (44790_s_at)
1030	IFIT1 (203153_at)	OAS1 (205552_s_at)	HTATIP2 (207180_s_at)	IGHD (213674_x_at)	FCGR1B (214511_x_at)	MS4A1 (217418_x_at)	OSBPL10 (219073_s_at)	RAPGEF6 (219112_at)	DPEP2 (219452_at)	C13orf18 (44790_s_at)
1031	IFIT1 (203153_at)	OAS1 (205552_s_at)	ID3 (207826_s_at)	IGHD (213674_x_at)	FCGR1B (214511_x_at)	MS4A1 (217418_x_at)	CDC73 (218578_at)	OSBPL10 (219073_s_at)	RAPGEF6 (219112_at)	DPEP2 (219452_at)	C13orf18 (44790_s_at)
1032	GTF2I|GTF2IP1|LOC100093631 (201065_s_at)	FOXO1 (202723_s_at)	IFIT1 (203153_at)	NELL2 (203413_at)	OAS1 (205552_s_at)	HTATIP2 (207180_s_at)	ID3 (207826_s_at)	FCGR1B (214511_x_at)	MS4A1 (217418_x_at)	OSBPL10 (219073_s_at)	C13orf18 (44790_s_at)
1033	GTF2I|GTF2IP1|LOC100093631 (201065_s_at)	IFIT1 (203153_at)	OAS1 (205552_s_at)	HTATIP2 (207180_s_at)	ID3 (207826_s_at)	FCGR1B (214511_x_at)	OSBPL10 (219073_s_at)	RAPGEF6 (219112_at)	C13orf18 (44790_s_at)
1034	GTF2I|GTF2IP1|LOC100093631 (201065_s_at)	IFIT1 (203153_at)	OAS1 (205552_s_at)	HTATIP2 (207180_s_at)	FCGR1B (214511_x_at)	MS4A1 (217418_x_at)	OSBPL10 (219073_s_at)	RAPGEF6 (219112_at)	C13orf18 (44790_s_at)
1035	GTF2I|GTF2IP1|LOC100093631 (201065_s_at)	IFIT1 (203153_at)	OAS1 (205552_s_at)	ID3 (207826_s_at)	FCGR1B (214511_x_at)	MS4A1 (217418_x_at)	CDC73 (218578_at)	OSBPL10 (219073_s_at)	RAPGEF6 (219112_at)	C13orf18 (44790_s_at)
1036	GTF2I|GTF2IP1|LOC100093631 (201065_s_at)	FOXO1 (202723_s_at)	IFIT1 (203153_at)	NELL2 (203413_at)	OAS1 (205552_s_at)	HTATIP2 (207180_s_at)	ID3 (207826_s_at)	IGHD (213674_x_at)	FCGR1B (214511_x_at)	OSBPL10 (219073_s_at)	C13orf18 (44790_s_at)
1037	GTF2I|GTF2IP1|LOC100093631 (201065_s_at)	FOXO1 (202723_s_at)	IFIT1 (203153_at)	NELL2 (203413_at)	OAS1 (205552_s_at)	HTATIP2 (207180_s_at)	IGHD (213674_x_at)	FCGR1B (214511_x_at)	MS4A1 (217418_x_at)	OSBPL10 (219073_s_at)	C13orf18 (44790_s_at)
1038	GTF2I|GTF2IP1|LOC100093631 (201065_s_at)	FOXO1 (202723_s_at)	IFIT1 (203153_at)	NELL2 (203413_at)	OAS1 (205552_s_at)	ID3 (207826_s_at)	IGHD (213674_x_at)	FCGR1B (214511_x_at)	MS4A1 (217418_x_at)	CDC73 (218578_at)	OSBPL10 (219073_s_at)	C13orf18 (44790_s_at)
1039	GTF2I|GTF2IP1|LOC100093631 (201065_s_at)	IFIT1 (203153_at)	OAS1 (205552_s_at)	HTATIP2 (207180_s_at)	CD200 (209582_s_at)	IGHD (213674_x_at)	FCGR1B (214511_x_at)	OSBPL10 (219073_s_at)	RAPGEF6 (219112_at)	C13orf18 (44790_s_at)
1040	GTF2I|GTF2IP1|LOC100093631 (201065_s_at)	IFIT1 (203153_at)	OAS1 (205552_s_at)	ID3 (207826_s_at)	IGHD (213674_x_at)	FCGR1B (214511_x_at)	CDC73 (218578_at)	OSBPL10 (219073_s_at)	RAPGEF6 (219112_at)	C13orf18 (44790_s_at)
1041	GTF2I|GTF2IP1|LOC100093631 (201065_s_at)	IFIT1 (203153_at)	OAS1 (205552_s_at)	IGHD (213674_x_at)	FCGR1B (214511_x_at)	MS4A1 (217418_x_at)	CDC73 (218578_at)	OSBPL10 (219073_s_at)	RAPGEF6 (219112_at)	C13orf18 (44790_s_at)
1042	FOXO1 (202723_s_at)	IFIT1 (203153_at)	NELL2 (203413_at)	OAS1 (205552_s_at)	HTATIP2 (207180_s_at)	ID3 (207826_s_at)	FCGR1B (214511_x_at)	MS4A1 (217418_x_at)	OSBPL10 (219073_s_at)	GRAMD1C (219313_at)	C13orf18 (219471_at)
1043	IFIT1 (203153_at)	OAS1 (205552_s_at)	HTATIP2 (207180_s_at)	FCGR1B (214511_x_at)	MS4A1 (217418_x_at)	OSBPL10 (219073_s_at)	RAPGEF6 (219112_at)	GRAMD1C (219313_at)	C13orf18 (219471_at)
1044	IFIT1 (203153_at)	OAS1 (205552_s_at)	HTATIP2 (207180_s_at)	ID3 (207826_s_at)	FCGR1B (214511_x_at)	MS4A1 (217418_x_at)	OSBPL10 (219073_s_at)	RAPGEF6 (219112_at)	C13orf18 (219471_at)
1045	IFIT1 (203153_at)	OAS1 (205552_s_at)	ID3 (207826_s_at)	FCGR1B (214511_x_at)	MS4A1 (217418_x_at)	CDC73 (218578_at)	OSBPL10 (219073_s_at)	RAPGEF6 (219112_at)	GRAMD1C (219313_at)	C13orf18 (219471_at)
1046	FOXO1 (202723_s_at)	IFIT1 (203153_at)	NELL2 (203413_at)	OAS1 (205552_s_at)	HTATIP2 (207180_s_at)	IGHD (213674_x_at)	FCGR1B (214511_x_at)	MS4A1 (217418_x_at)	OSBPL10 (219073_s_at)	GRAMD1C (219313_at)	C13orf18 (219471_at)
1047	FOXO1 (202723_s_at)	IFIT1 (203153_at)	NELL2 (203413_at)	OAS1 (205552_s_at)	HTATIP2 (207180_s_at)	ID3 (207826_s_at)	IGHD (213674_x_at)	FCGR1B (214511_x_at)	MS4A1 (217418_x_at)	OSBPL10 (219073_s_at)	C13orf18 (219471_at)
1048	FOXO1 (202723_s_at)	IFIT1 (203153_at)	NELL2 (203413_at)	OAS1 (205552_s_at)	ID3 (207826_s_at)	IGHD (213674_x_at)	FCGR1B (214511_x_at)	MS4A1 (217418_x_at)	CDC73 (218578_at)	OSBPL10 (219073_s_at)	GRAMD1C (219313_at)	C13orf18 (219471_at)
1049	IFIT1 (203153_at)	OAS1 (205552_s_at)	HTATIP2 (207180_s_at)	CD200 (209582_s_at)	IGHD (213674_x_at)	FCGR1B (214511_x_at)	OSBPL10 (219073_s_at)	RAPGEF6 (219112_at)	GRAMD1C (219313_at)	C13orf18 (219471_at)
1050	IFIT1 (203153_at)	OAS1 (205552_s_at)	HTATIP2 (207180_s_at)	ID3 (207826_s_at)	IGHD (213674_x_at)	FCGR1B (214511_x_at)	OSBPL10 (219073_s_at)	RAPGEF6 (219112_at)	C13orf18 (219471_at)
1051	IFIT1 (203153_at)	OAS1 (205552_s_at)	ID3 (207826_s_at)	IGHD (213674_x_at)	FCGR1B (214511_x_at)	CDC73 (218578_at)	OSBPL10 (219073_s_at)	RAPGEF6 (219112_at)	GRAMD1C (219313_at)	C13orf18 (219471_at)
1052	IFIT1 (203153_at)	OAS1 (205552_s_at)	HTATIP2 (207180_s_at)	IGHD (213674_x_at)	FCGR1B (214511_x_at)	MS4A1 (217418_x_at)	OSBPL10 (219073_s_at)	RAPGEF6 (219112_at)	C13orf18 (219471_at)
1053	IFIT1 (203153_at)	OAS1 (205552_s_at)	IGHD (213674_x_at)	FCGR1B (214511_x_at)	MS4A1 (217418_x_at)	CDC73 (218578_at)	OSBPL10 (219073_s_at)	RAPGEF6 (219112_at)	GRAMD1C (219313_at)	C13orf18 (219471_at)
1054	IFIT1 (203153_at)	OAS1 (205552_s_at)	ID3 (207826_s_at)	IGHD (213674_x_at)	FCGR1B (214511_x_at)	MS4A1 (217418_x_at)	CDC73 (218578_at)	OSBPL10 (219073_s_at)	RAPGEF6 (219112_at)	C13orf18 (219471_at)
1055	GTF2I|GTF2IP1|LOC100093631 (201065_s_at)	FOXO1 (202723_s_at)	IFIT1 (203153_at)	NELL2 (203413_at)	OAS1 (205552_s_at)	HTATIP2 (207180_s_at)	ID3 (207826_s_at)	FCGR1B (214511_x_at)	IGHD (215621_s_at)	OSBPL10 (219073_s_at)	GRAMD1C (219313_at)	C13orf18 (219471_at)
1056	GTF2I|GTF2IP1|LOC100093631 (201065_s_at)	FOXO1 (202723_s_at)	IFIT1 (203153_at)	NELL2 (203413_at)	OAS1 (205552_s_at)	HTATIP2 (207180_s_at)	FCGR1B (214511_x_at)	MS4A1 (217418_x_at)	OSBPL10 (219073_s_at)	GRAMD1C (219313_at)	C13orf18 (219471_at)
1057	GTF2I|GTF2IP1|LOC100093631 (201065_s_at)	FOXO1 (202723_s_at)	IFIT1 (203153_at)	NELL2 (203413_at)	OAS1 (205552_s_at)	HTATIP2 (207180_s_at)	ID3 (207826_s_at)	FCGR1B (214511_x_at)	MS4A1 (217418_x_at)	OSBPL10 (219073_s_at)	C13orf18 (219471_at)
1058	GTF2I|GTF2IP1|LOC100093631 (201065_s_at)	FOXO1 (202723_s_at)	IFIT1 (203153_at)	NELL2 (203413_at)	OAS1 (205552_s_at)	ID3 (207826_s_at)	FCGR1B (214511_x_at)	MS4A1 (217418_x_at)	CDC73 (218578_at)	OSBPL10 (219073_s_at)	GRAMD1C (219313_at)	C13orf18 (219471_at)
1059	GTF2I|GTF2IP1|LOC100093631 (201065_s_at)	IFIT1 (203153_at)	OAS1 (205552_s_at)	HTATIP2 (207180_s_at)	CD200 (209582_s_at)	FCGR1B (214511_x_at)	OSBPL10 (219073_s_at)	RAPGEF6 (219112_at)	GRAMD1C (219313_at)	C13orf18 (219471_at)
1060	GTF2I|GTF2IP1|LOC100093631 (201065_s_at)	IFIT1 (203153_at)	OAS1 (205552_s_at)	HTATIP2 (207180_s_at)	ID3 (207826_s_at)	FCGR1B (214511_x_at)	OSBPL10 (219073_s_at)	RAPGEF6 (219112_at)	C13orf18 (219471_at)
1061	GTF2I|GTF2IP1|LOC100093631 (201065_s_at)	IFIT1 (203153_at)	OAS1 (205552_s_at)	ID3 (207826_s_at)	FCGR1B (214511_x_at)	CDC73 (218578_at)	OSBPL10 (219073_s_at)	RAPGEF6 (219112_at)	GRAMD1C (219313_at)	C13orf18 (219471_at)
1062	GTF2I|GTF2IP1|LOC100093631 (201065_s_at)	IFIT1 (203153_at)	OAS1 (205552_s_at)	HTATIP2 (207180_s_at)	FCGR1B (214511_x_at)	MS4A1 (217418_x_at)	OSBPL10 (219073_s_at)	RAPGEF6 (219112_at)	C13orf18 (219471_at)
1063	GTF2I|GTF2IP1|LOC100093631 (201065_s_at)	IFIT1 (203153_at)	OAS1 (205552_s_at)	FCGR1B (214511_x_at)	MS4A1 (217418_x_at)	CDC73 (218578_at)	OSBPL10 (219073_s_at)	RAPGEF6 (219112_at)	GRAMD1C (219313_at)	C13orf18 (219471_at)
1064	GTF2I|GTF2IP1|LOC100093631 (201065_s_at)	IFIT1 (203153_at)	OAS1 (205552_s_at)	ID3 (207826_s_at)	FCGR1B (214511_x_at)	MS4A1 (217418_x_at)	CDC73 (218578_at)	OSBPL10 (219073_s_at)	RAPGEF6 (219112_at)	C13orf18 (219471_at)
1065	GTF2I|GTF2IP1|LOC100093631 (201065_s_at)	FOXO1 (202723_s_at)	IFIT1 (203153_at)	NELL2 (203413_at)	OAS1 (205552_s_at)	HTATIP2 (207180_s_at)	CD200 (209582_s_at)	IGHD (213674_x_at)	FCGR1B (214511_x_at)	OSBPL10 (219073_s_at)	GRAMD1C (219313_at)	C13orf18 (219471_at)
1066	GTF2I|GTF2IP1|LOC100093631 (201065_s_at)	FOXO1 (202723_s_at)	IFIT1 (203153_at)	NELL2 (203413_at)	OAS1 (205552_s_at)	HTATIP2 (207180_s_at)	ID3 (207826_s_at)	IGHD (213674_x_at)	FCGR1B (214511_x_at)	OSBPL10 (219073_s_at)	C13orf18 (219471_at)
1067	GTF2I|GTF2IP1|LOC100093631 (201065_s_at)	FOXO1 (202723_s_at)	IFIT1 (203153_at)	NELL2 (203413_at)	OAS1 (205552_s_at)	ID3 (207826_s_at)	IGHD (213674_x_at)	FCGR1B (214511_x_at)	CDC73 (218578_at)	OSBPL10 (219073_s_at)	GRAMD1C (219313_at)	C13orf18 (219471_at)
1068	GTF2I|GTF2IP1|LOC100093631 (201065_s_at)	FOXO1 (202723_s_at)	IFIT1 (203153_at)	NELL2 (203413_at)	OAS1 (205552_s_at)	IGHD (213674_x_at)	FCGR1B (214511_x_at)	MS4A1 (217418_x_at)	CDC73 (218578_at)	OSBPL10 (219073_s_at)	GRAMD1C (219313_at)	C13orf18 (219471_at)
1069	GTF2I|GTF2IP1|LOC100093631 (201065_s_at)	FOXO1 (202723_s_at)	IFIT1 (203153_at)	NELL2 (203413_at)	OAS1 (205552_s_at)	ID3 (207826_s_at)	IGHD (213674_x_at)	FCGR1B (214511_x_at)	MS4A1 (217418_x_at)	CDC73 (218578_at)	OSBPL10 (219073_s_at)	C13orf18 (219471_at)
1070	GTF2I|GTF2IP1|LOC100093631 (201065_s_at)	IFIT1 (203153_at)	OAS1 (205552_s_at)	HTATIP2 (207180_s_at)	CD200 (209582_s_at)	IGHD (213674_x_at)	FCGR1B (214511_x_at)	OSBPL10 (219073_s_at)	RAPGEF6 (219112_at)	C13orf18 (219471_at)
1071	GTF2I|GTF2IP1|LOC100093631 (201065_s_at)	IFIT1 (203153_at)	OAS1 (205552_s_at)	CD200 (209582_s_at)	IGHD (213674_x_at)	FCGR1B (214511_x_at)	CDC73 (218578_at)	OSBPL10 (219073_s_at)	RAPGEF6 (219112_at)	GRAMD1C (219313_at)	C13orf18 (219471_at)
1072	GTF2I|GTF2IP1|LOC100093631 (201065_s_at)	IFIT1 (203153_at)	OAS1 (205552_s_at)	ID3 (207826_s_at)	IGHD (213674_x_at)	FCGR1B (214511_x_at)	CDC73 (218578_at)	OSBPL10 (219073_s_at)	RAPGEF6 (219112_at)	C13orf18 (219471_at)
1073	GTF2I|GTF2IP1|LOC100093631 (201065_s_at)	IFIT1 (203153_at)	OAS1 (205552_s_at)	IGHD (213674_x_at)	FCGR1B (214511_x_at)	MS4A1 (217418_x_at)	CDC73 (218578_at)	OSBPL10 (219073_s_at)	RAPGEF6 (219112_at)	C13orf18 (219471_at)
1074	IFIT3 (204747_at)	CD79A (205049_s_at)	ID3 (207826_s_at)	IGHD (213674_x_at)	FCGR1B (214511_x_at)	MS4A1 (217418_x_at)	CDC73 (218578_at)	RAPGEF6 (219112_at)	DPEP2 (219452_at)	BACH2 (221234_s_at)	C13orf18 (44790_s_at)
1075	GTF2I|GTF2IP1|LOC100093631 (201065_s_at)	IFIT3 (204747_at)	CD79A (205049_s_at)	ID3 (207826_s_at)	FCGR1B (214511_x_at)	MS4A1 (217418_x_at)	CDC73 (218578_at)	RAPGEF6 (219112_at)	BACH2 (221234_s_at)	C13orf18 (44790_s_at)
1076	GTF2I|GTF2IP1|LOC100093631 (201065_s_at)	IFIT3 (204747_at)	CD79A (205049_s_at)	ID3 (207826_s_at)	IGHD (213674_x_at)	FCGR1B (214511_x_at)	MS4A1 (217418_x_at)	CDC73 (218578_at)	BACH2 (221234_s_at)	C13orf18 (44790_s_at)
1077	GTF2I|GTF2IP1|LOC100093631 (201065_s_at)	IFIT3 (204747_at)	CD79A (205049_s_at)	ID3 (207826_s_at)	MS4A1 (210356_x_at)	IGHD (213674_x_at)	FCGR1B (214511_x_at)	CDC73 (218578_at)	RAPGEF6 (219112_at)	BACH2 (221234_s_at)	C13orf18 (44790_s_at)
1078	GTF2I|GTF2IP1|LOC100093631 (201065_s_at)	IFIT3 (204747_at)	CD79A (205049_s_at)	IGHD (213674_x_at)	FCGR1B (214511_x_at)	MS4A1 (217418_x_at)	CDC73 (218578_at)	RAPGEF6 (219112_at)	BACH2 (221234_s_at)	C13orf18 (44790_s_at)
1079	IFIT3 (204747_at)	CD79A (205049_s_at)	ID3 (207826_s_at)	FCGR1B (214511_x_at)	MS4A1 (217418_x_at)	CDC73 (218578_at)	RAPGEF6 (219112_at)	GRAMD1C (219313_at)	C13orf18 (219471_at)	BACH2 (221234_s_at)
1080	IFIT3 (204747_at)	CD79A (205049_s_at)	ID3 (207826_s_at)	IGHD (213674_x_at)	FCGR1B (214511_x_at)	MS4A1 (217418_x_at)	CDC73 (218578_at)	GRAMD1C (219313_at)	C13orf18 (219471_at)	BACH2 (221234_s_at)
1081	IFIT3 (204747_at)	CD79A (205049_s_at)	ID3 (207826_s_at)	MS4A1 (210356_x_at)	IGHD (213674_x_at)	FCGR1B (214511_x_at)	CDC73 (218578_at)	RAPGEF6 (219112_at)	GRAMD1C (219313_at)	C13orf18 (219471_at)	BACH2 (221234_s_at)
1082	IFIT3 (204747_at)	CD79A (205049_s_at)	IGHD (213674_x_at)	FCGR1B (214511_x_at)	MS4A1 (217418_x_at)	CDC73 (218578_at)	RAPGEF6 (219112_at)	GRAMD1C (219313_at)	C13orf18 (219471_at)	BACH2 (221234_s_at)
1083	IFIT3 (204747_at)	CD79A (205049_s_at)	ID3 (207826_s_at)	IGHD (213674_x_at)	FCGR1B (214511_x_at)	MS4A1 (217418_x_at)	CDC73 (218578_at)	RAPGEF6 (219112_at)	C13orf18 (219471_at)	BACH2 (221234_s_at)
1084	GTF2I|GTF2IP1|LOC100093631 (201065_s_at)	IFIT3 (204747_at)	CD79A (205049_s_at)	ID3 (207826_s_at)	FCGR1B (214511_x_at)	MS4A1 (217418_x_at)	CDC73 (218578_at)	GRAMD1C (219313_at)	C13orf18 (219471_at)	BACH2 (221234_s_at)
1085	GTF2I|GTF2IP1|LOC100093631 (201065_s_at)	IFIT3 (204747_at)	CD79A (205049_s_at)	ID3 (207826_s_at)	MS4A1 (210356_x_at)	FCGR1B (214511_x_at)	CDC73 (218578_at)	RAPGEF6 (219112_at)	GRAMD1C (219313_at)	C13orf18 (219471_at)	BACH2 (221234_s_at)
1086	GTF2I|GTF2IP1|LOC100093631 (201065_s_at)	IFIT3 (204747_at)	CD79A (205049_s_at)	FCGR1B (214511_x_at)	MS4A1 (217418_x_at)	CDC73 (218578_at)	RAPGEF6 (219112_at)	GRAMD1C (219313_at)	C13orf18 (219471_at)	BACH2 (221234_s_at)
1087	GTF2I|GTF2IP1|LOC100093631 (201065_s_at)	IFIT3 (204747_at)	CD79A (205049_s_at)	ID3 (207826_s_at)	FCGR1B (214511_x_at)	MS4A1 (217418_x_at)	CDC73 (218578_at)	RAPGEF6 (219112_at)	C13orf18 (219471_at)	BACH2 (221234_s_at)
1088	GTF2I|GTF2IP1|LOC100093631 (201065_s_at)	IFIT3 (204747_at)	CD79A (205049_s_at)	ID3 (207826_s_at)	MS4A1 (210356_x_at)	IGHD (213674_x_at)	FCGR1B (214511_x_at)	CDC73 (218578_at)	GRAMD1C (219313_at)	C13orf18 (219471_at)	BACH2 (221234_s_at)
1089	GTF2I|GTF2IP1|LOC100093631 (201065_s_at)	IFIT3 (204747_at)	CD79A (205049_s_at)	IGHD (213674_x_at)	FCGR1B (214511_x_at)	MS4A1 (217418_x_at)	CDC73 (218578_at)	GRAMD1C (219313_at)	C13orf18 (219471_at)	BACH2 (221234_s_at)
1090	GTF2I|GTF2IP1|LOC100093631 (201065_s_at)	IFIT3 (204747_at)	CD79A (205049_s_at)	ID3 (207826_s_at)	IGHD (213674_x_at)	FCGR1B (214511_x_at)	MS4A1 (217418_x_at)	CDC73 (218578_at)	C13orf18 (219471_at)	BACH2 (221234_s_at)
1091	GTF2I|GTF2IP1|LOC100093631 (201065_s_at)	IFIT3 (204747_at)	CD79A (205049_s_at)	MS4A1 (210356_x_at)	IGHD (213674_x_at)	FCGR1B (214511_x_at)	CDC73 (218578_at)	RAPGEF6 (219112_at)	GRAMD1C (219313_at)	C13orf18 (219471_at)	BACH2 (221234_s_at)
1092	GTF2I|GTF2IP1|LOC100093631 (201065_s_at)	IFIT3 (204747_at)	CD79A (205049_s_at)	ID3 (207826_s_at)	MS4A1 (210356_x_at)	IGHD (213674_x_at)	FCGR1B (214511_x_at)	CDC73 (218578_at)	RAPGEF6 (219112_at)	C13orf18 (219471_at)	BACH2 (221234_s_at)
1093	GTF2I|GTF2IP1|LOC100093631 (201065_s_at)	IFIT3 (204747_at)	CD79A (205049_s_at)	IGHD (213674_x_at)	FCGR1B (214511_x_at)	MS4A1 (217418_x_at)	CDC73 (218578_at)	RAPGEF6 (219112_at)	C13orf18 (219471_at)	BACH2 (221234_s_at)
1094	IFIT3 (204747_at)	ID3 (207826_s_at)	FCGR1B (214511_x_at)	MS4A1 (217418_x_at)	CDC73 (218578_at)	OSBPL10 (219073_s_at)	RAPGEF6 (219112_at)	DPEP2 (219452_at)	C13orf18 (44790_s_at)
1095	FOXO1 (202723_s_at)	NELL2 (203413_at)	IFIT3 (204747_at)	ID3 (207826_s_at)	IGHD (213674_x_at)	FCGR1B (214511_x_at)	MS4A1 (217418_x_at)	CDC73 (218578_at)	OSBPL10 (219073_s_at)	DPEP2 (219452_at)	C13orf18 (44790_s_at)
1096	IFIT3 (204747_at)	ID3 (207826_s_at)	IGHD (213674_x_at)	FCGR1B (214511_x_at)	CDC73 (218578_at)	OSBPL10 (219073_s_at)	RAPGEF6 (219112_at)	DPEP2 (219452_at)	C13orf18 (44790_s_at)
1097	IFIT3 (204747_at)	IGHD (213674_x_at)	FCGR1B (214511_x_at)	MS4A1 (217418_x_at)	CDC73 (218578_at)	OSBPL10 (219073_s_at)	RAPGEF6 (219112_at)	DPEP2 (219452_at)	C13orf18 (44790_s_at)
1098	GTF2I|GTF2IP1|LOC100093631 (201065_s_at)	FOXO1 (202723_s_at)	NELL2 (203413_at)	IFIT3 (204747_at)	ID3 (207826_s_at)	FCGR1B (214511_x_at)	MS4A1 (217418_x_at)	CDC73 (218578_at)	OSBPL10 (219073_s_at)	C13orf18 (44790_s_at)
1099	GTF2I|GTF2IP1|LOC100093631 (201065_s_at)	IFIT3 (204747_at)	ID3 (207826_s_at)	FCGR1B (214511_x_at)	CDC73 (218578_at)	OSBPL10 (219073_s_at)	RAPGEF6 (219112_at)	C13orf18 (44790_s_at)
1100	GTF2I|GTF2IP1|LOC100093631 (201065_s_at)	IFIT3 (204747_at)	FCGR1B (214511_x_at)	MS4A1 (217418_x_at)	CDC73 (218578_at)	OSBPL10 (219073_s_at)	RAPGEF6 (219112_at)	C13orf18 (44790_s_at)
1101	GTF2I|GTF2IP1|LOC100093631 (201065_s_at)	FOXO1 (202723_s_at)	NELL2 (203413_at)	IFIT3 (204747_at)	ID3 (207826_s_at)	IGHD (213674_x_at)	FCGR1B (214511_x_at)	CDC73 (218578_at)	OSBPL10 (219073_s_at)	C13orf18 (44790_s_at)
1102	GTF2I|GTF2IP1|LOC100093631 (201065_s_at)	FOXO1 (202723_s_at)	NELL2 (203413_at)	IFIT3 (204747_at)	IGHD (213674_x_at)	FCGR1B (214511_x_at)	MS4A1 (217418_x_at)	CDC73 (218578_at)	OSBPL10 (219073_s_at)	C13orf18 (44790_s_at)
1103	GTF2I|GTF2IP1|LOC100093631 (201065_s_at)	IFIT3 (204747_at)	CD200 (209582_s_at)	IGHD (213674_x_at)	FCGR1B (214511_x_at)	CDC73 (218578_at)	OSBPL10 (219073_s_at)	RAPGEF6 (219112_at)	C13orf18 (44790_s_at)
1104	FOXO1 (202723_s_at)	NELL2 (203413_at)	IFIT3 (204747_at)	ID3 (207826_s_at)	FCGR1B (214511_x_at)	MS4A1 (217418_x_at)	CDC73 (218578_at)	OSBPL10 (219073_s_at)	GRAMD1C (219313_at)	C13orf18 (219471_at)
1105	IFIT3 (204747_at)	FCGR1B (214511_x_at)	MS4A1 (217418_x_at)	CDC73 (218578_at)	OSBPL10 (219073_s_at)	RAPGEF6 (219112_at)	GRAMD1C (219313_at)	C13orf18 (219471_at)
1106	IFIT3 (204747_at)	ID3 (207826_s_at)	FCGR1B (214511_x_at)	MS4A1 (217418_x_at)	CDC73 (218578_at)	OSBPL10 (219073_s_at)	RAPGEF6 (219112_at)	C13orf18 (219471_at)
1107	FOXO1 (202723_s_at)	NELL2 (203413_at)	IFIT3 (204747_at)	IGHD (213674_x_at)	FCGR1B (214511_x_at)	MS4A1 (217418_x_at)	CDC73 (218578_at)	OSBPL10 (219073_s_at)	GRAMD1C (219313_at)	C13orf18 (219471_at)
1108	FOXO1 (202723_s_at)	NELL2 (203413_at)	IFIT3 (204747_at)	ID3 (207826_s_at)	IGHD (213674_x_at)	FCGR1B (214511_x_at)	MS4A1 (217418_x_at)	CDC73 (218578_at)	OSBPL10 (219073_s_at)	C13orf18 (219471_at)
1109	IFIT3 (204747_at)	CD200 (209582_s_at)	IGHD (213674_x_at)	FCGR1B (214511_x_at)	CDC73 (218578_at)	OSBPL10 (219073_s_at)	RAPGEF6 (219112_at)	GRAMD1C (219313_at)	C13orf18 (219471_at)
1110	IFIT3 (204747_at)	ID3 (207826_s_at)	IGHD (213674_x_at)	FCGR1B (214511_x_at)	CDC73 (218578_at)	OSBPL10 (219073_s_at)	RAPGEF6 (219112_at)	C13orf18 (219471_at)
1111	IFIT3 (204747_at)	IGHD (213674_x_at)	FCGR1B (214511_x_at)	MS4A1 (217418_x_at)	CDC73 (218578_at)	OSBPL10 (219073_s_at)	RAPGEF6 (219112_at)	C13orf18 (219471_at)
1112	GTF2I|GTF2IP1|LOC100093631 (201065_s_at)	FOXO1 (202723_s_at)	NELL2 (203413_at)	IFIT3 (204747_at)	ID3 (207826_s_at)	FCGR1B (214511_x_at)	IGHD (215621_s_at)	CDC73 (218578_at)	OSBPL10 (219073_s_at)	GRAMD1C (219313_at)	C13orf18 (219471_at)
1113	GTF2I|GTF2IP1|LOC100093631 (201065_s_at)	FOXO1 (202723_s_at)	NELL2 (203413_at)	IFIT3 (204747_at)	FCGR1B (214511_x_at)	MS4A1 (217418_x_at)	CDC73 (218578_at)	OSBPL10 (219073_s_at)	GRAMD1C (219313_at)	C13orf18 (219471_at)
1114	GTF2I|GTF2IP1|LOC100093631 (201065_s_at)	FOXO1 (202723_s_at)	NELL2 (203413_at)	IFIT3 (204747_at)	ID3 (207826_s_at)	FCGR1B (214511_x_at)	MS4A1 (217418_x_at)	CDC73 (218578_at)	OSBPL10 (219073_s_at)	C13orf18 (219471_at)
1115	GTF2I|GTF2IP1|LOC100093631 (201065_s_at)	IFIT3 (204747_at)	CD200 (209582_s_at)	FCGR1B (214511_x_at)	CDC73 (218578_at)	OSBPL10 (219073_s_at)	RAPGEF6 (219112_at)	GRAMD1C (219313_at)	C13orf18 (219471_at)
1116	GTF2I|GTF2IP1|LOC100093631 (201065_s_at)	IFIT3 (204747_at)	ID3 (207826_s_at)	FCGR1B (214511_x_at)	CDC73 (218578_at)	OSBPL10 (219073_s_at)	RAPGEF6 (219112_at)	C13orf18 (219471_at)
1117	GTF2I|GTF2IP1|LOC100093631 (201065_s_at)	IFIT3 (204747_at)	FCGR1B (214511_x_at)	MS4A1 (217418_x_at)	CDC73 (218578_at)	OSBPL10 (219073_s_at)	RAPGEF6 (219112_at)	C13orf18 (219471_at)
1118	GTF2I|GTF2IP1|LOC100093631 (201065_s_at)	FOXO1 (202723_s_at)	NELL2 (203413_at)	IFIT3 (204747_at)	CD200 (209582_s_at)	IGHD (213674_x_at)	FCGR1B (214511_x_at)	CDC73 (218578_at)	OSBPL10 (219073_s_at)	GRAMD1C (219313_at)	C13orf18 (219471_at)
1119	GTF2I|GTF2IP1|LOC100093631 (201065_s_at)	FOXO1 (202723_s_at)	NELL2 (203413_at)	IFIT3 (204747_at)	ID3 (207826_s_at)	IGHD (213674_x_at)	FCGR1B (214511_x_at)	CDC73 (218578_at)	OSBPL10 (219073_s_at)	C13orf18 (219471_at)
1120	GTF2I|GTF2IP1|LOC100093631 (201065_s_at)	FOXO1 (202723_s_at)	NELL2 (203413_at)	IFIT3 (204747_at)	IGHD (213674_x_at)	FCGR1B (214511_x_at)	MS4A1 (217418_x_at)	CDC73 (218578_at)	OSBPL10 (219073_s_at)	C13orf18 (219471_at)
1121	GTF2I|GTF2IP1|LOC100093631 (201065_s_at)	IFIT3 (204747_at)	CD200 (209582_s_at)	IGHD (213674_x_at)	FCGR1B (214511_x_at)	CDC73 (218578_at)	OSBPL10 (219073_s_at)	RAPGEF6 (219112_at)	C13orf18 (219471_at)
1122	GTF2I|GTF2IP1|LOC100093631 (201065_s_at)	IFI44L (204439_at)	ID3 (207826_s_at)	KPNB1 (208975_s_at)	IGHD (213674_x_at)	RSAD2 (213797_at)	FCGR1A|FCGR1C (216950_s_at)	MS4A1 (217418_x_at)	OSBPL10 (219073_s_at)	RAPGEF6 (219112_at)	GRAMD1C (219313_at)	C13orf18 (219471_at)
1123	GTF2I|GTF2IP1|LOC100093631 (201065_s_at)	GBP2 (202748_at)	IFIT3 (204747_at)	ID3 (207826_s_at)	TOP1 (208901_s_at)	IGHD (213674_x_at)	FCGR1A|FCGR1C (216950_s_at)	MS4A1 (217418_x_at)	OSBPL10 (219073_s_at)	RAPGEF6 (219112_at)	GRAMD1C (219313_at)	C13orf18 (219471_at)
1124	GTF2I|GTF2IP1|LOC100093631 (201065_s_at)	ID3 (207826_s_at)	CALCOCO2 (210817_s_at)	IGHD (213674_x_at)	RSAD2 (213797_at)	IFI44 (214059_at)	FCGR1A|FCGR1C (216950_s_at)	MS4A1 (217418_x_at)	OSBPL10 (219073_s_at)	RAPGEF6 (219112_at)	GRAMD1C (219313_at)	C13orf18 (219471_at)
1125	GTF2I|GTF2IP1|LOC100093631 (201065_s_at)	IFI44L (204439_at)	CD79A (205049_s_at)	ID3 (207826_s_at)	KPNB1 (208975_s_at)	IGHD (213674_x_at)	RSAD2 (213797_at)	FCGR1A|FCGR1C (216950_s_at)	MS4A1 (217418_x_at)	RAPGEF6 (219112_at)	GRAMD1C (219313_at)	C13orf18 (219471_at)	BACH2 (221234_s_at)
1126	GTF2I|GTF2IP1|LOC100093631 (201065_s_at)	IFI44L (204439_at)	ID3 (207826_s_at)	KPNB1 (208975_s_at)	IGHD (213674_x_at)	RSAD2 (213797_at)	FCGR1A|FCGR1C (216950_s_at)	MS4A1 (217418_x_at)	OSBPL10 (219073_s_at)	RAPGEF6 (219112_at)	C13orf18 (44790_s_at)
1127	IFI44L (204439_at)	ID3 (207826_s_at)	KPNB1 (208975_s_at)	IGHD (213674_x_at)	RSAD2 (213797_at)	FCGR1A|FCGR1C (216950_s_at)	MS4A1 (217418_x_at)	OSBPL10 (219073_s_at)	RAPGEF6 (219112_at)	GRAMD1C (219313_at)	C13orf18 (219471_at)
1128	GTF2I|GTF2IP1|LOC100093631 (201065_s_at)	IFI44L (204439_at)	ID3 (207826_s_at)	KPNB1 (208975_s_at)	RSAD2 (213797_at)	FCGR1A|FCGR1C (216950_s_at)	MS4A1 (217418_x_at)	OSBPL10 (219073_s_at)	RAPGEF6 (219112_at)	GRAMD1C (219313_at)	C13orf18 (219471_at)
1129	GTF2I|GTF2IP1|LOC100093631 (201065_s_at)	FOXO1 (202723_s_at)	NELL2 (203413_at)	IFI44L (204439_at)	ID3 (207826_s_at)	KPNB1 (208975_s_at)	IGHD (213674_x_at)	RSAD2 (213797_at)	FCGR1A|FCGR1C (216950_s_at)	MS4A1 (217418_x_at)	OSBPL10 (219073_s_at)	GRAMD1C (219313_at)	C13orf18 (219471_at)
1130	GTF2I|GTF2IP1|LOC100093631 (201065_s_at)	IFI44L (204439_at)	ID3 (207826_s_at)	KPNB1 (208975_s_at)	IGHD (213674_x_at)	RSAD2 (213797_at)	FCGR1A|FCGR1C (216950_s_at)	OSBPL10 (219073_s_at)	RAPGEF6 (219112_at)	GRAMD1C (219313_at)	C13orf18 (219471_at)
1131	GTF2I|GTF2IP1|LOC100093631 (201065_s_at)	IFI44L (204439_at)	KPNB1 (208975_s_at)	IGHD (213674_x_at)	RSAD2 (213797_at)	FCGR1A|FCGR1C (216950_s_at)	MS4A1 (217418_x_at)	OSBPL10 (219073_s_at)	RAPGEF6 (219112_at)	GRAMD1C (219313_at)	C13orf18 (219471_at)
1132	GTF2I|GTF2IP1|LOC100093631 (201065_s_at)	IFI44L (204439_at)	ID3 (207826_s_at)	KPNB1 (208975_s_at)	IGHD (213674_x_at)	RSAD2 (213797_at)	FCGR1A|FCGR1C (216950_s_at)	MS4A1 (217418_x_at)	OSBPL10 (219073_s_at)	RAPGEF6 (219112_at)	C13orf18 (219471_at)
1133	GTF2I|GTF2IP1|LOC100093631 (201065_s_at)	GBP2 (202748_at)	IFIT3 (204747_at)	CD79A (205049_s_at)	ID3 (207826_s_at)	TOP1 (208901_s_at)	IGHD (213674_x_at)	FCGR1A|FCGR1C (216950_s_at)	MS4A1 (217418_x_at)	RAPGEF6 (219112_at)	GRAMD1C (219313_at)	C13orf18 (219471_at)	BACH2 (221234_s_at)
1134	GTF2I|GTF2IP1|LOC100093631 (201065_s_at)	GBP2 (202748_at)	IFIT3 (204747_at)	ID3 (207826_s_at)	TOP1 (208901_s_at)	IGHD (213674_x_at)	FCGR1A|FCGR1C (216950_s_at)	MS4A1 (217418_x_at)	OSBPL10 (219073_s_at)	RAPGEF6 (219112_at)	C13orf18 (44790_s_at)
1135	GBP2 (202748_at)	IFIT3 (204747_at)	ID3 (207826_s_at)	TOP1 (208901_s_at)	IGHD (213674_x_at)	FCGR1A|FCGR1C (216950_s_at)	MS4A1 (217418_x_at)	OSBPL10 (219073_s_at)	RAPGEF6 (219112_at)	GRAMD1C (219313_at)	C13orf18 (219471_at)
1136	GTF2I|GTF2IP1|LOC100093631 (201065_s_at)	GBP2 (202748_at)	IFIT3 (204747_at)	ID3 (207826_s_at)	TOP1 (208901_s_at)	FCGR1A|FCGR1C (216950_s_at)	MS4A1 (217418_x_at)	OSBPL10 (219073_s_at)	RAPGEF6 (219112_at)	GRAMD1C (219313_at)	C13orf18 (219471_at)
1137	GTF2I|GTF2IP1|LOC100093631 (201065_s_at)	FOXO1 (202723_s_at)	GBP2 (202748_at)	NELL2 (203413_at)	IFIT3 (204747_at)	ID3 (207826_s_at)	TOP1 (208901_s_at)	IGHD (213674_x_at)	FCGR1A|FCGR1C (216950_s_at)	MS4A1 (217418_x_at)	OSBPL10 (219073_s_at)	GRAMD1C (219313_at)	C13orf18 (219471_at)
1138	GTF2I|GTF2IP1|LOC100093631 (201065_s_at)	GBP2 (202748_at)	IFIT3 (204747_at)	ID3 (207826_s_at)	TOP1 (208901_s_at)	IGHD (213674_x_at)	FCGR1A|FCGR1C (216950_s_at)	OSBPL10 (219073_s_at)	RAPGEF6 (219112_at)	GRAMD1C (219313_at)	C13orf18 (219471_at)
1139	GTF2I|GTF2IP1|LOC100093631 (201065_s_at)	GBP2 (202748_at)	IFIT3 (204747_at)	TOP1 (208901_s_at)	IGHD (213674_x_at)	FCGR1A|FCGR1C (216950_s_at)	MS4A1 (217418_x_at)	OSBPL10 (219073_s_at)	RAPGEF6 (219112_at)	GRAMD1C (219313_at)	C13orf18 (219471_at)
1140	GTF2I|GTF2IP1|LOC100093631 (201065_s_at)	GBP2 (202748_at)	IFIT3 (204747_at)	ID3 (207826_s_at)	TOP1 (208901_s_at)	IGHD (213674_x_at)	FCGR1A|FCGR1C (216950_s_at)	MS4A1 (217418_x_at)	OSBPL10 (219073_s_at)	RAPGEF6 (219112_at)	C13orf18 (219471_at)
1141	GTF2I|GTF2IP1|LOC100093631 (201065_s_at)	CD79A (205049_s_at)	ID3 (207826_s_at)	CALCOCO2 (210817_s_at)	IGHD (213674_x_at)	RSAD2 (213797_at)	IFI44 (214059_at)	FCGR1A|FCGR1C (216950_s_at)	MS4A1 (217418_x_at)	RAPGEF6 (219112_at)	GRAMD1C (219313_at)	C13orf18 (219471_at)	BACH2 (221234_s_at)
1142	GTF2I|GTF2IP1|LOC100093631 (201065_s_at)	ID3 (207826_s_at)	CALCOCO2 (210817_s_at)	IGHD (213674_x_at)	RSAD2 (213797_at)	IFI44 (214059_at)	FCGR1A|FCGR1C (216950_s_at)	MS4A1 (217418_x_at)	OSBPL10 (219073_s_at)	RAPGEF6 (219112_at)	C13orf18 (44790_s_at)
1143	ID3 (207826_s_at)	CALCOCO2 (210817_s_at)	IGHD (213674_x_at)	RSAD2 (213797_at)	IFI44 (214059_at)	FCGR1A|FCGR1C (216950_s_at)	MS4A1 (217418_x_at)	OSBPL10 (219073_s_at)	RAPGEF6 (219112_at)	GRAMD1C (219313_at)	C13orf18 (219471_at)
1144	GTF2I|GTF2IP1|LOC100093631 (201065_s_at)	ID3 (207826_s_at)	CALCOCO2 (210817_s_at)	RSAD2 (213797_at)	IFI44 (214059_at)	FCGR1A|FCGR1C (216950_s_at)	MS4A1 (217418_x_at)	OSBPL10 (219073_s_at)	RAPGEF6 (219112_at)	GRAMD1C (219313_at)	C13orf18 (219471_at)
1145	GTF2I|GTF2IP1|LOC100093631 (201065_s_at)	FOXO1 (202723_s_at)	NELL2 (203413_at)	ID3 (207826_s_at)	CALCOCO2 (210817_s_at)	IGHD (213674_x_at)	RSAD2 (213797_at)	IFI44 (214059_at)	FCGR1A|FCGR1C (216950_s_at)	MS4A1 (217418_x_at)	OSBPL10 (219073_s_at)	GRAMD1C (219313_at)	C13orf18 (219471_at)
1146	GTF2I|GTF2IP1|LOC100093631 (201065_s_at)	ID3 (207826_s_at)	CALCOCO2 (210817_s_at)	IGHD (213674_x_at)	RSAD2 (213797_at)	IFI44 (214059_at)	FCGR1A|FCGR1C (216950_s_at)	OSBPL10 (219073_s_at)	RAPGEF6 (219112_at)	GRAMD1C (219313_at)	C13orf18 (219471_at)
1147	GTF2I|GTF2IP1|LOC100093631 (201065_s_at)	CALCOCO2 (210817_s_at)	IGHD (213674_x_at)	RSAD2 (213797_at)	IFI44 (214059_at)	FCGR1A|FCGR1C (216950_s_at)	MS4A1 (217418_x_at)	OSBPL10 (219073_s_at)	RAPGEF6 (219112_at)	GRAMD1C (219313_at)	C13orf18 (219471_at)
1148	GTF2I|GTF2IP1|LOC100093631 (201065_s_at)	ID3 (207826_s_at)	CALCOCO2 (210817_s_at)	IGHD (213674_x_at)	RSAD2 (213797_at)	IFI44 (214059_at)	FCGR1A|FCGR1C (216950_s_at)	MS4A1 (217418_x_at)	OSBPL10 (219073_s_at)	RAPGEF6 (219112_at)	C13orf18 (219471_at)
1149	GTF2I|GTF2IP1|LOC100093631 (201065_s_at)	IFI44L (204439_at)	CD79A (205049_s_at)	ID3 (207826_s_at)	KPNB1 (208975_s_at)	IGHD (213674_x_at)	RSAD2 (213797_at)	FCGR1A|FCGR1C (216950_s_at)	MS4A1 (217418_x_at)	RAPGEF6 (219112_at)	BACH2 (221234_s_at)	C13orf18 (44790_s_at)
1150	IFI44L (204439_at)	CD79A (205049_s_at)	ID3 (207826_s_at)	KPNB1 (208975_s_at)	IGHD (213674_x_at)	RSAD2 (213797_at)	FCGR1A|FCGR1C (216950_s_at)	MS4A1 (217418_x_at)	RAPGEF6 (219112_at)	GRAMD1C (219313_at)	C13orf18 (219471_at)	BACH2 (221234_s_at)
1151	GTF2I|GTF2IP1|LOC100093631 (201065_s_at)	IFI44L (204439_at)	CD79A (205049_s_at)	ID3 (207826_s_at)	KPNB1 (208975_s_at)	RSAD2 (213797_at)	FCGR1A|FCGR1C (216950_s_at)	MS4A1 (217418_x_at)	RAPGEF6 (219112_at)	GRAMD1C (219313_at)	C13orf18 (219471_at)	BACH2 (221234_s_at)
1152	GTF2I|GTF2IP1|LOC100093631 (201065_s_at)	IFI44L (204439_at)	CD79A (205049_s_at)	ID3 (207826_s_at)	KPNB1 (208975_s_at)	IGHD (213674_x_at)	RSAD2 (213797_at)	FCGR1A|FCGR1C (216950_s_at)	MS4A1 (217418_x_at)	GRAMD1C (219313_at)	C13orf18 (219471_at)	BACH2 (221234_s_at)
1153	GTF2I|GTF2IP1|LOC100093631 (201065_s_at)	IFI44L (204439_at)	CD79A (205049_s_at)	ID3 (207826_s_at)	KPNB1 (208975_s_at)	MS4A1 (210356_x_at)	IGHD (213674_x_at)	RSAD2 (213797_at)	FCGR1A|FCGR1C (216950_s_at)	RAPGEF6 (219112_at)	GRAMD1C (219313_at)	C13orf18 (219471_at)	BACH2 (221234_s_at)
1154	GTF2I|GTF2IP1|LOC100093631 (201065_s_at)	IFI44L (204439_at)	CD79A (205049_s_at)	KPNB1 (208975_s_at)	IGHD (213674_x_at)	RSAD2 (213797_at)	FCGR1A|FCGR1C (216950_s_at)	MS4A1 (217418_x_at)	RAPGEF6 (219112_at)	GRAMD1C (219313_at)	C13orf18 (219471_at)	BACH2 (221234_s_at)
1155	GTF2I|GTF2IP1|LOC100093631 (201065_s_at)	IFI44L (204439_at)	CD79A (205049_s_at)	ID3 (207826_s_at)	KPNB1 (208975_s_at)	IGHD (213674_x_at)	RSAD2 (213797_at)	FCGR1A|FCGR1C (216950_s_at)	MS4A1 (217418_x_at)	RAPGEF6 (219112_at)	C13orf18 (219471_at)	BACH2 (221234_s_at)
1156	IFI44L (204439_at)	ID3 (207826_s_at)	KPNB1 (208975_s_at)	IGHD (213674_x_at)	RSAD2 (213797_at)	FCGR1A|FCGR1C (216950_s_at)	MS4A1 (217418_x_at)	OSBPL10 (219073_s_at)	RAPGEF6 (219112_at)	DPEP2 (219452_at)	C13orf18 (44790_s_at)
1157	GTF2I|GTF2IP1|LOC100093631 (201065_s_at)	IFI44L (204439_at)	ID3 (207826_s_at)	KPNB1 (208975_s_at)	RSAD2 (213797_at)	FCGR1A|FCGR1C (216950_s_at)	MS4A1 (217418_x_at)	OSBPL10 (219073_s_at)	RAPGEF6 (219112_at)	C13orf18 (44790_s_at)
1158	GTF2I|GTF2IP1|LOC100093631 (201065_s_at)	FOXO1 (202723_s_at)	NELL2 (203413_at)	IFI44L (204439_at)	ID3 (207826_s_at)	KPNB1 (208975_s_at)	IGHD (213674_x_at)	RSAD2 (213797_at)	FCGR1A|FCGR1C (216950_s_at)	MS4A1 (217418_x_at)	OSBPL10 (219073_s_at)	C13orf18 (44790_s_at)
1159	GTF2I|GTF2IP1|LOC100093631 (201065_s_at)	IFI44L (204439_at)	ID3 (207826_s_at)	KPNB1 (208975_s_at)	IGHD (213674_x_at)	RSAD2 (213797_at)	FCGR1A|FCGR1C (216950_s_at)	OSBPL10 (219073_s_at)	RAPGEF6 (219112_at)	C13orf18 (44790_s_at)
1160	GTF2I|GTF2IP1|LOC100093631 (201065_s_at)	IFI44L (204439_at)	KPNB1 (208975_s_at)	IGHD (213674_x_at)	RSAD2 (213797_at)	FCGR1A|FCGR1C (216950_s_at)	MS4A1 (217418_x_at)	OSBPL10 (219073_s_at)	RAPGEF6 (219112_at)	C13orf18 (44790_s_at)
1161	IFI44L (204439_at)	ID3 (207826_s_at)	KPNB1 (208975_s_at)	RSAD2 (213797_at)	FCGR1A|FCGR1C (216950_s_at)	MS4A1 (217418_x_at)	OSBPL10 (219073_s_at)	RAPGEF6 (219112_at)	GRAMD1C (219313_at)	C13orf18 (219471_at)
1162	FOXO1 (202723_s_at)	NELL2 (203413_at)	IFI44L (204439_at)	ID3 (207826_s_at)	KPNB1 (208975_s_at)	IGHD (213674_x_at)	RSAD2 (213797_at)	FCGR1A|FCGR1C (216950_s_at)	MS4A1 (217418_x_at)	OSBPL10 (219073_s_at)	GRAMD1C (219313_at)	C13orf18 (219471_at)
1163	IFI44L (204439_at)	ID3 (207826_s_at)	KPNB1 (208975_s_at)	IGHD (213674_x_at)	RSAD2 (213797_at)	FCGR1A|FCGR1C (216950_s_at)	OSBPL10 (219073_s_at)	RAPGEF6 (219112_at)	GRAMD1C (219313_at)	C13orf18 (219471_at)
1164	IFI44L (204439_at)	KPNB1 (208975_s_at)	IGHD (213674_x_at)	RSAD2 (213797_at)	FCGR1A|FCGR1C (216950_s_at)	MS4A1 (217418_x_at)	OSBPL10 (219073_s_at)	RAPGEF6 (219112_at)	GRAMD1C (219313_at)	C13orf18 (219471_at)
1165	IFI44L (204439_at)	ID3 (207826_s_at)	KPNB1 (208975_s_at)	IGHD (213674_x_at)	RSAD2 (213797_at)	FCGR1A|FCGR1C (216950_s_at)	MS4A1 (217418_x_at)	OSBPL10 (219073_s_at)	RAPGEF6 (219112_at)	C13orf18 (219471_at)
1166	GTF2I|GTF2IP1|LOC100093631 (201065_s_at)	FOXO1 (202723_s_at)	NELL2 (203413_at)	IFI44L (204439_at)	ID3 (207826_s_at)	KPNB1 (208975_s_at)	RSAD2 (213797_at)	FCGR1A|FCGR1C (216950_s_at)	MS4A1 (217418_x_at)	OSBPL10 (219073_s_at)	GRAMD1C (219313_at)	C13orf18 (219471_at)
1167	GTF2I|GTF2IP1|LOC100093631 (201065_s_at)	IFI44L (204439_at)	ID3 (207826_s_at)	KPNB1 (208975_s_at)	RSAD2 (213797_at)	FCGR1A|FCGR1C (216950_s_at)	OSBPL10 (219073_s_at)	RAPGEF6 (219112_at)	GRAMD1C (219313_at)	C13orf18 (219471_at)
1168	GTF2I|GTF2IP1|LOC100093631 (201065_s_at)	IFI44L (204439_at)	KPNB1 (208975_s_at)	RSAD2 (213797_at)	FCGR1A|FCGR1C (216950_s_at)	MS4A1 (217418_x_at)	OSBPL10 (219073_s_at)	RAPGEF6 (219112_at)	GRAMD1C (219313_at)	C13orf18 (219471_at)
1169	GTF2I|GTF2IP1|LOC100093631 (201065_s_at)	IFI44L (204439_at)	ID3 (207826_s_at)	KPNB1 (208975_s_at)	RSAD2 (213797_at)	FCGR1A|FCGR1C (216950_s_at)	MS4A1 (217418_x_at)	OSBPL10 (219073_s_at)	RAPGEF6 (219112_at)	C13orf18 (219471_at)
1170	GTF2I|GTF2IP1|LOC100093631 (201065_s_at)	FOXO1 (202723_s_at)	NELL2 (203413_at)	IFI44L (204439_at)	ID3 (207826_s_at)	KPNB1 (208975_s_at)	IGHD (213674_x_at)	RSAD2 (213797_at)	FCGR1A|FCGR1C (216950_s_at)	OSBPL10 (219073_s_at)	GRAMD1C (219313_at)	C13orf18 (219471_at)
1171	GTF2I|GTF2IP1|LOC100093631 (201065_s_at)	FOXO1 (202723_s_at)	NELL2 (203413_at)	IFI44L (204439_at)	KPNB1 (208975_s_at)	IGHD (213674_x_at)	RSAD2 (213797_at)	FCGR1A|FCGR1C (216950_s_at)	MS4A1 (217418_x_at)	OSBPL10 (219073_s_at)	GRAMD1C (219313_at)	C13orf18 (219471_at)
1172	GTF2I|GTF2IP1|LOC100093631 (201065_s_at)	FOXO1 (202723_s_at)	NELL2 (203413_at)	IFI44L (204439_at)	ID3 (207826_s_at)	KPNB1 (208975_s_at)	IGHD (213674_x_at)	RSAD2 (213797_at)	FCGR1A|FCGR1C (216950_s_at)	MS4A1 (217418_x_at)	OSBPL10 (219073_s_at)	C13orf18 (219471_at)
1173	GTF2I|GTF2IP1|LOC100093631 (201065_s_at)	IFI44L (204439_at)	KPNB1 (208975_s_at)	CD200 (209582_s_at)	IGHD (213674_x_at)	RSAD2 (213797_at)	FCGR1A|FCGR1C (216950_s_at)	OSBPL10 (219073_s_at)	RAPGEF6 (219112_at)	GRAMD1C (219313_at)	C13orf18 (219471_at)
1174	GTF2I|GTF2IP1|LOC100093631 (201065_s_at)	IFI44L (204439_at)	ID3 (207826_s_at)	KPNB1 (208975_s_at)	IGHD (213674_x_at)	RSAD2 (213797_at)	FCGR1A|FCGR1C (216950_s_at)	OSBPL10 (219073_s_at)	RAPGEF6 (219112_at)	C13orf18 (219471_at)
1175	GTF2I|GTF2IP1|LOC100093631 (201065_s_at)	IFI44L (204439_at)	KPNB1 (208975_s_at)	IGHD (213674_x_at)	RSAD2 (213797_at)	FCGR1A|FCGR1C (216950_s_at)	MS4A1 (217418_x_at)	OSBPL10 (219073_s_at)	RAPGEF6 (219112_at)	C13orf18 (219471_at)
1176	GTF2I|GTF2IP1|LOC100093631 (201065_s_at)	GBP2 (202748_at)	IFIT3 (204747_at)	CD79A (205049_s_at)	ID3 (207826_s_at)	TOP1 (208901_s_at)	IGHD (213674_x_at)	FCGR1A|FCGR1C (216950_s_at)	MS4A1 (217418_x_at)	RAPGEF6 (219112_at)	BACH2 (221234_s_at)	C13orf18 (44790_s_at)
1177	GBP2 (202748_at)	IFIT3 (204747_at)	CD79A (205049_s_at)	ID3 (207826_s_at)	TOP1 (208901_s_at)	IGHD (213674_x_at)	FCGR1A|FCGR1C (216950_s_at)	MS4A1 (217418_x_at)	RAPGEF6 (219112_at)	GRAMD1C (219313_at)	C13orf18 (219471_at)	BACH2 (221234_s_at)
1178	GTF2I|GTF2IP1|LOC100093631 (201065_s_at)	GBP2 (202748_at)	IFIT3 (204747_at)	CD79A (205049_s_at)	ID3 (207826_s_at)	TOP1 (208901_s_at)	FCGR1A|FCGR1C (216950_s_at)	MS4A1 (217418_x_at)	RAPGEF6 (219112_at)	GRAMD1C (219313_at)	C13orf18 (219471_at)	BACH2 (221234_s_at)
1179	GTF2I|GTF2IP1|LOC100093631 (201065_s_at)	GBP2 (202748_at)	IFIT3 (204747_at)	CD79A (205049_s_at)	ID3 (207826_s_at)	TOP1 (208901_s_at)	IGHD (213674_x_at)	FCGR1A|FCGR1C (216950_s_at)	MS4A1 (217418_x_at)	GRAMD1C (219313_at)	C13orf18 (219471_at)	BACH2 (221234_s_at)
1180	GTF2I|GTF2IP1|LOC100093631 (201065_s_at)	GBP2 (202748_at)	IFIT3 (204747_at)	CD79A (205049_s_at)	ID3 (207826_s_at)	TOP1 (208901_s_at)	MS4A1 (210356_x_at)	IGHD (213674_x_at)	FCGR1A|FCGR1C (216950_s_at)	RAPGEF6 (219112_at)	GRAMD1C (219313_at)	C13orf18 (219471_at)	BACH2 (221234_s_at)
1181	GTF2I|GTF2IP1|LOC100093631 (201065_s_at)	GBP2 (202748_at)	IFIT3 (204747_at)	CD79A (205049_s_at)	TOP1 (208901_s_at)	IGHD (213674_x_at)	FCGR1A|FCGR1C (216950_s_at)	MS4A1 (217418_x_at)	RAPGEF6 (219112_at)	GRAMD1C (219313_at)	C13orf18 (219471_at)	BACH2 (221234_s_at)
1182	GTF2I|GTF2IP1|LOC100093631 (201065_s_at)	GBP2 (202748_at)	IFIT3 (204747_at)	CD79A (205049_s_at)	ID3 (207826_s_at)	TOP1 (208901_s_at)	IGHD (213674_x_at)	FCGR1A|FCGR1C (216950_s_at)	MS4A1 (217418_x_at)	RAPGEF6 (219112_at)	C13orf18 (219471_at)	BACH2 (221234_s_at)
1183	GBP2 (202748_at)	IFIT3 (204747_at)	ID3 (207826_s_at)	TOP1 (208901_s_at)	IGHD (213674_x_at)	FCGR1A|FCGR1C (216950_s_at)	MS4A1 (217418_x_at)	OSBPL10 (219073_s_at)	RAPGEF6 (219112_at)	DPEP2 (219452_at)	C13orf18 (44790_s_at)
1184	GTF2I|GTF2IP1|LOC100093631 (201065_s_at)	GBP2 (202748_at)	IFIT3 (204747_at)	ID3 (207826_s_at)	TOP1 (208901_s_at)	FCGR1A|FCGR1C (216950_s_at)	MS4A1 (217418_x_at)	OSBPL10 (219073_s_at)	RAPGEF6 (219112_at)	C13orf18 (44790_s_at)
1185	GTF2I|GTF2IP1|LOC100093631 (201065_s_at)	FOXO1 (202723_s_at)	GBP2 (202748_at)	NELL2 (203413_at)	IFIT3 (204747_at)	ID3 (207826_s_at)	TOP1 (208901_s_at)	IGHD (213674_x_at)	FCGR1A|FCGR1C (216950_s_at)	MS4A1 (217418_x_at)	OSBPL10 (219073_s_at)	C13orf18 (44790_s_at)
1186	GTF2I|GTF2IP1|LOC100093631 (201065_s_at)	GBP2 (202748_at)	IFIT3 (204747_at)	ID3 (207826_s_at)	TOP1 (208901_s_at)	IGHD (213674_x_at)	FCGR1A|FCGR1C (216950_s_at)	OSBPL10 (219073_s_at)	RAPGEF6 (219112_at)	C13orf18 (44790_s_at)
1187	GTF2I|GTF2IP1|LOC100093631 (201065_s_at)	GBP2 (202748_at)	IFIT3 (204747_at)	TOP1 (208901_s_at)	IGHD (213674_x_at)	FCGR1A|FCGR1C (216950_s_at)	MS4A1 (217418_x_at)	OSBPL10 (219073_s_at)	RAPGEF6 (219112_at)	C13orf18 (44790_s_at)
1188	GBP2 (202748_at)	IFIT3 (204747_at)	ID3 (207826_s_at)	TOP1 (208901_s_at)	FCGR1A|FCGR1C (216950_s_at)	MS4A1 (217418_x_at)	OSBPL10 (219073_s_at)	RAPGEF6 (219112_at)	GRAMD1C (219313_at)	C13orf18 (219471_at)
1189	FOXO1 (202723_s_at)	GBP2 (202748_at)	NELL2 (203413_at)	IFIT3 (204747_at)	ID3 (207826_s_at)	TOP1 (208901_s_at)	IGHD (213674_x_at)	FCGR1A|FCGR1C (216950_s_at)	MS4A1 (217418_x_at)	OSBPL10 (219073_s_at)	GRAMD1C (219313_at)	C13orf18 (219471_at)
1190	GBP2 (202748_at)	IFIT3 (204747_at)	TOP1 (208901_s_at)	IGHD (213674_x_at)	FCGR1A|FCGR1C (216950_s_at)	MS4A1 (217418_x_at)	OSBPL10 (219073_s_at)	RAPGEF6 (219112_at)	GRAMD1C (219313_at)	C13orf18 (219471_at)
1191	GTF2I|GTF2IP1|LOC100093631 (201065_s_at)	FOXO1 (202723_s_at)	GBP2 (202748_at)	NELL2 (203413_at)	IFIT3 (204747_at)	ID3 (207826_s_at)	TOP1 (208901_s_at)	FCGR1A|FCGR1C (216950_s_at)	MS4A1 (217418_x_at)	OSBPL10 (219073_s_at)	GRAMD1C (219313_at)	C13orf18 (219471_at)
1192	GTF2I|GTF2IP1|LOC100093631 (201065_s_at)	GBP2 (202748_at)	IFIT3 (204747_at)	ID3 (207826_s_at)	TOP1 (208901_s_at)	FCGR1A|FCGR1C (216950_s_at)	OSBPL10 (219073_s_at)	RAPGEF6 (219112_at)	GRAMD1C (219313_at)	C13orf18 (219471_at)
1193	GTF2I|GTF2IP1|LOC100093631 (201065_s_at)	GBP2 (202748_at)	IFIT3 (204747_at)	TOP1 (208901_s_at)	FCGR1A|FCGR1C (216950_s_at)	MS4A1 (217418_x_at)	OSBPL10 (219073_s_at)	RAPGEF6 (219112_at)	GRAMD1C (219313_at)	C13orf18 (219471_at)
1194	GTF2I|GTF2IP1|LOC100093631 (201065_s_at)	GBP2 (202748_at)	IFIT3 (204747_at)	ID3 (207826_s_at)	TOP1 (208901_s_at)	FCGR1A|FCGR1C (216950_s_at)	MS4A1 (217418_x_at)	OSBPL10 (219073_s_at)	RAPGEF6 (219112_at)	C13orf18 (219471_at)
1195	GTF2I|GTF2IP1|LOC100093631 (201065_s_at)	FOXO1 (202723_s_at)	GBP2 (202748_at)	NELL2 (203413_at)	IFIT3 (204747_at)	ID3 (207826_s_at)	TOP1 (208901_s_at)	IGHD (213674_x_at)	FCGR1A|FCGR1C (216950_s_at)	OSBPL10 (219073_s_at)	GRAMD1C (219313_at)	C13orf18 (219471_at)
1196	GTF2I|GTF2IP1|LOC100093631 (201065_s_at)	FOXO1 (202723_s_at)	GBP2 (202748_at)	NELL2 (203413_at)	IFIT3 (204747_at)	TOP1 (208901_s_at)	IGHD (213674_x_at)	FCGR1A|FCGR1C (216950_s_at)	MS4A1 (217418_x_at)	OSBPL10 (219073_s_at)	GRAMD1C (219313_at)	C13orf18 (219471_at)
1197	GTF2I|GTF2IP1|LOC100093631 (201065_s_at)	FOXO1 (202723_s_at)	GBP2 (202748_at)	NELL2 (203413_at)	IFIT3 (204747_at)	ID3 (207826_s_at)	TOP1 (208901_s_at)	IGHD (213674_x_at)	FCGR1A|FCGR1C (216950_s_at)	MS4A1 (217418_x_at)	OSBPL10 (219073_s_at)	C13orf18 (219471_at)
1198	GTF2I|GTF2IP1|LOC100093631 (201065_s_at)	GBP2 (202748_at)	IFIT3 (204747_at)	TOP1 (208901_s_at)	CD200 (209582_s_at)	IGHD (213674_x_at)	FCGR1A|FCGR1C (216950_s_at)	OSBPL10 (219073_s_at)	RAPGEF6 (219112_at)	GRAMD1C (219313_at)	C13orf18 (219471_at)
1199	GTF2I|GTF2IP1|LOC100093631 (201065_s_at)	GBP2 (202748_at)	IFIT3 (204747_at)	ID3 (207826_s_at)	TOP1 (208901_s_at)	IGHD (213674_x_at)	FCGR1A|FCGR1C (216950_s_at)	OSBPL10 (219073_s_at)	RAPGEF6 (219112_at)	C13orf18 (219471_at)
1200	GTF2I|GTF2IP1|LOC100093631 (201065_s_at)	GBP2 (202748_at)	IFIT3 (204747_at)	TOP1 (208901_s_at)	IGHD (213674_x_at)	FCGR1A|FCGR1C (216950_s_at)	MS4A1 (217418_x_at)	OSBPL10 (219073_s_at)	RAPGEF6 (219112_at)	C13orf18 (219471_at)
1201	GTF2I|GTF2IP1|LOC100093631 (201065_s_at)	CD79A (205049_s_at)	ID3 (207826_s_at)	CALCOCO2 (210817_s_at)	IGHD (213674_x_at)	RSAD2 (213797_at)	IFI44 (214059_at)	FCGR1A|FCGR1C (216950_s_at)	MS4A1 (217418_x_at)	RAPGEF6 (219112_at)	BACH2 (221234_s_at)	C13orf18 (44790_s_at)
1202	CD79A (205049_s_at)	ID3 (207826_s_at)	CALCOCO2 (210817_s_at)	IGHD (213674_x_at)	RSAD2 (213797_at)	IFI44 (214059_at)	FCGR1A|FCGR1C (216950_s_at)	MS4A1 (217418_x_at)	RAPGEF6 (219112_at)	GRAMD1C (219313_at)	C13orf18 (219471_at)	BACH2 (221234_s_at)
1203	GTF2I|GTF2IP1|LOC100093631 (201065_s_at)	CD79A (205049_s_at)	ID3 (207826_s_at)	CALCOCO2 (210817_s_at)	RSAD2 (213797_at)	IFI44 (214059_at)	FCGR1A|FCGR1C (216950_s_at)	MS4A1 (217418_x_at)	RAPGEF6 (219112_at)	GRAMD1C (219313_at)	C13orf18 (219471_at)	BACH2 (221234_s_at)
1204	GTF2I|GTF2IP1|LOC100093631 (201065_s_at)	CD79A (205049_s_at)	ID3 (207826_s_at)	CALCOCO2 (210817_s_at)	IGHD (213674_x_at)	RSAD2 (213797_at)	IFI44 (214059_at)	FCGR1A|FCGR1C (216950_s_at)	MS4A1 (217418_x_at)	GRAMD1C (219313_at)	C13orf18 (219471_at)	BACH2 (221234_s_at)
1205	GTF2I|GTF2IP1|LOC100093631 (201065_s_at)	CD79A (205049_s_at)	ID3 (207826_s_at)	MS4A1 (210356_x_at)	CALCOCO2 (210817_s_at)	IGHD (213674_x_at)	RSAD2 (213797_at)	IFI44 (214059_at)	FCGR1A|FCGR1C (216950_s_at)	RAPGEF6 (219112_at)	GRAMD1C (219313_at)	C13orf18 (219471_at)	BACH2 (221234_s_at)
1206	GTF2I|GTF2IP1|LOC100093631 (201065_s_at)	CD79A (205049_s_at)	CALCOCO2 (210817_s_at)	IGHD (213674_x_at)	RSAD2 (213797_at)	IFI44 (214059_at)	FCGR1A|FCGR1C (216950_s_at)	MS4A1 (217418_x_at)	RAPGEF6 (219112_at)	GRAMD1C (219313_at)	C13orf18 (219471_at)	BACH2 (221234_s_at)
1207	GTF2I|GTF2IP1|LOC100093631 (201065_s_at)	CD79A (205049_s_at)	ID3 (207826_s_at)	CALCOCO2 (210817_s_at)	IGHD (213674_x_at)	RSAD2 (213797_at)	IFI44 (214059_at)	FCGR1A|FCGR1C (216950_s_at)	MS4A1 (217418_x_at)	RAPGEF6 (219112_at)	C13orf18 (219471_at)	BACH2 (221234_s_at)
1208	ID3 (207826_s_at)	CALCOCO2 (210817_s_at)	IGHD (213674_x_at)	RSAD2 (213797_at)	IFI44 (214059_at)	FCGR1A|FCGR1C (216950_s_at)	MS4A1 (217418_x_at)	OSBPL10 (219073_s_at)	RAPGEF6 (219112_at)	DPEP2 (219452_at)	C13orf18 (44790_s_at)
1209	GTF2I|GTF2IP1|LOC100093631 (201065_s_at)	ID3 (207826_s_at)	CALCOCO2 (210817_s_at)	RSAD2 (213797_at)	IFI44 (214059_at)	FCGR1A|FCGR1C (216950_s_at)	MS4A1 (217418_x_at)	OSBPL10 (219073_s_at)	RAPGEF6 (219112_at)	C13orf18 (44790_s_at)
1210	GTF2I|GTF2IP1|LOC100093631 (201065_s_at)	FOXO1 (202723_s_at)	NELL2 (203413_at)	ID3 (207826_s_at)	CALCOCO2 (210817_s_at)	IGHD (213674_x_at)	RSAD2 (213797_at)	IFI44 (214059_at)	FCGR1A|FCGR1C (216950_s_at)	MS4A1 (217418_x_at)	OSBPL10 (219073_s_at)	C13orf18 (44790_s_at)
1211	GTF2I|GTF2IP1|LOC100093631 (201065_s_at)	ID3 (207826_s_at)	CALCOCO2 (210817_s_at)	IGHD (213674_x_at)	RSAD2 (213797_at)	IFI44 (214059_at)	FCGR1A|FCGR1C (216950_s_at)	OSBPL10 (219073_s_at)	RAPGEF6 (219112_at)	C13orf18 (44790_s_at)
1212	GTF2I|GTF2IP1|LOC100093631 (201065_s_at)	CALCOCO2 (210817_s_at)	IGHD (213674_x_at)	RSAD2 (213797_at)	IFI44 (214059_at)	FCGR1A|FCGR1C (216950_s_at)	MS4A1 (217418_x_at)	OSBPL10 (219073_s_at)	RAPGEF6 (219112_at)	C13orf18 (44790_s_at)
1213	ID3 (207826_s_at)	CALCOCO2 (210817_s_at)	RSAD2 (213797_at)	IFI44 (214059_at)	FCGR1A|FCGR1C (216950_s_at)	MS4A1 (217418_x_at)	OSBPL10 (219073_s_at)	RAPGEF6 (219112_at)	GRAMD1C (219313_at)	C13orf18 (219471_at)
1214	FOXO1 (202723_s_at)	NELL2 (203413_at)	ID3 (207826_s_at)	CALCOCO2 (210817_s_at)	IGHD (213674_x_at)	RSAD2 (213797_at)	IFI44 (214059_at)	FCGR1A|FCGR1C (216950_s_at)	MS4A1 (217418_x_at)	OSBPL10 (219073_s_at)	GRAMD1C (219313_at)	C13orf18 (219471_at)
1215	ID3 (207826_s_at)	CALCOCO2 (210817_s_at)	IGHD (213674_x_at)	RSAD2 (213797_at)	IFI44 (214059_at)	FCGR1A|FCGR1C (216950_s_at)	OSBPL10 (219073_s_at)	RAPGEF6 (219112_at)	GRAMD1C (219313_at)	C13orf18 (219471_at)
1216	CALCOCO2 (210817_s_at)	IGHD (213674_x_at)	RSAD2 (213797_at)	IFI44 (214059_at)	FCGR1A|FCGR1C (216950_s_at)	MS4A1 (217418_x_at)	OSBPL10 (219073_s_at)	RAPGEF6 (219112_at)	GRAMD1C (219313_at)	C13orf18 (219471_at)
1217	ID3 (207826_s_at)	CALCOCO2 (210817_s_at)	IGHD (213674_x_at)	RSAD2 (213797_at)	IFI44 (214059_at)	FCGR1A|FCGR1C (216950_s_at)	MS4A1 (217418_x_at)	OSBPL10 (219073_s_at)	RAPGEF6 (219112_at)	C13orf18 (219471_at)
1218	GTF2I|GTF2IP1|LOC100093631 (201065_s_at)	FOXO1 (202723_s_at)	NELL2 (203413_at)	ID3 (207826_s_at)	CALCOCO2 (210817_s_at)	RSAD2 (213797_at)	IFI44 (214059_at)	FCGR1A|FCGR1C (216950_s_at)	MS4A1 (217418_x_at)	OSBPL10 (219073_s_at)	GRAMD1C (219313_at)	C13orf18 (219471_at)
1219	GTF2I|GTF2IP1|LOC100093631 (201065_s_at)	ID3 (207826_s_at)	CALCOCO2 (210817_s_at)	RSAD2 (213797_at)	IFI44 (214059_at)	FCGR1A|FCGR1C (216950_s_at)	OSBPL10 (219073_s_at)	RAPGEF6 (219112_at)	GRAMD1C (219313_at)	C13orf18 (219471_at)
1220	GTF2I|GTF2IP1|LOC100093631 (201065_s_at)	CALCOCO2 (210817_s_at)	RSAD2 (213797_at)	IFI44 (214059_at)	FCGR1A|FCGR1C (216950_s_at)	MS4A1 (217418_x_at)	OSBPL10 (219073_s_at)	RAPGEF6 (219112_at)	GRAMD1C (219313_at)	C13orf18 (219471_at)
1221	GTF2I|GTF2IP1|LOC100093631 (201065_s_at)	ID3 (207826_s_at)	CALCOCO2 (210817_s_at)	RSAD2 (213797_at)	IFI44 (214059_at)	FCGR1A|FCGR1C (216950_s_at)	MS4A1 (217418_x_at)	OSBPL10 (219073_s_at)	RAPGEF6 (219112_at)	C13orf18 (219471_at)
1222	GTF2I|GTF2IP1|LOC100093631 (201065_s_at)	FOXO1 (202723_s_at)	NELL2 (203413_at)	ID3 (207826_s_at)	CALCOCO2 (210817_s_at)	IGHD (213674_x_at)	RSAD2 (213797_at)	IFI44 (214059_at)	FCGR1A|FCGR1C (216950_s_at)	OSBPL10 (219073_s_at)	GRAMD1C (219313_at)	C13orf18 (219471_at)
1223	GTF2I|GTF2IP1|LOC100093631 (201065_s_at)	FOXO1 (202723_s_at)	NELL2 (203413_at)	CALCOCO2 (210817_s_at)	IGHD (213674_x_at)	RSAD2 (213797_at)	IFI44 (214059_at)	FCGR1A|FCGR1C (216950_s_at)	MS4A1 (217418_x_at)	OSBPL10 (219073_s_at)	GRAMD1C (219313_at)	C13orf18 (219471_at)
1224	GTF2I|GTF2IP1|LOC100093631 (201065_s_at)	FOXO1 (202723_s_at)	NELL2 (203413_at)	ID3 (207826_s_at)	CALCOCO2 (210817_s_at)	IGHD (213674_x_at)	RSAD2 (213797_at)	IFI44 (214059_at)	FCGR1A|FCGR1C (216950_s_at)	MS4A1 (217418_x_at)	OSBPL10 (219073_s_at)	C13orf18 (219471_at)
1225	GTF2I|GTF2IP1|LOC100093631 (201065_s_at)	CD200 (209582_s_at)	CALCOCO2 (210817_s_at)	IGHD (213674_x_at)	RSAD2 (213797_at)	IFI44 (214059_at)	FCGR1A|FCGR1C (216950_s_at)	OSBPL10 (219073_s_at)	RAPGEF6 (219112_at)	GRAMD1C (219313_at)	C13orf18 (219471_at)
1226	GTF2I|GTF2IP1|LOC100093631 (201065_s_at)	ID3 (207826_s_at)	CALCOCO2 (210817_s_at)	IGHD (213674_x_at)	RSAD2 (213797_at)	IFI44 (214059_at)	FCGR1A|FCGR1C (216950_s_at)	OSBPL10 (219073_s_at)	RAPGEF6 (219112_at)	C13orf18 (219471_at)
1227	GTF2I|GTF2IP1|LOC100093631 (201065_s_at)	CALCOCO2 (210817_s_at)	IGHD (213674_x_at)	RSAD2 (213797_at)	IFI44 (214059_at)	FCGR1A|FCGR1C (216950_s_at)	MS4A1 (217418_x_at)	OSBPL10 (219073_s_at)	RAPGEF6 (219112_at)	C13orf18 (219471_at)
1228	IFI44L (204439_at)	CD79A (205049_s_at)	ID3 (207826_s_at)	KPNB1 (208975_s_at)	IGHD (213674_x_at)	RSAD2 (213797_at)	FCGR1A|FCGR1C (216950_s_at)	MS4A1 (217418_x_at)	RAPGEF6 (219112_at)	DPEP2 (219452_at)	BACH2 (221234_s_at)	C13orf18 (44790_s_at)
1229	GTF2I|GTF2IP1|LOC100093631 (201065_s_at)	IFI44L (204439_at)	CD79A (205049_s_at)	ID3 (207826_s_at)	KPNB1 (208975_s_at)	RSAD2 (213797_at)	FCGR1A|FCGR1C (216950_s_at)	MS4A1 (217418_x_at)	RAPGEF6 (219112_at)	BACH2 (221234_s_at)	C13orf18 (44790_s_at)
1230	GTF2I|GTF2IP1|LOC100093631 (201065_s_at)	IFI44L (204439_at)	CD79A (205049_s_at)	ID3 (207826_s_at)	KPNB1 (208975_s_at)	IGHD (213674_x_at)	RSAD2 (213797_at)	FCGR1A|FCGR1C (216950_s_at)	MS4A1 (217418_x_at)	BACH2 (221234_s_at)	C13orf18 (44790_s_at)
1231	GTF2I|GTF2IP1|LOC100093631 (201065_s_at)	IFI44L (204439_at)	CD79A (205049_s_at)	ID3 (207826_s_at)	KPNB1 (208975_s_at)	MS4A1 (210356_x_at)	IGHD (213674_x_at)	RSAD2 (213797_at)	FCGR1A|FCGR1C (216950_s_at)	RAPGEF6 (219112_at)	BACH2 (221234_s_at)	C13orf18 (44790_s_at)
1232	GTF2I|GTF2IP1|LOC100093631 (201065_s_at)	IFI44L (204439_at)	CD79A (205049_s_at)	KPNB1 (208975_s_at)	IGHD (213674_x_at)	RSAD2 (213797_at)	FCGR1A|FCGR1C (216950_s_at)	MS4A1 (217418_x_at)	RAPGEF6 (219112_at)	BACH2 (221234_s_at)	C13orf18 (44790_s_at)
1233	IFI44L (204439_at)	CD79A (205049_s_at)	ID3 (207826_s_at)	KPNB1 (208975_s_at)	RSAD2 (213797_at)	FCGR1A|FCGR1C (216950_s_at)	MS4A1 (217418_x_at)	RAPGEF6 (219112_at)	GRAMD1C (219313_at)	C13orf18 (219471_at)	BACH2 (221234_s_at)
1234	IFI44L (204439_at)	CD79A (205049_s_at)	ID3 (207826_s_at)	KPNB1 (208975_s_at)	IGHD (213674_x_at)	RSAD2 (213797_at)	FCGR1A|FCGR1C (216950_s_at)	MS4A1 (217418_x_at)	GRAMD1C (219313_at)	C13orf18 (219471_at)	BACH2 (221234_s_at)
1235	IFI44L (204439_at)	CD79A (205049_s_at)	ID3 (207826_s_at)	KPNB1 (208975_s_at)	MS4A1 (210356_x_at)	IGHD (213674_x_at)	RSAD2 (213797_at)	FCGR1A|FCGR1C (216950_s_at)	RAPGEF6 (219112_at)	GRAMD1C (219313_at)	C13orf18 (219471_at)	BACH2 (221234_s_at)
1236	IFI44L (204439_at)	CD79A (205049_s_at)	KPNB1 (208975_s_at)	IGHD (213674_x_at)	RSAD2 (213797_at)	FCGR1A|FCGR1C (216950_s_at)	MS4A1 (217418_x_at)	RAPGEF6 (219112_at)	GRAMD1C (219313_at)	C13orf18 (219471_at)	BACH2 (221234_s_at)
1237	IFI44L (204439_at)	CD79A (205049_s_at)	ID3 (207826_s_at)	KPNB1 (208975_s_at)	IGHD (213674_x_at)	RSAD2 (213797_at)	FCGR1A|FCGR1C (216950_s_at)	MS4A1 (217418_x_at)	RAPGEF6 (219112_at)	C13orf18 (219471_at)	BACH2 (221234_s_at)
1238	GTF2I|GTF2IP1|LOC100093631 (201065_s_at)	IFI44L (204439_at)	CD79A (205049_s_at)	ID3 (207826_s_at)	KPNB1 (208975_s_at)	RSAD2 (213797_at)	FCGR1A|FCGR1C (216950_s_at)	MS4A1 (217418_x_at)	GRAMD1C (219313_at)	C13orf18 (219471_at)	BACH2 (221234_s_at)
1239	GTF2I|GTF2IP1|LOC100093631 (201065_s_at)	IFI44L (204439_at)	CD79A (205049_s_at)	ID3 (207826_s_at)	KPNB1 (208975_s_at)	MS4A1 (210356_x_at)	RSAD2 (213797_at)	FCGR1A|FCGR1C (216950_s_at)	RAPGEF6 (219112_at)	GRAMD1C (219313_at)	C13orf18 (219471_at)	BACH2 (221234_s_at)
1240	GTF2I|GTF2IP1|LOC100093631 (201065_s_at)	IFI44L (204439_at)	CD79A (205049_s_at)	KPNB1 (208975_s_at)	RSAD2 (213797_at)	FCGR1A|FCGR1C (216950_s_at)	MS4A1 (217418_x_at)	RAPGEF6 (219112_at)	GRAMD1C (219313_at)	C13orf18 (219471_at)	BACH2 (221234_s_at)
1241	GTF2I|GTF2IP1|LOC100093631 (201065_s_at)	IFI44L (204439_at)	CD79A (205049_s_at)	ID3 (207826_s_at)	KPNB1 (208975_s_at)	RSAD2 (213797_at)	FCGR1A|FCGR1C (216950_s_at)	MS4A1 (217418_x_at)	RAPGEF6 (219112_at)	C13orf18 (219471_at)	BACH2 (221234_s_at)
1242	GTF2I|GTF2IP1|LOC100093631 (201065_s_at)	IFI44L (204439_at)	CD79A (205049_s_at)	ID3 (207826_s_at)	KPNB1 (208975_s_at)	MS4A1 (210356_x_at)	IGHD (213674_x_at)	RSAD2 (213797_at)	FCGR1A|FCGR1C (216950_s_at)	GRAMD1C (219313_at)	C13orf18 (219471_at)	BACH2 (221234_s_at)
1243	GTF2I|GTF2IP1|LOC100093631 (201065_s_at)	IFI44L (204439_at)	CD79A (205049_s_at)	KPNB1 (208975_s_at)	IGHD (213674_x_at)	RSAD2 (213797_at)	FCGR1A|FCGR1C (216950_s_at)	MS4A1 (217418_x_at)	GRAMD1C (219313_at)	C13orf18 (219471_at)	BACH2 (221234_s_at)
1244	GTF2I|GTF2IP1|LOC100093631 (201065_s_at)	IFI44L (204439_at)	CD79A (205049_s_at)	ID3 (207826_s_at)	KPNB1 (208975_s_at)	IGHD (213674_x_at)	RSAD2 (213797_at)	FCGR1A|FCGR1C (216950_s_at)	MS4A1 (217418_x_at)	C13orf18 (219471_at)	BACH2 (221234_s_at)
1245	GTF2I|GTF2IP1|LOC100093631 (201065_s_at)	IFI44L (204439_at)	CD79A (205049_s_at)	KPNB1 (208975_s_at)	MS4A1 (210356_x_at)	IGHD (213674_x_at)	RSAD2 (213797_at)	FCGR1A|FCGR1C (216950_s_at)	RAPGEF6 (219112_at)	GRAMD1C (219313_at)	C13orf18 (219471_at)	BACH2 (221234_s_at)
1246	GTF2I|GTF2IP1|LOC100093631 (201065_s_at)	IFI44L (204439_at)	CD79A (205049_s_at)	ID3 (207826_s_at)	KPNB1 (208975_s_at)	MS4A1 (210356_x_at)	IGHD (213674_x_at)	RSAD2 (213797_at)	FCGR1A|FCGR1C (216950_s_at)	RAPGEF6 (219112_at)	C13orf18 (219471_at)	BACH2 (221234_s_at)
1247	GTF2I|GTF2IP1|LOC100093631 (201065_s_at)	IFI44L (204439_at)	CD79A (205049_s_at)	KPNB1 (208975_s_at)	IGHD (213674_x_at)	RSAD2 (213797_at)	FCGR1A|FCGR1C (216950_s_at)	MS4A1 (217418_x_at)	RAPGEF6 (219112_at)	C13orf18 (219471_at)	BACH2 (221234_s_at)
1248	IFI44L (204439_at)	ID3 (207826_s_at)	KPNB1 (208975_s_at)	RSAD2 (213797_at)	FCGR1A|FCGR1C (216950_s_at)	MS4A1 (217418_x_at)	OSBPL10 (219073_s_at)	RAPGEF6 (219112_at)	DPEP2 (219452_at)	C13orf18 (44790_s_at)
1249	FOXO1 (202723_s_at)	NELL2 (203413_at)	IFI44L (204439_at)	ID3 (207826_s_at)	KPNB1 (208975_s_at)	IGHD (213674_x_at)	RSAD2 (213797_at)	FCGR1A|FCGR1C (216950_s_at)	MS4A1 (217418_x_at)	OSBPL10 (219073_s_at)	DPEP2 (219452_at)	C13orf18 (44790_s_at)
1250	IFI44L (204439_at)	ID3 (207826_s_at)	KPNB1 (208975_s_at)	IGHD (213674_x_at)	RSAD2 (213797_at)	FCGR1A|FCGR1C (216950_s_at)	OSBPL10 (219073_s_at)	RAPGEF6 (219112_at)	DPEP2 (219452_at)	C13orf18 (44790_s_at)
1251	IFI44L (204439_at)	KPNB1 (208975_s_at)	IGHD (213674_x_at)	RSAD2 (213797_at)	FCGR1A|FCGR1C (216950_s_at)	MS4A1 (217418_x_at)	OSBPL10 (219073_s_at)	RAPGEF6 (219112_at)	DPEP2 (219452_at)	C13orf18 (44790_s_at)
1252	GTF2I|GTF2IP1|LOC100093631 (201065_s_at)	FOXO1 (202723_s_at)	NELL2 (203413_at)	IFI44L (204439_at)	ID3 (207826_s_at)	KPNB1 (208975_s_at)	RSAD2 (213797_at)	FCGR1A|FCGR1C (216950_s_at)	MS4A1 (217418_x_at)	OSBPL10 (219073_s_at)	C13orf18 (44790_s_at)
1253	GTF2I|GTF2IP1|LOC100093631 (201065_s_at)	IFI44L (204439_at)	ID3 (207826_s_at)	KPNB1 (208975_s_at)	RSAD2 (213797_at)	FCGR1A|FCGR1C (216950_s_at)	OSBPL10 (219073_s_at)	RAPGEF6 (219112_at)	C13orf18 (44790_s_at)
1254	GTF2I|GTF2IP1|LOC100093631 (201065_s_at)	IFI44L (204439_at)	KPNB1 (208975_s_at)	RSAD2 (213797_at)	FCGR1A|FCGR1C (216950_s_at)	MS4A1 (217418_x_at)	OSBPL10 (219073_s_at)	RAPGEF6 (219112_at)	C13orf18 (44790_s_at)
1255	GTF2I|GTF2IP1|LOC100093631 (201065_s_at)	FOXO1 (202723_s_at)	NELL2 (203413_at)	IFI44L (204439_at)	ID3 (207826_s_at)	KPNB1 (208975_s_at)	IGHD (213674_x_at)	RSAD2 (213797_at)	FCGR1A|FCGR1C (216950_s_at)	OSBPL10 (219073_s_at)	C13orf18 (44790_s_at)
1256	GTF2I|GTF2IP1|LOC100093631 (201065_s_at)	FOXO1 (202723_s_at)	NELL2 (203413_at)	IFI44L (204439_at)	KPNB1 (208975_s_at)	IGHD (213674_x_at)	RSAD2 (213797_at)	FCGR1A|FCGR1C (216950_s_at)	MS4A1 (217418_x_at)	OSBPL10 (219073_s_at)	C13orf18 (44790_s_at)
1257	GTF2I|GTF2IP1|LOC100093631 (201065_s_at)	IFI44L (204439_at)	KPNB1 (208975_s_at)	CD200 (209582_s_at)	IGHD (213674_x_at)	RSAD2 (213797_at)	FCGR1A|FCGR1C (216950_s_at)	OSBPL10 (219073_s_at)	RAPGEF6 (219112_at)	C13orf18 (44790_s_at)
1258	FOXO1 (202723_s_at)	NELL2 (203413_at)	IFI44L (204439_at)	ID3 (207826_s_at)	KPNB1 (208975_s_at)	RSAD2 (213797_at)	FCGR1A|FCGR1C (216950_s_at)	MS4A1 (217418_x_at)	OSBPL10 (219073_s_at)	GRAMD1C (219313_at)	C13orf18 (219471_at)
1259	IFI44L (204439_at)	ID3 (207826_s_at)	KPNB1 (208975_s_at)	RSAD2 (213797_at)	FCGR1A|FCGR1C (216950_s_at)	OSBPL10 (219073_s_at)	RAPGEF6 (219112_at)	GRAMD1C (219313_at)	C13orf18 (219471_at)
1260	IFI44L (204439_at)	KPNB1 (208975_s_at)	RSAD2 (213797_at)	FCGR1A|FCGR1C (216950_s_at)	MS4A1 (217418_x_at)	OSBPL10 (219073_s_at)	RAPGEF6 (219112_at)	GRAMD1C (219313_at)	C13orf18 (219471_at)
1261	IFI44L (204439_at)	ID3 (207826_s_at)	KPNB1 (208975_s_at)	RSAD2 (213797_at)	FCGR1A|FCGR1C (216950_s_at)	MS4A1 (217418_x_at)	OSBPL10 (219073_s_at)	RAPGEF6 (219112_at)	C13orf18 (219471_at)
1262	FOXO1 (202723_s_at)	NELL2 (203413_at)	IFI44L (204439_at)	ID3 (207826_s_at)	KPNB1 (208975_s_at)	IGHD (213674_x_at)	RSAD2 (213797_at)	FCGR1A|FCGR1C (216950_s_at)	OSBPL10 (219073_s_at)	GRAMD1C (219313_at)	C13orf18 (219471_at)
1263	FOXO1 (202723_s_at)	NELL2 (203413_at)	IFI44L (204439_at)	KPNB1 (208975_s_at)	IGHD (213674_x_at)	RSAD2 (213797_at)	FCGR1A|FCGR1C (216950_s_at)	MS4A1 (217418_x_at)	OSBPL10 (219073_s_at)	GRAMD1C (219313_at)	C13orf18 (219471_at)
1264	FOXO1 (202723_s_at)	NELL2 (203413_at)	IFI44L (204439_at)	ID3 (207826_s_at)	KPNB1 (208975_s_at)	IGHD (213674_x_at)	RSAD2 (213797_at)	FCGR1A|FCGR1C (216950_s_at)	MS4A1 (217418_x_at)	OSBPL10 (219073_s_at)	C13orf18 (219471_at)
1265	IFI44L (204439_at)	KPNB1 (208975_s_at)	CD200 (209582_s_at)	IGHD (213674_x_at)	RSAD2 (213797_at)	FCGR1A|FCGR1C (216950_s_at)	OSBPL10 (219073_s_at)	RAPGEF6 (219112_at)	GRAMD1C (219313_at)	C13orf18 (219471_at)
1266	IFI44L (204439_at)	ID3 (207826_s_at)	KPNB1 (208975_s_at)	IGHD (213674_x_at)	RSAD2 (213797_at)	FCGR1A|FCGR1C (216950_s_at)	OSBPL10 (219073_s_at)	RAPGEF6 (219112_at)	C13orf18 (219471_at)
1267	IFI44L (204439_at)	KPNB1 (208975_s_at)	IGHD (213674_x_at)	RSAD2 (213797_at)	FCGR1A|FCGR1C (216950_s_at)	MS4A1 (217418_x_at)	OSBPL10 (219073_s_at)	RAPGEF6 (219112_at)	C13orf18 (219471_at)
1268	GTF2I|GTF2IP1|LOC100093631 (201065_s_at)	FOXO1 (202723_s_at)	NELL2 (203413_at)	IFI44L (204439_at)	ID3 (207826_s_at)	KPNB1 (208975_s_at)	RSAD2 (213797_at)	IGHD (215621_s_at)	FCGR1A|FCGR1C (216950_s_at)	OSBPL10 (219073_s_at)	GRAMD1C (219313_at)	C13orf18 (219471_at)
1269	GTF2I|GTF2IP1|LOC100093631 (201065_s_at)	FOXO1 (202723_s_at)	NELL2 (203413_at)	IFI44L (204439_at)	KPNB1 (208975_s_at)	RSAD2 (213797_at)	FCGR1A|FCGR1C (216950_s_at)	MS4A1 (217418_x_at)	OSBPL10 (219073_s_at)	GRAMD1C (219313_at)	C13orf18 (219471_at)
1270	GTF2I|GTF2IP1|LOC100093631 (201065_s_at)	FOXO1 (202723_s_at)	NELL2 (203413_at)	IFI44L (204439_at)	ID3 (207826_s_at)	KPNB1 (208975_s_at)	RSAD2 (213797_at)	FCGR1A|FCGR1C (216950_s_at)	MS4A1 (217418_x_at)	OSBPL10 (219073_s_at)	C13orf18 (219471_at)
1271	GTF2I|GTF2IP1|LOC100093631 (201065_s_at)	IFI44L (204439_at)	KPNB1 (208975_s_at)	CD200 (209582_s_at)	RSAD2 (213797_at)	FCGR1A|FCGR1C (216950_s_at)	OSBPL10 (219073_s_at)	RAPGEF6 (219112_at)	GRAMD1C (219313_at)	C13orf18 (219471_at)
1272	GTF2I|GTF2IP1|LOC100093631 (201065_s_at)	IFI44L (204439_at)	ID3 (207826_s_at)	KPNB1 (208975_s_at)	RSAD2 (213797_at)	FCGR1A|FCGR1C (216950_s_at)	OSBPL10 (219073_s_at)	RAPGEF6 (219112_at)	C13orf18 (219471_at)
1273	GTF2I|GTF2IP1|LOC100093631 (201065_s_at)	IFI44L (204439_at)	KPNB1 (208975_s_at)	RSAD2 (213797_at)	FCGR1A|FCGR1C (216950_s_at)	MS4A1 (217418_x_at)	OSBPL10 (219073_s_at)	RAPGEF6 (219112_at)	C13orf18 (219471_at)
1274	GTF2I|GTF2IP1|LOC100093631 (201065_s_at)	FOXO1 (202723_s_at)	NELL2 (203413_at)	IFI44L (204439_at)	KPNB1 (208975_s_at)	CD200 (209582_s_at)	IGHD (213674_x_at)	RSAD2 (213797_at)	FCGR1A|FCGR1C (216950_s_at)	OSBPL10 (219073_s_at)	GRAMD1C (219313_at)	C13orf18 (219471_at)
1275	GTF2I|GTF2IP1|LOC100093631 (201065_s_at)	FOXO1 (202723_s_at)	NELL2 (203413_at)	IFI44L (204439_at)	ID3 (207826_s_at)	KPNB1 (208975_s_at)	IGHD (213674_x_at)	RSAD2 (213797_at)	FCGR1A|FCGR1C (216950_s_at)	OSBPL10 (219073_s_at)	C13orf18 (219471_at)
1276	GTF2I|GTF2IP1|LOC100093631 (201065_s_at)	FOXO1 (202723_s_at)	NELL2 (203413_at)	IFI44L (204439_at)	KPNB1 (208975_s_at)	IGHD (213674_x_at)	RSAD2 (213797_at)	FCGR1A|FCGR1C (216950_s_at)	MS4A1 (217418_x_at)	OSBPL10 (219073_s_at)	C13orf18 (219471_at)
1277	GTF2I|GTF2IP1|LOC100093631 (201065_s_at)	IFI44L (204439_at)	KPNB1 (208975_s_at)	CD200 (209582_s_at)	IGHD (213674_x_at)	RSAD2 (213797_at)	FCGR1A|FCGR1C (216950_s_at)	OSBPL10 (219073_s_at)	RAPGEF6 (219112_at)	C13orf18 (219471_at)
1278	GTF2I|GTF2IP1|LOC100093631 (201065_s_at)	MX1 (202086_at)	DEGS1 (207431_s_at)	ID3 (207826_s_at)	IGHD (213674_x_at)	RSAD2 (213797_at)	FCGR1B (214511_x_at)	MS4A1 (217418_x_at)	OSBPL10 (219073_s_at)	RAPGEF6 (219112_at)	GRAMD1C (219313_at)	C13orf18 (219471_at)
1279	GTF2I|GTF2IP1|LOC100093631 (201065_s_at)	ID3 (207826_s_at)	TOP1 (208901_s_at)	IGHD (213674_x_at)	RSAD2 (213797_at)	IFI44 (214059_at)	FCGR1B (214511_x_at)	MS4A1 (217418_x_at)	OSBPL10 (219073_s_at)	RAPGEF6 (219112_at)	GRAMD1C (219313_at)	C13orf18 (219471_at)
1280	GTF2I|GTF2IP1|LOC100093631 (201065_s_at)	MX1 (202086_at)	TNFAIP6 (206025_s_at)	ID3 (207826_s_at)	IGHD (213674_x_at)	RSAD2 (213797_at)	FCGR1A|FCGR1C (216950_s_at)	MS4A1 (217418_x_at)	OSBPL10 (219073_s_at)	RAPGEF6 (219112_at)	GRAMD1C (219313_at)	C13orf18 (219471_at)
1281	GTF2I|GTF2IP1|LOC100093631 (201065_s_at)	MX1 (202086_at)	CD79A (205049_s_at)	DEGS1 (207431_s_at)	ID3 (207826_s_at)	IGHD (213674_x_at)	RSAD2 (213797_at)	FCGR1B (214511_x_at)	MS4A1 (217418_x_at)	RAPGEF6 (219112_at)	GRAMD1C (219313_at)	C13orf18 (219471_at)	BACH2 (221234_s_at)
1282	GTF2I|GTF2IP1|LOC100093631 (201065_s_at)	MX1 (202086_at)	DEGS1 (207431_s_at)	ID3 (207826_s_at)	IGHD (213674_x_at)	RSAD2 (213797_at)	FCGR1B (214511_x_at)	MS4A1 (217418_x_at)	OSBPL10 (219073_s_at)	RAPGEF6 (219112_at)	C13orf18 (44790_s_at)
1283	MX1 (202086_at)	DEGS1 (207431_s_at)	ID3 (207826_s_at)	IGHD (213674_x_at)	RSAD2 (213797_at)	FCGR1B (214511_x_at)	MS4A1 (217418_x_at)	OSBPL10 (219073_s_at)	RAPGEF6 (219112_at)	GRAMD1C (219313_at)	C13orf18 (219471_at)
1284	GTF2I|GTF2IP1|LOC100093631 (201065_s_at)	MX1 (202086_at)	DEGS1 (207431_s_at)	ID3 (207826_s_at)	RSAD2 (213797_at)	FCGR1B (214511_x_at)	MS4A1 (217418_x_at)	OSBPL10 (219073_s_at)	RAPGEF6 (219112_at)	GRAMD1C (219313_at)	C13orf18 (219471_at)
1285	GTF2I|GTF2IP1|LOC100093631 (201065_s_at)	MX1 (202086_at)	FOXO1 (202723_s_at)	NELL2 (203413_at)	DEGS1 (207431_s_at)	ID3 (207826_s_at)	IGHD (213674_x_at)	RSAD2 (213797_at)	FCGR1B (214511_x_at)	MS4A1 (217418_x_at)	OSBPL10 (219073_s_at)	GRAMD1C (219313_at)	C13orf18 (219471_at)
1286	GTF2I|GTF2IP1|LOC100093631 (201065_s_at)	MX1 (202086_at)	DEGS1 (207431_s_at)	ID3 (207826_s_at)	IGHD (213674_x_at)	RSAD2 (213797_at)	FCGR1B (214511_x_at)	OSBPL10 (219073_s_at)	RAPGEF6 (219112_at)	GRAMD1C (219313_at)	C13orf18 (219471_at)
1287	GTF2I|GTF2IP1|LOC100093631 (201065_s_at)	MX1 (202086_at)	DEGS1 (207431_s_at)	IGHD (213674_x_at)	RSAD2 (213797_at)	FCGR1B (214511_x_at)	MS4A1 (217418_x_at)	OSBPL10 (219073_s_at)	RAPGEF6 (219112_at)	GRAMD1C (219313_at)	C13orf18 (219471_at)
1288	GTF2I|GTF2IP1|LOC100093631 (201065_s_at)	MX1 (202086_at)	DEGS1 (207431_s_at)	ID3 (207826_s_at)	IGHD (213674_x_at)	RSAD2 (213797_at)	FCGR1B (214511_x_at)	MS4A1 (217418_x_at)	OSBPL10 (219073_s_at)	RAPGEF6 (219112_at)	C13orf18 (219471_at)
1289	GTF2I|GTF2IP1|LOC100093631 (201065_s_at)	CD79A (205049_s_at)	ID3 (207826_s_at)	TOP1 (208901_s_at)	IGHD (213674_x_at)	RSAD2 (213797_at)	IFI44 (214059_at)	FCGR1B (214511_x_at)	MS4A1 (217418_x_at)	RAPGEF6 (219112_at)	GRAMD1C (219313_at)	C13orf18 (219471_at)	BACH2 (221234_s_at)
1290	GTF2I|GTF2IP1|LOC100093631 (201065_s_at)	ID3 (207826_s_at)	TOP1 (208901_s_at)	IGHD (213674_x_at)	RSAD2 (213797_at)	IFI44 (214059_at)	FCGR1B (214511_x_at)	MS4A1 (217418_x_at)	OSBPL10 (219073_s_at)	RAPGEF6 (219112_at)	C13orf18 (44790_s_at)
1291	ID3 (207826_s_at)	TOP1 (208901_s_at)	IGHD (213674_x_at)	RSAD2 (213797_at)	IFI44 (214059_at)	FCGR1B (214511_x_at)	MS4A1 (217418_x_at)	OSBPL10 (219073_s_at)	RAPGEF6 (219112_at)	GRAMD1C (219313_at)	C13orf18 (219471_at)
1292	GTF2I|GTF2IP1|LOC100093631 (201065_s_at)	ID3 (207826_s_at)	TOP1 (208901_s_at)	RSAD2 (213797_at)	IFI44 (214059_at)	FCGR1B (214511_x_at)	MS4A1 (217418_x_at)	OSBPL10 (219073_s_at)	RAPGEF6 (219112_at)	GRAMD1C (219313_at)	C13orf18 (219471_at)
1293	GTF2I|GTF2IP1|LOC100093631 (201065_s_at)	FOXO1 (202723_s_at)	NELL2 (203413_at)	ID3 (207826_s_at)	TOP1 (208901_s_at)	IGHD (213674_x_at)	RSAD2 (213797_at)	IFI44 (214059_at)	FCGR1B (214511_x_at)	MS4A1 (217418_x_at)	OSBPL10 (219073_s_at)	GRAMD1C (219313_at)	C13orf18 (219471_at)
1294	GTF2I|GTF2IP1|LOC100093631 (201065_s_at)	ID3 (207826_s_at)	TOP1 (208901_s_at)	IGHD (213674_x_at)	RSAD2 (213797_at)	IFI44 (214059_at)	FCGR1B (214511_x_at)	OSBPL10 (219073_s_at)	RAPGEF6 (219112_at)	GRAMD1C (219313_at)	C13orf18 (219471_at)
1295	GTF2I|GTF2IP1|LOC100093631 (201065_s_at)	TOP1 (208901_s_at)	IGHD (213674_x_at)	RSAD2 (213797_at)	IFI44 (214059_at)	FCGR1B (214511_x_at)	MS4A1 (217418_x_at)	OSBPL10 (219073_s_at)	RAPGEF6 (219112_at)	GRAMD1C (219313_at)	C13orf18 (219471_at)
1296	GTF2I|GTF2IP1|LOC100093631 (201065_s_at)	ID3 (207826_s_at)	TOP1 (208901_s_at)	IGHD (213674_x_at)	RSAD2 (213797_at)	IFI44 (214059_at)	FCGR1B (214511_x_at)	MS4A1 (217418_x_at)	OSBPL10 (219073_s_at)	RAPGEF6 (219112_at)	C13orf18 (219471_at)
1297	GTF2I|GTF2IP1|LOC100093631 (201065_s_at)	MX1 (202086_at)	CD79A (205049_s_at)	TNFAIP6 (206025_s_at)	ID3 (207826_s_at)	IGHD (213674_x_at)	RSAD2 (213797_at)	FCGR1A|FCGR1C (216950_s_at)	MS4A1 (217418_x_at)	RAPGEF6 (219112_at)	GRAMD1C (219313_at)	C13orf18 (219471_at)	BACH2 (221234_s_at)
1298	GTF2I|GTF2IP1|LOC100093631 (201065_s_at)	MX1 (202086_at)	TNFAIP6 (206025_s_at)	ID3 (207826_s_at)	IGHD (213674_x_at)	RSAD2 (213797_at)	FCGR1A|FCGR1C (216950_s_at)	MS4A1 (217418_x_at)	OSBPL10 (219073_s_at)	RAPGEF6 (219112_at)	C13orf18 (44790_s_at)
1299	MX1 (202086_at)	TNFAIP6 (206025_s_at)	ID3 (207826_s_at)	IGHD (213674_x_at)	RSAD2 (213797_at)	FCGR1A|FCGR1C (216950_s_at)	MS4A1 (217418_x_at)	OSBPL10 (219073_s_at)	RAPGEF6 (219112_at)	GRAMD1C (219313_at)	C13orf18 (219471_at)
1300	GTF2I|GTF2IP1|LOC100093631 (201065_s_at)	MX1 (202086_at)	TNFAIP6 (206025_s_at)	ID3 (207826_s_at)	RSAD2 (213797_at)	FCGR1A|FCGR1C (216950_s_at)	MS4A1 (217418_x_at)	OSBPL10 (219073_s_at)	RAPGEF6 (219112_at)	GRAMD1C (219313_at)	C13orf18 (219471_at)
1301	GTF2I|GTF2IP1|LOC100093631 (201065_s_at)	MX1 (202086_at)	FOXO1 (202723_s_at)	NELL2 (203413_at)	TNFAIP6 (206025_s_at)	ID3 (207826_s_at)	IGHD (213674_x_at)	RSAD2 (213797_at)	FCGR1A|FCGR1C (216950_s_at)	MS4A1 (217418_x_at)	OSBPL10 (219073_s_at)	GRAMD1C (219313_at)	C13orf18 (219471_at)
1302	GTF2I|GTF2IP1|LOC100093631 (201065_s_at)	MX1 (202086_at)	TNFAIP6 (206025_s_at)	ID3 (207826_s_at)	IGHD (213674_x_at)	RSAD2 (213797_at)	FCGR1A|FCGR1C (216950_s_at)	OSBPL10 (219073_s_at)	RAPGEF6 (219112_at)	GRAMD1C (219313_at)	C13orf18 (219471_at)
1303	GTF2I|GTF2IP1|LOC100093631 (201065_s_at)	MX1 (202086_at)	TNFAIP6 (206025_s_at)	IGHD (213674_x_at)	RSAD2 (213797_at)	FCGR1A|FCGR1C (216950_s_at)	MS4A1 (217418_x_at)	OSBPL10 (219073_s_at)	RAPGEF6 (219112_at)	GRAMD1C (219313_at)	C13orf18 (219471_at)
1304	GTF2I|GTF2IP1|LOC100093631 (201065_s_at)	MX1 (202086_at)	TNFAIP6 (206025_s_at)	ID3 (207826_s_at)	IGHD (213674_x_at)	RSAD2 (213797_at)	FCGR1A|FCGR1C (216950_s_at)	MS4A1 (217418_x_at)	OSBPL10 (219073_s_at)	RAPGEF6 (219112_at)	C13orf18 (219471_at)
1305	GTF2I|GTF2IP1|LOC100093631 (201065_s_at)	MX1 (202086_at)	CD79A (205049_s_at)	DEGS1 (207431_s_at)	ID3 (207826_s_at)	IGHD (213674_x_at)	RSAD2 (213797_at)	FCGR1B (214511_x_at)	MS4A1 (217418_x_at)	RAPGEF6 (219112_at)	BACH2 (221234_s_at)	C13orf18 (44790_s_at)
1306	MX1 (202086_at)	CD79A (205049_s_at)	DEGS1 (207431_s_at)	ID3 (207826_s_at)	IGHD (213674_x_at)	RSAD2 (213797_at)	FCGR1B (214511_x_at)	MS4A1 (217418_x_at)	RAPGEF6 (219112_at)	GRAMD1C (219313_at)	C13orf18 (219471_at)	BACH2 (221234_s_at)
1307	GTF2I|GTF2IP1|LOC100093631 (201065_s_at)	MX1 (202086_at)	CD79A (205049_s_at)	DEGS1 (207431_s_at)	ID3 (207826_s_at)	RSAD2 (213797_at)	FCGR1B (214511_x_at)	MS4A1 (217418_x_at)	RAPGEF6 (219112_at)	GRAMD1C (219313_at)	C13orf18 (219471_at)	BACH2 (221234_s_at)
1308	GTF2I|GTF2IP1|LOC100093631 (201065_s_at)	MX1 (202086_at)	CD79A (205049_s_at)	DEGS1 (207431_s_at)	ID3 (207826_s_at)	IGHD (213674_x_at)	RSAD2 (213797_at)	FCGR1B (214511_x_at)	MS4A1 (217418_x_at)	GRAMD1C (219313_at)	C13orf18 (219471_at)	BACH2 (221234_s_at)
1309	GTF2I|GTF2IP1|LOC100093631 (201065_s_at)	MX1 (202086_at)	CD79A (205049_s_at)	DEGS1 (207431_s_at)	ID3 (207826_s_at)	MS4A1 (210356_x_at)	IGHD (213674_x_at)	RSAD2 (213797_at)	FCGR1B (214511_x_at)	RAPGEF6 (219112_at)	GRAMD1C (219313_at)	C13orf18 (219471_at)	BACH2 (221234_s_at)
1310	GTF2I|GTF2IP1|LOC100093631 (201065_s_at)	MX1 (202086_at)	CD79A (205049_s_at)	DEGS1 (207431_s_at)	IGHD (213674_x_at)	RSAD2 (213797_at)	FCGR1B (214511_x_at)	MS4A1 (217418_x_at)	RAPGEF6 (219112_at)	GRAMD1C (219313_at)	C13orf18 (219471_at)	BACH2 (221234_s_at)
1311	GTF2I|GTF2IP1|LOC100093631 (201065_s_at)	MX1 (202086_at)	CD79A (205049_s_at)	DEGS1 (207431_s_at)	ID3 (207826_s_at)	IGHD (213674_x_at)	RSAD2 (213797_at)	FCGR1B (214511_x_at)	MS4A1 (217418_x_at)	RAPGEF6 (219112_at)	C13orf18 (219471_at)	BACH2 (221234_s_at)
1312	MX1 (202086_at)	DEGS1 (207431_s_at)	ID3 (207826_s_at)	IGHD (213674_x_at)	RSAD2 (213797_at)	FCGR1B (214511_x_at)	MS4A1 (217418_x_at)	OSBPL10 (219073_s_at)	RAPGEF6 (219112_at)	DPEP2 (219452_at)	C13orf18 (44790_s_at)
1313	GTF2I|GTF2IP1|LOC100093631 (201065_s_at)	MX1 (202086_at)	DEGS1 (207431_s_at)	ID3 (207826_s_at)	RSAD2 (213797_at)	FCGR1B (214511_x_at)	MS4A1 (217418_x_at)	OSBPL10 (219073_s_at)	RAPGEF6 (219112_at)	C13orf18 (44790_s_at)
1314	GTF2I|GTF2IP1|LOC100093631 (201065_s_at)	MX1 (202086_at)	FOXO1 (202723_s_at)	NELL2 (203413_at)	DEGS1 (207431_s_at)	ID3 (207826_s_at)	IGHD (213674_x_at)	RSAD2 (213797_at)	FCGR1B (214511_x_at)	MS4A1 (217418_x_at)	OSBPL10 (219073_s_at)	C13orf18 (44790_s_at)
1315	GTF2I|GTF2IP1|LOC100093631 (201065_s_at)	MX1 (202086_at)	DEGS1 (207431_s_at)	ID3 (207826_s_at)	IGHD (213674_x_at)	RSAD2 (213797_at)	FCGR1B (214511_x_at)	OSBPL10 (219073_s_at)	RAPGEF6 (219112_at)	C13orf18 (44790_s_at)
1316	GTF2I|GTF2IP1|LOC100093631 (201065_s_at)	MX1 (202086_at)	DEGS1 (207431_s_at)	IGHD (213674_x_at)	RSAD2 (213797_at)	FCGR1B (214511_x_at)	MS4A1 (217418_x_at)	OSBPL10 (219073_s_at)	RAPGEF6 (219112_at)	C13orf18 (44790_s_at)
1317	MX1 (202086_at)	DEGS1 (207431_s_at)	ID3 (207826_s_at)	RSAD2 (213797_at)	FCGR1B (214511_x_at)	MS4A1 (217418_x_at)	OSBPL10 (219073_s_at)	RAPGEF6 (219112_at)	GRAMD1C (219313_at)	C13orf18 (219471_at)
1318	MX1 (202086_at)	FOXO1 (202723_s_at)	NELL2 (203413_at)	DEGS1 (207431_s_at)	ID3 (207826_s_at)	IGHD (213674_x_at)	RSAD2 (213797_at)	FCGR1B (214511_x_at)	MS4A1 (217418_x_at)	OSBPL10 (219073_s_at)	GRAMD1C (219313_at)	C13orf18 (219471_at)
1319	MX1 (202086_at)	DEGS1 (207431_s_at)	ID3 (207826_s_at)	IGHD (213674_x_at)	RSAD2 (213797_at)	FCGR1B (214511_x_at)	OSBPL10 (219073_s_at)	RAPGEF6 (219112_at)	GRAMD1C (219313_at)	C13orf18 (219471_at)
1320	MX1 (202086_at)	DEGS1 (207431_s_at)	IGHD (213674_x_at)	RSAD2 (213797_at)	FCGR1B (214511_x_at)	MS4A1 (217418_x_at)	OSBPL10 (219073_s_at)	RAPGEF6 (219112_at)	GRAMD1C (219313_at)	C13orf18 (219471_at)
1321	MX1 (202086_at)	DEGS1 (207431_s_at)	ID3 (207826_s_at)	IGHD (213674_x_at)	RSAD2 (213797_at)	FCGR1B (214511_x_at)	MS4A1 (217418_x_at)	OSBPL10 (219073_s_at)	RAPGEF6 (219112_at)	C13orf18 (219471_at)
1322	GTF2I|GTF2IP1|LOC100093631 (201065_s_at)	MX1 (202086_at)	FOXO1 (202723_s_at)	NELL2 (203413_at)	DEGS1 (207431_s_at)	ID3 (207826_s_at)	RSAD2 (213797_at)	FCGR1B (214511_x_at)	MS4A1 (217418_x_at)	OSBPL10 (219073_s_at)	GRAMD1C (219313_at)	C13orf18 (219471_at)
1323	GTF2I|GTF2IP1|LOC100093631 (201065_s_at)	MX1 (202086_at)	DEGS1 (207431_s_at)	ID3 (207826_s_at)	RSAD2 (213797_at)	FCGR1B (214511_x_at)	OSBPL10 (219073_s_at)	RAPGEF6 (219112_at)	GRAMD1C (219313_at)	C13orf18 (219471_at)
1324	GTF2I|GTF2IP1|LOC100093631 (201065_s_at)	MX1 (202086_at)	DEGS1 (207431_s_at)	RSAD2 (213797_at)	FCGR1B (214511_x_at)	MS4A1 (217418_x_at)	OSBPL10 (219073_s_at)	RAPGEF6 (219112_at)	GRAMD1C (219313_at)	C13orf18 (219471_at)
1325	GTF2I|GTF2IP1|LOC100093631 (201065_s_at)	MX1 (202086_at)	DEGS1 (207431_s_at)	ID3 (207826_s_at)	RSAD2 (213797_at)	FCGR1B (214511_x_at)	MS4A1 (217418_x_at)	OSBPL10 (219073_s_at)	RAPGEF6 (219112_at)	C13orf18 (219471_at)
1326	GTF2I|GTF2IP1|LOC100093631 (201065_s_at)	MX1 (202086_at)	FOXO1 (202723_s_at)	NELL2 (203413_at)	DEGS1 (207431_s_at)	ID3 (207826_s_at)	IGHD (213674_x_at)	RSAD2 (213797_at)	FCGR1B (214511_x_at)	OSBPL10 (219073_s_at)	GRAMD1C (219313_at)	C13orf18 (219471_at)
1327	GTF2I|GTF2IP1|LOC100093631 (201065_s_at)	MX1 (202086_at)	FOXO1 (202723_s_at)	NELL2 (203413_at)	DEGS1 (207431_s_at)	IGHD (213674_x_at)	RSAD2 (213797_at)	FCGR1B (214511_x_at)	MS4A1 (217418_x_at)	OSBPL10 (219073_s_at)	GRAMD1C (219313_at)	C13orf18 (219471_at)
1328	GTF2I|GTF2IP1|LOC100093631 (201065_s_at)	MX1 (202086_at)	FOXO1 (202723_s_at)	NELL2 (203413_at)	DEGS1 (207431_s_at)	ID3 (207826_s_at)	IGHD (213674_x_at)	RSAD2 (213797_at)	FCGR1B (214511_x_at)	MS4A1 (217418_x_at)	OSBPL10 (219073_s_at)	C13orf18 (219471_at)
1329	GTF2I|GTF2IP1|LOC100093631 (201065_s_at)	MX1 (202086_at)	DEGS1 (207431_s_at)	CD200 (209582_s_at)	IGHD (213674_x_at)	RSAD2 (213797_at)	FCGR1B (214511_x_at)	OSBPL10 (219073_s_at)	RAPGEF6 (219112_at)	GRAMD1C (219313_at)	C13orf18 (219471_at)
1330	GTF2I|GTF2IP1|LOC100093631 (201065_s_at)	MX1 (202086_at)	DEGS1 (207431_s_at)	ID3 (207826_s_at)	IGHD (213674_x_at)	RSAD2 (213797_at)	FCGR1B (214511_x_at)	OSBPL10 (219073_s_at)	RAPGEF6 (219112_at)	C13orf18 (219471_at)
1331	GTF2I|GTF2IP1|LOC100093631 (201065_s_at)	MX1 (202086_at)	DEGS1 (207431_s_at)	IGHD (213674_x_at)	RSAD2 (213797_at)	FCGR1B (214511_x_at)	MS4A1 (217418_x_at)	OSBPL10 (219073_s_at)	RAPGEF6 (219112_at)	C13orf18 (219471_at)
1332	GTF2I|GTF2IP1|LOC100093631 (201065_s_at)	CD79A (205049_s_at)	ID3 (207826_s_at)	TOP1 (208901_s_at)	IGHD (213674_x_at)	RSAD2 (213797_at)	IFI44 (214059_at)	FCGR1B (214511_x_at)	MS4A1 (217418_x_at)	RAPGEF6 (219112_at)	BACH2 (221234_s_at)	C13orf18 (44790_s_at)
1333	CD79A (205049_s_at)	ID3 (207826_s_at)	TOP1 (208901_s_at)	IGHD (213674_x_at)	RSAD2 (213797_at)	IFI44 (214059_at)	FCGR1B (214511_x_at)	MS4A1 (217418_x_at)	RAPGEF6 (219112_at)	GRAMD1C (219313_at)	C13orf18 (219471_at)	BACH2 (221234_s_at)
1334	GTF2I|GTF2IP1|LOC100093631 (201065_s_at)	CD79A (205049_s_at)	ID3 (207826_s_at)	TOP1 (208901_s_at)	RSAD2 (213797_at)	IFI44 (214059_at)	FCGR1B (214511_x_at)	MS4A1 (217418_x_at)	RAPGEF6 (219112_at)	GRAMD1C (219313_at)	C13orf18 (219471_at)	BACH2 (221234_s_at)
1335	GTF2I|GTF2IP1|LOC100093631 (201065_s_at)	CD79A (205049_s_at)	ID3 (207826_s_at)	TOP1 (208901_s_at)	IGHD (213674_x_at)	RSAD2 (213797_at)	IFI44 (214059_at)	FCGR1B (214511_x_at)	MS4A1 (217418_x_at)	GRAMD1C (219313_at)	C13orf18 (219471_at)	BACH2 (221234_s_at)
1336	GTF2I|GTF2IP1|LOC100093631 (201065_s_at)	CD79A (205049_s_at)	ID3 (207826_s_at)	TOP1 (208901_s_at)	MS4A1 (210356_x_at)	IGHD (213674_x_at)	RSAD2 (213797_at)	IFI44 (214059_at)	FCGR1B (214511_x_at)	RAPGEF6 (219112_at)	GRAMD1C (219313_at)	C13orf18 (219471_at)	BACH2 (221234_s_at)
1337	GTF2I|GTF2IP1|LOC100093631 (201065_s_at)	CD79A (205049_s_at)	TOP1 (208901_s_at)	IGHD (213674_x_at)	RSAD2 (213797_at)	IFI44 (214059_at)	FCGR1B (214511_x_at)	MS4A1 (217418_x_at)	RAPGEF6 (219112_at)	GRAMD1C (219313_at)	C13orf18 (219471_at)	BACH2 (221234_s_at)
1338	GTF2I|GTF2IP1|LOC100093631 (201065_s_at)	CD79A (205049_s_at)	ID3 (207826_s_at)	TOP1 (208901_s_at)	IGHD (213674_x_at)	RSAD2 (213797_at)	IFI44 (214059_at)	FCGR1B (214511_x_at)	MS4A1 (217418_x_at)	RAPGEF6 (219112_at)	C13orf18 (219471_at)	BACH2 (221234_s_at)
1339	ID3 (207826_s_at)	TOP1 (208901_s_at)	IGHD (213674_x_at)	RSAD2 (213797_at)	IFI44 (214059_at)	FCGR1B (214511_x_at)	MS4A1 (217418_x_at)	OSBPL10 (219073_s_at)	RAPGEF6 (219112_at)	DPEP2 (219452_at)	C13orf18 (44790_s_at)
1340	GTF2I|GTF2IP1|LOC100093631 (201065_s_at)	ID3 (207826_s_at)	TOP1 (208901_s_at)	RSAD2 (213797_at)	IFI44 (214059_at)	FCGR1B (214511_x_at)	MS4A1 (217418_x_at)	OSBPL10 (219073_s_at)	RAPGEF6 (219112_at)	C13orf18 (44790_s_at)
1341	GTF2I|GTF2IP1|LOC100093631 (201065_s_at)	FOXO1 (202723_s_at)	NELL2 (203413_at)	ID3 (207826_s_at)	TOP1 (208901_s_at)	IGHD (213674_x_at)	RSAD2 (213797_at)	IFI44 (214059_at)	FCGR1B (214511_x_at)	MS4A1 (217418_x_at)	OSBPL10 (219073_s_at)	C13orf18 (44790_s_at)
1342	GTF2I|GTF2IP1|LOC100093631 (201065_s_at)	ID3 (207826_s_at)	TOP1 (208901_s_at)	IGHD (213674_x_at)	RSAD2 (213797_at)	IFI44 (214059_at)	FCGR1B (214511_x_at)	OSBPL10 (219073_s_at)	RAPGEF6 (219112_at)	C13orf18 (44790_s_at)
1343	GTF2I|GTF2IP1|LOC100093631 (201065_s_at)	TOP1 (208901_s_at)	IGHD (213674_x_at)	RSAD2 (213797_at)	IFI44 (214059_at)	FCGR1B (214511_x_at)	MS4A1 (217418_x_at)	OSBPL10 (219073_s_at)	RAPGEF6 (219112_at)	C13orf18 (44790_s_at)
1344	ID3 (207826_s_at)	TOP1 (208901_s_at)	RSAD2 (213797_at)	IFI44 (214059_at)	FCGR1B (214511_x_at)	MS4A1 (217418_x_at)	OSBPL10 (219073_s_at)	RAPGEF6 (219112_at)	GRAMD1C (219313_at)	C13orf18 (219471_at)
1345	FOXO1 (202723_s_at)	NELL2 (203413_at)	ID3 (207826_s_at)	TOP1 (208901_s_at)	IGHD (213674_x_at)	RSAD2 (213797_at)	IFI44 (214059_at)	FCGR1B (214511_x_at)	MS4A1 (217418_x_at)	OSBPL10 (219073_s_at)	GRAMD1C (219313_at)	C13orf18 (219471_at)
1346	ID3 (207826_s_at)	TOP1 (208901_s_at)	IGHD (213674_x_at)	RSAD2 (213797_at)	IFI44 (214059_at)	FCGR1B (214511_x_at)	OSBPL10 (219073_s_at)	RAPGEF6 (219112_at)	GRAMD1C (219313_at)	C13orf18 (219471_at)
1347	TOP1 (208901_s_at)	IGHD (213674_x_at)	RSAD2 (213797_at)	IFI44 (214059_at)	FCGR1B (214511_x_at)	MS4A1 (217418_x_at)	OSBPL10 (219073_s_at)	RAPGEF6 (219112_at)	GRAMD1C (219313_at)	C13orf18 (219471_at)
1348	ID3 (207826_s_at)	TOP1 (208901_s_at)	IGHD (213674_x_at)	RSAD2 (213797_at)	IFI44 (214059_at)	FCGR1B (214511_x_at)	MS4A1 (217418_x_at)	OSBPL10 (219073_s_at)	RAPGEF6 (219112_at)	C13orf18 (219471_at)
1349	GTF2I|GTF2IP1|LOC100093631 (201065_s_at)	FOXO1 (202723_s_at)	NELL2 (203413_at)	ID3 (207826_s_at)	TOP1 (208901_s_at)	RSAD2 (213797_at)	IFI44 (214059_at)	FCGR1B (214511_x_at)	MS4A1 (217418_x_at)	OSBPL10 (219073_s_at)	GRAMD1C (219313_at)	C13orf18 (219471_at)
1350	GTF2I|GTF2IP1|LOC100093631 (201065_s_at)	ID3 (207826_s_at)	TOP1 (208901_s_at)	RSAD2 (213797_at)	IFI44 (214059_at)	FCGR1B (214511_x_at)	OSBPL10 (219073_s_at)	RAPGEF6 (219112_at)	GRAMD1C (219313_at)	C13orf18 (219471_at)
1351	GTF2I|GTF2IP1|LOC100093631 (201065_s_at)	TOP1 (208901_s_at)	RSAD2 (213797_at)	IFI44 (214059_at)	FCGR1B (214511_x_at)	MS4A1 (217418_x_at)	OSBPL10 (219073_s_at)	RAPGEF6 (219112_at)	GRAMD1C (219313_at)	C13orf18 (219471_at)
1352	GTF2I|GTF2IP1|LOC100093631 (201065_s_at)	ID3 (207826_s_at)	TOP1 (208901_s_at)	RSAD2 (213797_at)	IFI44 (214059_at)	FCGR1B (214511_x_at)	MS4A1 (217418_x_at)	OSBPL10 (219073_s_at)	RAPGEF6 (219112_at)	C13orf18 (219471_at)
1353	GTF2I|GTF2IP1|LOC100093631 (201065_s_at)	FOXO1 (202723_s_at)	NELL2 (203413_at)	ID3 (207826_s_at)	TOP1 (208901_s_at)	IGHD (213674_x_at)	RSAD2 (213797_at)	IFI44 (214059_at)	FCGR1B (214511_x_at)	OSBPL10 (219073_s_at)	GRAMD1C (219313_at)	C13orf18 (219471_at)
1354	GTF2I|GTF2IP1|LOC100093631 (201065_s_at)	FOXO1 (202723_s_at)	NELL2 (203413_at)	TOP1 (208901_s_at)	IGHD (213674_x_at)	RSAD2 (213797_at)	IFI44 (214059_at)	FCGR1B (214511_x_at)	MS4A1 (217418_x_at)	OSBPL10 (219073_s_at)	GRAMD1C (219313_at)	C13orf18 (219471_at)
1355	GTF2I|GTF2IP1|LOC100093631 (201065_s_at)	FOXO1 (202723_s_at)	NELL2 (203413_at)	ID3 (207826_s_at)	TOP1 (208901_s_at)	IGHD (213674_x_at)	RSAD2 (213797_at)	IFI44 (214059_at)	FCGR1B (214511_x_at)	MS4A1 (217418_x_at)	OSBPL10 (219073_s_at)	C13orf18 (219471_at)
1356	GTF2I|GTF2IP1|LOC100093631 (201065_s_at)	TOP1 (208901_s_at)	CD200 (209582_s_at)	IGHD (213674_x_at)	RSAD2 (213797_at)	IFI44 (214059_at)	FCGR1B (214511_x_at)	OSBPL10 (219073_s_at)	RAPGEF6 (219112_at)	GRAMD1C (219313_at)	C13orf18 (219471_at)
1357	GTF2I|GTF2IP1|LOC100093631 (201065_s_at)	ID3 (207826_s_at)	TOP1 (208901_s_at)	IGHD (213674_x_at)	RSAD2 (213797_at)	IFI44 (214059_at)	FCGR1B (214511_x_at)	OSBPL10 (219073_s_at)	RAPGEF6 (219112_at)	C13orf18 (219471_at)
1358	GTF2I|GTF2IP1|LOC100093631 (201065_s_at)	TOP1 (208901_s_at)	IGHD (213674_x_at)	RSAD2 (213797_at)	IFI44 (214059_at)	FCGR1B (214511_x_at)	MS4A1 (217418_x_at)	OSBPL10 (219073_s_at)	RAPGEF6 (219112_at)	C13orf18 (219471_at)
1359	GTF2I|GTF2IP1|LOC100093631 (201065_s_at)	MX1 (202086_at)	CD79A (205049_s_at)	TNFAIP6 (206025_s_at)	ID3 (207826_s_at)	IGHD (213674_x_at)	RSAD2 (213797_at)	FCGR1A|FCGR1C (216950_s_at)	MS4A1 (217418_x_at)	RAPGEF6 (219112_at)	BACH2 (221234_s_at)	C13orf18 (44790_s_at)
1360	MX1 (202086_at)	CD79A (205049_s_at)	TNFAIP6 (206025_s_at)	ID3 (207826_s_at)	IGHD (213674_x_at)	RSAD2 (213797_at)	FCGR1A|FCGR1C (216950_s_at)	MS4A1 (217418_x_at)	RAPGEF6 (219112_at)	GRAMD1C (219313_at)	C13orf18 (219471_at)	BACH2 (221234_s_at)
1361	GTF2I|GTF2IP1|LOC100093631 (201065_s_at)	MX1 (202086_at)	CD79A (205049_s_at)	TNFAIP6 (206025_s_at)	ID3 (207826_s_at)	RSAD2 (213797_at)	FCGR1A|FCGR1C (216950_s_at)	MS4A1 (217418_x_at)	RAPGEF6 (219112_at)	GRAMD1C (219313_at)	C13orf18 (219471_at)	BACH2 (221234_s_at)
1362	GTF2I|GTF2IP1|LOC100093631 (201065_s_at)	MX1 (202086_at)	CD79A (205049_s_at)	TNFAIP6 (206025_s_at)	ID3 (207826_s_at)	IGHD (213674_x_at)	RSAD2 (213797_at)	FCGR1A|FCGR1C (216950_s_at)	MS4A1 (217418_x_at)	GRAMD1C (219313_at)	C13orf18 (219471_at)	BACH2 (221234_s_at)
1363	GTF2I|GTF2IP1|LOC100093631 (201065_s_at)	MX1 (202086_at)	CD79A (205049_s_at)	TNFAIP6 (206025_s_at)	ID3 (207826_s_at)	MS4A1 (210356_x_at)	IGHD (213674_x_at)	RSAD2 (213797_at)	FCGR1A|FCGR1C (216950_s_at)	RAPGEF6 (219112_at)	GRAMD1C (219313_at)	C13orf18 (219471_at)	BACH2 (221234_s_at)
1364	GTF2I|GTF2IP1|LOC100093631 (201065_s_at)	MX1 (202086_at)	CD79A (205049_s_at)	TNFAIP6 (206025_s_at)	IGHD (213674_x_at)	RSAD2 (213797_at)	FCGR1A|FCGR1C (216950_s_at)	MS4A1 (217418_x_at)	RAPGEF6 (219112_at)	GRAMD1C (219313_at)	C13orf18 (219471_at)	BACH2 (221234_s_at)
1365	GTF2I|GTF2IP1|LOC100093631 (201065_s_at)	MX1 (202086_at)	CD79A (205049_s_at)	TNFAIP6 (206025_s_at)	ID3 (207826_s_at)	IGHD (213674_x_at)	RSAD2 (213797_at)	FCGR1A|FCGR1C (216950_s_at)	MS4A1 (217418_x_at)	RAPGEF6 (219112_at)	C13orf18 (219471_at)	BACH2 (221234_s_at)
1366	MX1 (202086_at)	TNFAIP6 (206025_s_at)	ID3 (207826_s_at)	IGHD (213674_x_at)	RSAD2 (213797_at)	FCGR1A|FCGR1C (216950_s_at)	MS4A1 (217418_x_at)	OSBPL10 (219073_s_at)	RAPGEF6 (219112_at)	DPEP2 (219452_at)	C13orf18 (44790_s_at)
1367	GTF2I|GTF2IP1|LOC100093631 (201065_s_at)	MX1 (202086_at)	TNFAIP6 (206025_s_at)	ID3 (207826_s_at)	RSAD2 (213797_at)	FCGR1A|FCGR1C (216950_s_at)	MS4A1 (217418_x_at)	OSBPL10 (219073_s_at)	RAPGEF6 (219112_at)	C13orf18 (44790_s_at)
1368	GTF2I|GTF2IP1|LOC100093631 (201065_s_at)	MX1 (202086_at)	FOXO1 (202723_s_at)	NELL2 (203413_at)	TNFAIP6 (206025_s_at)	ID3 (207826_s_at)	IGHD (213674_x_at)	RSAD2 (213797_at)	FCGR1A|FCGR1C (216950_s_at)	MS4A1 (217418_x_at)	OSBPL10 (219073_s_at)	C13orf18 (44790_s_at)
1369	GTF2I|GTF2IP1|LOC100093631 (201065_s_at)	MX1 (202086_at)	TNFAIP6 (206025_s_at)	ID3 (207826_s_at)	IGHD (213674_x_at)	RSAD2 (213797_at)	FCGR1A|FCGR1C (216950_s_at)	OSBPL10 (219073_s_at)	RAPGEF6 (219112_at)	C13orf18 (44790_s_at)
1370	GTF2I|GTF2IP1|LOC100093631 (201065_s_at)	MX1 (202086_at)	TNFAIP6 (206025_s_at)	IGHD (213674_x_at)	RSAD2 (213797_at)	FCGR1A|FCGR1C (216950_s_at)	MS4A1 (217418_x_at)	OSBPL10 (219073_s_at)	RAPGEF6 (219112_at)	C13orf18 (44790_s_at)
1371	MX1 (202086_at)	TNFAIP6 (206025_s_at)	ID3 (207826_s_at)	RSAD2 (213797_at)	FCGR1A|FCGR1C (216950_s_at)	MS4A1 (217418_x_at)	OSBPL10 (219073_s_at)	RAPGEF6 (219112_at)	GRAMD1C (219313_at)	C13orf18 (219471_at)
1372	MX1 (202086_at)	FOXO1 (202723_s_at)	NELL2 (203413_at)	TNFAIP6 (206025_s_at)	ID3 (207826_s_at)	IGHD (213674_x_at)	RSAD2 (213797_at)	FCGR1A|FCGR1C (216950_s_at)	MS4A1 (217418_x_at)	OSBPL10 (219073_s_at)	GRAMD1C (219313_at)	C13orf18 (219471_at)
1373	MX1 (202086_at)	TNFAIP6 (206025_s_at)	ID3 (207826_s_at)	IGHD (213674_x_at)	RSAD2 (213797_at)	FCGR1A|FCGR1C (216950_s_at)	OSBPL10 (219073_s_at)	RAPGEF6 (219112_at)	GRAMD1C (219313_at)	C13orf18 (219471_at)
1374	MX1 (202086_at)	TNFAIP6 (206025_s_at)	IGHD (213674_x_at)	RSAD2 (213797_at)	FCGR1A|FCGR1C (216950_s_at)	MS4A1 (217418_x_at)	OSBPL10 (219073_s_at)	RAPGEF6 (219112_at)	GRAMD1C (219313_at)	C13orf18 (219471_at)
1375	MX1 (202086_at)	TNFAIP6 (206025_s_at)	ID3 (207826_s_at)	IGHD (213674_x_at)	RSAD2 (213797_at)	FCGR1A|FCGR1C (216950_s_at)	MS4A1 (217418_x_at)	OSBPL10 (219073_s_at)	RAPGEF6 (219112_at)	C13orf18 (219471_at)
1376	GTF2I|GTF2IP1|LOC100093631 (201065_s_at)	MX1 (202086_at)	FOXO1 (202723_s_at)	NELL2 (203413_at)	TNFAIP6 (206025_s_at)	ID3 (207826_s_at)	RSAD2 (213797_at)	FCGR1A|FCGR1C (216950_s_at)	MS4A1 (217418_x_at)	OSBPL10 (219073_s_at)	GRAMD1C (219313_at)	C13orf18 (219471_at)
1377	GTF2I|GTF2IP1|LOC100093631 (201065_s_at)	MX1 (202086_at)	TNFAIP6 (206025_s_at)	ID3 (207826_s_at)	RSAD2 (213797_at)	FCGR1A|FCGR1C (216950_s_at)	OSBPL10 (219073_s_at)	RAPGEF6 (219112_at)	GRAMD1C (219313_at)	C13orf18 (219471_at)
1378	GTF2I|GTF2IP1|LOC100093631 (201065_s_at)	MX1 (202086_at)	TNFAIP6 (206025_s_at)	RSAD2 (213797_at)	FCGR1A|FCGR1C (216950_s_at)	MS4A1 (217418_x_at)	OSBPL10 (219073_s_at)	RAPGEF6 (219112_at)	GRAMD1C (219313_at)	C13orf18 (219471_at)
1379	GTF2I|GTF2IP1|LOC100093631 (201065_s_at)	MX1 (202086_at)	TNFAIP6 (206025_s_at)	ID3 (207826_s_at)	RSAD2 (213797_at)	FCGR1A|FCGR1C (216950_s_at)	MS4A1 (217418_x_at)	OSBPL10 (219073_s_at)	RAPGEF6 (219112_at)	C13orf18 (219471_at)
1380	GTF2I|GTF2IP1|LOC100093631 (201065_s_at)	MX1 (202086_at)	FOXO1 (202723_s_at)	NELL2 (203413_at)	TNFAIP6 (206025_s_at)	ID3 (207826_s_at)	IGHD (213674_x_at)	RSAD2 (213797_at)	FCGR1A|FCGR1C (216950_s_at)	OSBPL10 (219073_s_at)	GRAMD1C (219313_at)	C13orf18 (219471_at)
1381	GTF2I|GTF2IP1|LOC100093631 (201065_s_at)	MX1 (202086_at)	FOXO1 (202723_s_at)	NELL2 (203413_at)	TNFAIP6 (206025_s_at)	IGHD (213674_x_at)	RSAD2 (213797_at)	FCGR1A|FCGR1C (216950_s_at)	MS4A1 (217418_x_at)	OSBPL10 (219073_s_at)	GRAMD1C (219313_at)	C13orf18 (219471_at)
1382	GTF2I|GTF2IP1|LOC100093631 (201065_s_at)	MX1 (202086_at)	FOXO1 (202723_s_at)	NELL2 (203413_at)	TNFAIP6 (206025_s_at)	ID3 (207826_s_at)	IGHD (213674_x_at)	RSAD2 (213797_at)	FCGR1A|FCGR1C (216950_s_at)	MS4A1 (217418_x_at)	OSBPL10 (219073_s_at)	C13orf18 (219471_at)
1383	GTF2I|GTF2IP1|LOC100093631 (201065_s_at)	MX1 (202086_at)	TNFAIP6 (206025_s_at)	CD200 (209582_s_at)	IGHD (213674_x_at)	RSAD2 (213797_at)	FCGR1A|FCGR1C (216950_s_at)	OSBPL10 (219073_s_at)	RAPGEF6 (219112_at)	GRAMD1C (219313_at)	C13orf18 (219471_at)
1384	GTF2I|GTF2IP1|LOC100093631 (201065_s_at)	MX1 (202086_at)	TNFAIP6 (206025_s_at)	ID3 (207826_s_at)	IGHD (213674_x_at)	RSAD2 (213797_at)	FCGR1A|FCGR1C (216950_s_at)	OSBPL10 (219073_s_at)	RAPGEF6 (219112_at)	C13orf18 (219471_at)
1385	GTF2I|GTF2IP1|LOC100093631 (201065_s_at)	MX1 (202086_at)	TNFAIP6 (206025_s_at)	IGHD (213674_x_at)	RSAD2 (213797_at)	FCGR1A|FCGR1C (216950_s_at)	MS4A1 (217418_x_at)	OSBPL10 (219073_s_at)	RAPGEF6 (219112_at)	C13orf18 (219471_at)
1386	MX1 (202086_at)	CD79A (205049_s_at)	DEGS1 (207431_s_at)	ID3 (207826_s_at)	IGHD (213674_x_at)	RSAD2 (213797_at)	FCGR1B (214511_x_at)	MS4A1 (217418_x_at)	RAPGEF6 (219112_at)	DPEP2 (219452_at)	BACH2 (221234_s_at)	C13orf18 (44790_s_at)
1387	GTF2I|GTF2IP1|LOC100093631 (201065_s_at)	MX1 (202086_at)	CD79A (205049_s_at)	DEGS1 (207431_s_at)	ID3 (207826_s_at)	RSAD2 (213797_at)	FCGR1B (214511_x_at)	MS4A1 (217418_x_at)	RAPGEF6 (219112_at)	BACH2 (221234_s_at)	C13orf18 (44790_s_at)
1388	GTF2I|GTF2IP1|LOC100093631 (201065_s_at)	MX1 (202086_at)	CD79A (205049_s_at)	DEGS1 (207431_s_at)	ID3 (207826_s_at)	IGHD (213674_x_at)	RSAD2 (213797_at)	FCGR1B (214511_x_at)	MS4A1 (217418_x_at)	BACH2 (221234_s_at)	C13orf18 (44790_s_at)
1389	GTF2I|GTF2IP1|LOC100093631 (201065_s_at)	MX1 (202086_at)	CD79A (205049_s_at)	DEGS1 (207431_s_at)	ID3 (207826_s_at)	MS4A1 (210356_x_at)	IGHD (213674_x_at)	RSAD2 (213797_at)	FCGR1B (214511_x_at)	RAPGEF6 (219112_at)	BACH2 (221234_s_at)	C13orf18 (44790_s_at)
1390	GTF2I|GTF2IP1|LOC100093631 (201065_s_at)	MX1 (202086_at)	CD79A (205049_s_at)	DEGS1 (207431_s_at)	IGHD (213674_x_at)	RSAD2 (213797_at)	FCGR1B (214511_x_at)	MS4A1 (217418_x_at)	RAPGEF6 (219112_at)	BACH2 (221234_s_at)	C13orf18 (44790_s_at)
1391	MX1 (202086_at)	CD79A (205049_s_at)	DEGS1 (207431_s_at)	ID3 (207826_s_at)	RSAD2 (213797_at)	FCGR1B (214511_x_at)	MS4A1 (217418_x_at)	RAPGEF6 (219112_at)	GRAMD1C (219313_at)	C13orf18 (219471_at)	BACH2 (221234_s_at)
1392	MX1 (202086_at)	CD79A (205049_s_at)	DEGS1 (207431_s_at)	ID3 (207826_s_at)	IGHD (213674_x_at)	RSAD2 (213797_at)	FCGR1B (214511_x_at)	MS4A1 (217418_x_at)	GRAMD1C (219313_at)	C13orf18 (219471_at)	BACH2 (221234_s_at)
1393	MX1 (202086_at)	CD79A (205049_s_at)	DEGS1 (207431_s_at)	ID3 (207826_s_at)	MS4A1 (210356_x_at)	IGHD (213674_x_at)	RSAD2 (213797_at)	FCGR1B (214511_x_at)	RAPGEF6 (219112_at)	GRAMD1C (219313_at)	C13orf18 (219471_at)	BACH2 (221234_s_at)
1394	MX1 (202086_at)	CD79A (205049_s_at)	DEGS1 (207431_s_at)	IGHD (213674_x_at)	RSAD2 (213797_at)	FCGR1B (214511_x_at)	MS4A1 (217418_x_at)	RAPGEF6 (219112_at)	GRAMD1C (219313_at)	C13orf18 (219471_at)	BACH2 (221234_s_at)
1395	MX1 (202086_at)	CD79A (205049_s_at)	DEGS1 (207431_s_at)	ID3 (207826_s_at)	IGHD (213674_x_at)	RSAD2 (213797_at)	FCGR1B (214511_x_at)	MS4A1 (217418_x_at)	RAPGEF6 (219112_at)	C13orf18 (219471_at)	BACH2 (221234_s_at)
1396	GTF2I|GTF2IP1|LOC100093631 (201065_s_at)	MX1 (202086_at)	CD79A (205049_s_at)	DEGS1 (207431_s_at)	ID3 (207826_s_at)	RSAD2 (213797_at)	FCGR1B (214511_x_at)	MS4A1 (217418_x_at)	GRAMD1C (219313_at)	C13orf18 (219471_at)	BACH2 (221234_s_at)
1397	GTF2I|GTF2IP1|LOC100093631 (201065_s_at)	MX1 (202086_at)	CD79A (205049_s_at)	DEGS1 (207431_s_at)	ID3 (207826_s_at)	MS4A1 (210356_x_at)	RSAD2 (213797_at)	FCGR1B (214511_x_at)	RAPGEF6 (219112_at)	GRAMD1C (219313_at)	C13orf18 (219471_at)	BACH2 (221234_s_at)
1398	GTF2I|GTF2IP1|LOC100093631 (201065_s_at)	MX1 (202086_at)	CD79A (205049_s_at)	DEGS1 (207431_s_at)	RSAD2 (213797_at)	FCGR1B (214511_x_at)	MS4A1 (217418_x_at)	RAPGEF6 (219112_at)	GRAMD1C (219313_at)	C13orf18 (219471_at)	BACH2 (221234_s_at)
1399	GTF2I|GTF2IP1|LOC100093631 (201065_s_at)	MX1 (202086_at)	CD79A (205049_s_at)	DEGS1 (207431_s_at)	ID3 (207826_s_at)	RSAD2 (213797_at)	FCGR1B (214511_x_at)	MS4A1 (217418_x_at)	RAPGEF6 (219112_at)	C13orf18 (219471_at)	BACH2 (221234_s_at)
1400	GTF2I|GTF2IP1|LOC100093631 (201065_s_at)	MX1 (202086_at)	CD79A (205049_s_at)	DEGS1 (207431_s_at)	ID3 (207826_s_at)	MS4A1 (210356_x_at)	IGHD (213674_x_at)	RSAD2 (213797_at)	FCGR1B (214511_x_at)	GRAMD1C (219313_at)	C13orf18 (219471_at)	BACH2 (221234_s_at)
1401	GTF2I|GTF2IP1|LOC100093631 (201065_s_at)	MX1 (202086_at)	CD79A (205049_s_at)	DEGS1 (207431_s_at)	IGHD (213674_x_at)	RSAD2 (213797_at)	FCGR1B (214511_x_at)	MS4A1 (217418_x_at)	GRAMD1C (219313_at)	C13orf18 (219471_at)	BACH2 (221234_s_at)
1402	GTF2I|GTF2IP1|LOC100093631 (201065_s_at)	MX1 (202086_at)	CD79A (205049_s_at)	DEGS1 (207431_s_at)	ID3 (207826_s_at)	IGHD (213674_x_at)	RSAD2 (213797_at)	FCGR1B (214511_x_at)	MS4A1 (217418_x_at)	C13orf18 (219471_at)	BACH2 (221234_s_at)
1403	GTF2I|GTF2IP1|LOC100093631 (201065_s_at)	MX1 (202086_at)	CD79A (205049_s_at)	DEGS1 (207431_s_at)	MS4A1 (210356_x_at)	IGHD (213674_x_at)	RSAD2 (213797_at)	FCGR1B (214511_x_at)	RAPGEF6 (219112_at)	GRAMD1C (219313_at)	C13orf18 (219471_at)	BACH2 (221234_s_at)
1404	GTF2I|GTF2IP1|LOC100093631 (201065_s_at)	MX1 (202086_at)	CD79A (205049_s_at)	DEGS1 (207431_s_at)	ID3 (207826_s_at)	MS4A1 (210356_x_at)	IGHD (213674_x_at)	RSAD2 (213797_at)	FCGR1B (214511_x_at)	RAPGEF6 (219112_at)	C13orf18 (219471_at)	BACH2 (221234_s_at)
1405	GTF2I|GTF2IP1|LOC100093631 (201065_s_at)	MX1 (202086_at)	CD79A (205049_s_at)	DEGS1 (207431_s_at)	IGHD (213674_x_at)	RSAD2 (213797_at)	FCGR1B (214511_x_at)	MS4A1 (217418_x_at)	RAPGEF6 (219112_at)	C13orf18 (219471_at)	BACH2 (221234_s_at)
1406	MX1 (202086_at)	DEGS1 (207431_s_at)	ID3 (207826_s_at)	RSAD2 (213797_at)	FCGR1B (214511_x_at)	MS4A1 (217418_x_at)	OSBPL10 (219073_s_at)	RAPGEF6 (219112_at)	DPEP2 (219452_at)	C13orf18 (44790_s_at)
1407	MX1 (202086_at)	FOXO1 (202723_s_at)	NELL2 (203413_at)	DEGS1 (207431_s_at)	ID3 (207826_s_at)	IGHD (213674_x_at)	RSAD2 (213797_at)	FCGR1B (214511_x_at)	MS4A1 (217418_x_at)	OSBPL10 (219073_s_at)	DPEP2 (219452_at)	C13orf18 (44790_s_at)
1408	MX1 (202086_at)	DEGS1 (207431_s_at)	ID3 (207826_s_at)	IGHD (213674_x_at)	RSAD2 (213797_at)	FCGR1B (214511_x_at)	OSBPL10 (219073_s_at)	RAPGEF6 (219112_at)	DPEP2 (219452_at)	C13orf18 (44790_s_at)
1409	MX1 (202086_at)	DEGS1 (207431_s_at)	IGHD (213674_x_at)	RSAD2 (213797_at)	FCGR1B (214511_x_at)	MS4A1 (217418_x_at)	OSBPL10 (219073_s_at)	RAPGEF6 (219112_at)	DPEP2 (219452_at)	C13orf18 (44790_s_at)
1410	GTF2I|GTF2IP1|LOC100093631 (201065_s_at)	MX1 (202086_at)	FOXO1 (202723_s_at)	NELL2 (203413_at)	DEGS1 (207431_s_at)	ID3 (207826_s_at)	RSAD2 (213797_at)	FCGR1B (214511_x_at)	MS4A1 (217418_x_at)	OSBPL10 (219073_s_at)	C13orf18 (44790_s_at)
1411	GTF2I|GTF2IP1|LOC100093631 (201065_s_at)	MX1 (202086_at)	DEGS1 (207431_s_at)	ID3 (207826_s_at)	RSAD2 (213797_at)	FCGR1B (214511_x_at)	OSBPL10 (219073_s_at)	RAPGEF6 (219112_at)	C13orf18 (44790_s_at)
1412	GTF2I|GTF2IP1|LOC100093631 (201065_s_at)	MX1 (202086_at)	DEGS1 (207431_s_at)	RSAD2 (213797_at)	FCGR1B (214511_x_at)	MS4A1 (217418_x_at)	OSBPL10 (219073_s_at)	RAPGEF6 (219112_at)	C13orf18 (44790_s_at)
1413	GTF2I|GTF2IP1|LOC100093631 (201065_s_at)	MX1 (202086_at)	FOXO1 (202723_s_at)	NELL2 (203413_at)	DEGS1 (207431_s_at)	ID3 (207826_s_at)	IGHD (213674_x_at)	RSAD2 (213797_at)	FCGR1B (214511_x_at)	OSBPL10 (219073_s_at)	C13orf18 (44790_s_at)
1414	GTF2I|GTF2IP1|LOC100093631 (201065_s_at)	MX1 (202086_at)	FOXO1 (202723_s_at)	NELL2 (203413_at)	DEGS1 (207431_s_at)	IGHD (213674_x_at)	RSAD2 (213797_at)	FCGR1B (214511_x_at)	MS4A1 (217418_x_at)	OSBPL10 (219073_s_at)	C13orf18 (44790_s_at)
1415	GTF2I|GTF2IP1|LOC100093631 (201065_s_at)	MX1 (202086_at)	DEGS1 (207431_s_at)	CD200 (209582_s_at)	IGHD (213674_x_at)	RSAD2 (213797_at)	FCGR1B (214511_x_at)	OSBPL10 (219073_s_at)	RAPGEF6 (219112_at)	C13orf18 (44790_s_at)
1416	MX1 (202086_at)	FOXO1 (202723_s_at)	NELL2 (203413_at)	DEGS1 (207431_s_at)	ID3 (207826_s_at)	RSAD2 (213797_at)	FCGR1B (214511_x_at)	MS4A1 (217418_x_at)	OSBPL10 (219073_s_at)	GRAMD1C (219313_at)	C13orf18 (219471_at)
1417	MX1 (202086_at)	DEGS1 (207431_s_at)	ID3 (207826_s_at)	RSAD2 (213797_at)	FCGR1B (214511_x_at)	OSBPL10 (219073_s_at)	RAPGEF6 (219112_at)	GRAMD1C (219313_at)	C13orf18 (219471_at)
1418	MX1 (202086_at)	DEGS1 (207431_s_at)	RSAD2 (213797_at)	FCGR1B (214511_x_at)	MS4A1 (217418_x_at)	OSBPL10 (219073_s_at)	RAPGEF6 (219112_at)	GRAMD1C (219313_at)	C13orf18 (219471_at)
1419	MX1 (202086_at)	DEGS1 (207431_s_at)	ID3 (207826_s_at)	RSAD2 (213797_at)	FCGR1B (214511_x_at)	MS4A1 (217418_x_at)	OSBPL10 (219073_s_at)	RAPGEF6 (219112_at)	C13orf18 (219471_at)
1420	MX1 (202086_at)	FOXO1 (202723_s_at)	NELL2 (203413_at)	DEGS1 (207431_s_at)	ID3 (207826_s_at)	IGHD (213674_x_at)	RSAD2 (213797_at)	FCGR1B (214511_x_at)	OSBPL10 (219073_s_at)	GRAMD1C (219313_at)	C13orf18 (219471_at)
1421	MX1 (202086_at)	FOXO1 (202723_s_at)	NELL2 (203413_at)	DEGS1 (207431_s_at)	IGHD (213674_x_at)	RSAD2 (213797_at)	FCGR1B (214511_x_at)	MS4A1 (217418_x_at)	OSBPL10 (219073_s_at)	GRAMD1C (219313_at)	C13orf18 (219471_at)
1422	MX1 (202086_at)	FOXO1 (202723_s_at)	NELL2 (203413_at)	DEGS1 (207431_s_at)	ID3 (207826_s_at)	IGHD (213674_x_at)	RSAD2 (213797_at)	FCGR1B (214511_x_at)	MS4A1 (217418_x_at)	OSBPL10 (219073_s_at)	C13orf18 (219471_at)
1423	MX1 (202086_at)	DEGS1 (207431_s_at)	CD200 (209582_s_at)	IGHD (213674_x_at)	RSAD2 (213797_at)	FCGR1B (214511_x_at)	OSBPL10 (219073_s_at)	RAPGEF6 (219112_at)	GRAMD1C (219313_at)	C13orf18 (219471_at)
1424	MX1 (202086_at)	DEGS1 (207431_s_at)	ID3 (207826_s_at)	IGHD (213674_x_at)	RSAD2 (213797_at)	FCGR1B (214511_x_at)	OSBPL10 (219073_s_at)	RAPGEF6 (219112_at)	C13orf18 (219471_at)
1425	MX1 (202086_at)	DEGS1 (207431_s_at)	IGHD (213674_x_at)	RSAD2 (213797_at)	FCGR1B (214511_x_at)	MS4A1 (217418_x_at)	OSBPL10 (219073_s_at)	RAPGEF6 (219112_at)	C13orf18 (219471_at)
1426	GTF2I|GTF2IP1|LOC100093631 (201065_s_at)	MX1 (202086_at)	FOXO1 (202723_s_at)	NELL2 (203413_at)	DEGS1 (207431_s_at)	ID3 (207826_s_at)	RSAD2 (213797_at)	FCGR1B (214511_x_at)	IGHD (215621_s_at)	OSBPL10 (219073_s_at)	GRAMD1C (219313_at)	C13orf18 (219471_at)
1427	GTF2I|GTF2IP1|LOC100093631 (201065_s_at)	MX1 (202086_at)	FOXO1 (202723_s_at)	NELL2 (203413_at)	DEGS1 (207431_s_at)	RSAD2 (213797_at)	FCGR1B (214511_x_at)	MS4A1 (217418_x_at)	OSBPL10 (219073_s_at)	GRAMD1C (219313_at)	C13orf18 (219471_at)
1428	GTF2I|GTF2IP1|LOC100093631 (201065_s_at)	MX1 (202086_at)	FOXO1 (202723_s_at)	NELL2 (203413_at)	DEGS1 (207431_s_at)	ID3 (207826_s_at)	RSAD2 (213797_at)	FCGR1B (214511_x_at)	MS4A1 (217418_x_at)	OSBPL10 (219073_s_at)	C13orf18 (219471_at)
1429	GTF2I|GTF2IP1|LOC100093631 (201065_s_at)	MX1 (202086_at)	DEGS1 (207431_s_at)	CD200 (209582_s_at)	RSAD2 (213797_at)	FCGR1B (214511_x_at)	OSBPL10 (219073_s_at)	RAPGEF6 (219112_at)	GRAMD1C (219313_at)	C13orf18 (219471_at)
1430	GTF2I|GTF2IP1|LOC100093631 (201065_s_at)	MX1 (202086_at)	DEGS1 (207431_s_at)	ID3 (207826_s_at)	RSAD2 (213797_at)	FCGR1B (214511_x_at)	OSBPL10 (219073_s_at)	RAPGEF6 (219112_at)	C13orf18 (219471_at)
1431	GTF2I|GTF2IP1|LOC100093631 (201065_s_at)	MX1 (202086_at)	DEGS1 (207431_s_at)	RSAD2 (213797_at)	FCGR1B (214511_x_at)	MS4A1 (217418_x_at)	OSBPL10 (219073_s_at)	RAPGEF6 (219112_at)	C13orf18 (219471_at)
1432	GTF2I|GTF2IP1|LOC100093631 (201065_s_at)	MX1 (202086_at)	FOXO1 (202723_s_at)	NELL2 (203413_at)	DEGS1 (207431_s_at)	CD200 (209582_s_at)	IGHD (213674_x_at)	RSAD2 (213797_at)	FCGR1B (214511_x_at)	OSBPL10 (219073_s_at)	GRAMD1C (219313_at)	C13orf18 (219471_at)
1433	GTF2I|GTF2IP1|LOC100093631 (201065_s_at)	MX1 (202086_at)	FOXO1 (202723_s_at)	NELL2 (203413_at)	DEGS1 (207431_s_at)	ID3 (207826_s_at)	IGHD (213674_x_at)	RSAD2 (213797_at)	FCGR1B (214511_x_at)	OSBPL10 (219073_s_at)	C13orf18 (219471_at)
1434	GTF2I|GTF2IP1|LOC100093631 (201065_s_at)	MX1 (202086_at)	FOXO1 (202723_s_at)	NELL2 (203413_at)	DEGS1 (207431_s_at)	IGHD (213674_x_at)	RSAD2 (213797_at)	FCGR1B (214511_x_at)	MS4A1 (217418_x_at)	OSBPL10 (219073_s_at)	C13orf18 (219471_at)
1435	GTF2I|GTF2IP1|LOC100093631 (201065_s_at)	MX1 (202086_at)	DEGS1 (207431_s_at)	CD200 (209582_s_at)	IGHD (213674_x_at)	RSAD2 (213797_at)	FCGR1B (214511_x_at)	OSBPL10 (219073_s_at)	RAPGEF6 (219112_at)	C13orf18 (219471_at)
1436	CD79A (205049_s_at)	ID3 (207826_s_at)	TOP1 (208901_s_at)	IGHD (213674_x_at)	RSAD2 (213797_at)	IFI44 (214059_at)	FCGR1B (214511_x_at)	MS4A1 (217418_x_at)	RAPGEF6 (219112_at)	DPEP2 (219452_at)	BACH2 (221234_s_at)	C13orf18 (44790_s_at)
1437	GTF2I|GTF2IP1|LOC100093631 (201065_s_at)	CD79A (205049_s_at)	ID3 (207826_s_at)	TOP1 (208901_s_at)	RSAD2 (213797_at)	IFI44 (214059_at)	FCGR1B (214511_x_at)	MS4A1 (217418_x_at)	RAPGEF6 (219112_at)	BACH2 (221234_s_at)	C13orf18 (44790_s_at)
1438	GTF2I|GTF2IP1|LOC100093631 (201065_s_at)	CD79A (205049_s_at)	ID3 (207826_s_at)	TOP1 (208901_s_at)	IGHD (213674_x_at)	RSAD2 (213797_at)	IFI44 (214059_at)	FCGR1B (214511_x_at)	MS4A1 (217418_x_at)	BACH2 (221234_s_at)	C13orf18 (44790_s_at)
1439	GTF2I|GTF2IP1|LOC100093631 (201065_s_at)	CD79A (205049_s_at)	ID3 (207826_s_at)	TOP1 (208901_s_at)	MS4A1 (210356_x_at)	IGHD (213674_x_at)	RSAD2 (213797_at)	IFI44 (214059_at)	FCGR1B (214511_x_at)	RAPGEF6 (219112_at)	BACH2 (221234_s_at)	C13orf18 (44790_s_at)
1440	GTF2I|GTF2IP1|LOC100093631 (201065_s_at)	CD79A (205049_s_at)	TOP1 (208901_s_at)	IGHD (213674_x_at)	RSAD2 (213797_at)	IFI44 (214059_at)	FCGR1B (214511_x_at)	MS4A1 (217418_x_at)	RAPGEF6 (219112_at)	BACH2 (221234_s_at)	C13orf18 (44790_s_at)
1441	CD79A (205049_s_at)	ID3 (207826_s_at)	TOP1 (208901_s_at)	RSAD2 (213797_at)	IFI44 (214059_at)	FCGR1B (214511_x_at)	MS4A1 (217418_x_at)	RAPGEF6 (219112_at)	GRAMD1C (219313_at)	C13orf18 (219471_at)	BACH2 (221234_s_at)
1442	CD79A (205049_s_at)	ID3 (207826_s_at)	TOP1 (208901_s_at)	IGHD (213674_x_at)	RSAD2 (213797_at)	IFI44 (214059_at)	FCGR1B (214511_x_at)	MS4A1 (217418_x_at)	GRAMD1C (219313_at)	C13orf18 (219471_at)	BACH2 (221234_s_at)
1443	CD79A (205049_s_at)	ID3 (207826_s_at)	TOP1 (208901_s_at)	MS4A1 (210356_x_at)	IGHD (213674_x_at)	RSAD2 (213797_at)	IFI44 (214059_at)	FCGR1B (214511_x_at)	RAPGEF6 (219112_at)	GRAMD1C (219313_at)	C13orf18 (219471_at)	BACH2 (221234_s_at)
1444	CD79A (205049_s_at)	TOP1 (208901_s_at)	IGHD (213674_x_at)	RSAD2 (213797_at)	IFI44 (214059_at)	FCGR1B (214511_x_at)	MS4A1 (217418_x_at)	RAPGEF6 (219112_at)	GRAMD1C (219313_at)	C13orf18 (219471_at)	BACH2 (221234_s_at)
1445	CD79A (205049_s_at)	ID3 (207826_s_at)	TOP1 (208901_s_at)	IGHD (213674_x_at)	RSAD2 (213797_at)	IFI44 (214059_at)	FCGR1B (214511_x_at)	MS4A1 (217418_x_at)	RAPGEF6 (219112_at)	C13orf18 (219471_at)	BACH2 (221234_s_at)
1446	GTF2I|GTF2IP1|LOC100093631 (201065_s_at)	CD79A (205049_s_at)	ID3 (207826_s_at)	TOP1 (208901_s_at)	RSAD2 (213797_at)	IFI44 (214059_at)	FCGR1B (214511_x_at)	MS4A1 (217418_x_at)	GRAMD1C (219313_at)	C13orf18 (219471_at)	BACH2 (221234_s_at)
1447	GTF2I|GTF2IP1|LOC100093631 (201065_s_at)	CD79A (205049_s_at)	ID3 (207826_s_at)	TOP1 (208901_s_at)	MS4A1 (210356_x_at)	RSAD2 (213797_at)	IFI44 (214059_at)	FCGR1B (214511_x_at)	RAPGEF6 (219112_at)	GRAMD1C (219313_at)	C13orf18 (219471_at)	BACH2 (221234_s_at)
1448	GTF2I|GTF2IP1|LOC100093631 (201065_s_at)	CD79A (205049_s_at)	TOP1 (208901_s_at)	RSAD2 (213797_at)	IFI44 (214059_at)	FCGR1B (214511_x_at)	MS4A1 (217418_x_at)	RAPGEF6 (219112_at)	GRAMD1C (219313_at)	C13orf18 (219471_at)	BACH2 (221234_s_at)
1449	GTF2I|GTF2IP1|LOC100093631 (201065_s_at)	CD79A (205049_s_at)	ID3 (207826_s_at)	TOP1 (208901_s_at)	RSAD2 (213797_at)	IFI44 (214059_at)	FCGR1B (214511_x_at)	MS4A1 (217418_x_at)	RAPGEF6 (219112_at)	C13orf18 (219471_at)	BACH2 (221234_s_at)
1450	GTF2I|GTF2IP1|LOC100093631 (201065_s_at)	CD79A (205049_s_at)	ID3 (207826_s_at)	TOP1 (208901_s_at)	MS4A1 (210356_x_at)	IGHD (213674_x_at)	RSAD2 (213797_at)	IFI44 (214059_at)	FCGR1B (214511_x_at)	GRAMD1C (219313_at)	C13orf18 (219471_at)	BACH2 (221234_s_at)
1451	GTF2I|GTF2IP1|LOC100093631 (201065_s_at)	CD79A (205049_s_at)	TOP1 (208901_s_at)	IGHD (213674_x_at)	RSAD2 (213797_at)	IFI44 (214059_at)	FCGR1B (214511_x_at)	MS4A1 (217418_x_at)	GRAMD1C (219313_at)	C13orf18 (219471_at)	BACH2 (221234_s_at)
1452	GTF2I|GTF2IP1|LOC100093631 (201065_s_at)	CD79A (205049_s_at)	ID3 (207826_s_at)	TOP1 (208901_s_at)	IGHD (213674_x_at)	RSAD2 (213797_at)	IFI44 (214059_at)	FCGR1B (214511_x_at)	MS4A1 (217418_x_at)	C13orf18 (219471_at)	BACH2 (221234_s_at)
1453	GTF2I|GTF2IP1|LOC100093631 (201065_s_at)	CD79A (205049_s_at)	TOP1 (208901_s_at)	MS4A1 (210356_x_at)	IGHD (213674_x_at)	RSAD2 (213797_at)	IFI44 (214059_at)	FCGR1B (214511_x_at)	RAPGEF6 (219112_at)	GRAMD1C (219313_at)	C13orf18 (219471_at)	BACH2 (221234_s_at)
1454	GTF2I|GTF2IP1|LOC100093631 (201065_s_at)	CD79A (205049_s_at)	ID3 (207826_s_at)	TOP1 (208901_s_at)	MS4A1 (210356_x_at)	IGHD (213674_x_at)	RSAD2 (213797_at)	IFI44 (214059_at)	FCGR1B (214511_x_at)	RAPGEF6 (219112_at)	C13orf18 (219471_at)	BACH2 (221234_s_at)
1455	GTF2I|GTF2IP1|LOC100093631 (201065_s_at)	CD79A (205049_s_at)	TOP1 (208901_s_at)	IGHD (213674_x_at)	RSAD2 (213797_at)	IFI44 (214059_at)	FCGR1B (214511_x_at)	MS4A1 (217418_x_at)	RAPGEF6 (219112_at)	C13orf18 (219471_at)	BACH2 (221234_s_at)
1456	ID3 (207826_s_at)	TOP1 (208901_s_at)	RSAD2 (213797_at)	IFI44 (214059_at)	FCGR1B (214511_x_at)	MS4A1 (217418_x_at)	OSBPL10 (219073_s_at)	RAPGEF6 (219112_at)	DPEP2 (219452_at)	C13orf18 (44790_s_at)
1457	FOXO1 (202723_s_at)	NELL2 (203413_at)	ID3 (207826_s_at)	TOP1 (208901_s_at)	IGHD (213674_x_at)	RSAD2 (213797_at)	IFI44 (214059_at)	FCGR1B (214511_x_at)	MS4A1 (217418_x_at)	OSBPL10 (219073_s_at)	DPEP2 (219452_at)	C13orf18 (44790_s_at)
1458	ID3 (207826_s_at)	TOP1 (208901_s_at)	IGHD (213674_x_at)	RSAD2 (213797_at)	IFI44 (214059_at)	FCGR1B (214511_x_at)	OSBPL10 (219073_s_at)	RAPGEF6 (219112_at)	DPEP2 (219452_at)	C13orf18 (44790_s_at)
1459	TOP1 (208901_s_at)	IGHD (213674_x_at)	RSAD2 (213797_at)	IFI44 (214059_at)	FCGR1B (214511_x_at)	MS4A1 (217418_x_at)	OSBPL10 (219073_s_at)	RAPGEF6 (219112_at)	DPEP2 (219452_at)	C13orf18 (44790_s_at)
1460	GTF2I|GTF2IP1|LOC100093631 (201065_s_at)	FOXO1 (202723_s_at)	NELL2 (203413_at)	ID3 (207826_s_at)	TOP1 (208901_s_at)	RSAD2 (213797_at)	IFI44 (214059_at)	FCGR1B (214511_x_at)	MS4A1 (217418_x_at)	OSBPL10 (219073_s_at)	C13orf18 (44790_s_at)
1461	GTF2I|GTF2IP1|LOC100093631 (201065_s_at)	ID3 (207826_s_at)	TOP1 (208901_s_at)	RSAD2 (213797_at)	IFI44 (214059_at)	FCGR1B (214511_x_at)	OSBPL10 (219073_s_at)	RAPGEF6 (219112_at)	C13orf18 (44790_s_at)
1462	GTF2I|GTF2IP1|LOC100093631 (201065_s_at)	TOP1 (208901_s_at)	RSAD2 (213797_at)	IFI44 (214059_at)	FCGR1B (214511_x_at)	MS4A1 (217418_x_at)	OSBPL10 (219073_s_at)	RAPGEF6 (219112_at)	C13orf18 (44790_s_at)
1463	GTF2I|GTF2IP1|LOC100093631 (201065_s_at)	FOXO1 (202723_s_at)	NELL2 (203413_at)	ID3 (207826_s_at)	TOP1 (208901_s_at)	IGHD (213674_x_at)	RSAD2 (213797_at)	IFI44 (214059_at)	FCGR1B (214511_x_at)	OSBPL10 (219073_s_at)	C13orf18 (44790_s_at)
1464	GTF2I|GTF2IP1|LOC100093631 (201065_s_at)	FOXO1 (202723_s_at)	NELL2 (203413_at)	TOP1 (208901_s_at)	IGHD (213674_x_at)	RSAD2 (213797_at)	IFI44 (214059_at)	FCGR1B (214511_x_at)	MS4A1 (217418_x_at)	OSBPL10 (219073_s_at)	C13orf18 (44790_s_at)
1465	GTF2I|GTF2IP1|LOC100093631 (201065_s_at)	TOP1 (208901_s_at)	CD200 (209582_s_at)	IGHD (213674_x_at)	RSAD2 (213797_at)	IFI44 (214059_at)	FCGR1B (214511_x_at)	OSBPL10 (219073_s_at)	RAPGEF6 (219112_at)	C13orf18 (44790_s_at)
1466	FOXO1 (202723_s_at)	NELL2 (203413_at)	ID3 (207826_s_at)	TOP1 (208901_s_at)	RSAD2 (213797_at)	IFI44 (214059_at)	FCGR1B (214511_x_at)	MS4A1 (217418_x_at)	OSBPL10 (219073_s_at)	GRAMD1C (219313_at)	C13orf18 (219471_at)
1467	ID3 (207826_s_at)	TOP1 (208901_s_at)	RSAD2 (213797_at)	IFI44 (214059_at)	FCGR1B (214511_x_at)	OSBPL10 (219073_s_at)	RAPGEF6 (219112_at)	GRAMD1C (219313_at)	C13orf18 (219471_at)
1468	TOP1 (208901_s_at)	RSAD2 (213797_at)	IFI44 (214059_at)	FCGR1B (214511_x_at)	MS4A1 (217418_x_at)	OSBPL10 (219073_s_at)	RAPGEF6 (219112_at)	GRAMD1C (219313_at)	C13orf18 (219471_at)
1469	ID3 (207826_s_at)	TOP1 (208901_s_at)	RSAD2 (213797_at)	IFI44 (214059_at)	FCGR1B (214511_x_at)	MS4A1 (217418_x_at)	OSBPL10 (219073_s_at)	RAPGEF6 (219112_at)	C13orf18 (219471_at)
1470	FOXO1 (202723_s_at)	NELL2 (203413_at)	TOP1 (208901_s_at)	IGHD (213674_x_at)	RSAD2 (213797_at)	IFI44 (214059_at)	FCGR1B (214511_x_at)	MS4A1 (217418_x_at)	OSBPL10 (219073_s_at)	GRAMD1C (219313_at)	C13orf18 (219471_at)
1471	FOXO1 (202723_s_at)	NELL2 (203413_at)	ID3 (207826_s_at)	TOP1 (208901_s_at)	IGHD (213674_x_at)	RSAD2 (213797_at)	IFI44 (214059_at)	FCGR1B (214511_x_at)	MS4A1 (217418_x_at)	OSBPL10 (219073_s_at)	C13orf18 (219471_at)
1472	TOP1 (208901_s_at)	CD200 (209582_s_at)	IGHD (213674_x_at)	RSAD2 (213797_at)	IFI44 (214059_at)	FCGR1B (214511_x_at)	OSBPL10 (219073_s_at)	RAPGEF6 (219112_at)	GRAMD1C (219313_at)	C13orf18 (219471_at)
1473	ID3 (207826_s_at)	TOP1 (208901_s_at)	IGHD (213674_x_at)	RSAD2 (213797_at)	IFI44 (214059_at)	FCGR1B (214511_x_at)	OSBPL10 (219073_s_at)	RAPGEF6 (219112_at)	C13orf18 (219471_at)
1474	TOP1 (208901_s_at)	IGHD (213674_x_at)	RSAD2 (213797_at)	IFI44 (214059_at)	FCGR1B (214511_x_at)	MS4A1 (217418_x_at)	OSBPL10 (219073_s_at)	RAPGEF6 (219112_at)	C13orf18 (219471_at)
1475	GTF2I|GTF2IP1|LOC100093631 (201065_s_at)	FOXO1 (202723_s_at)	NELL2 (203413_at)	ID3 (207826_s_at)	TOP1 (208901_s_at)	RSAD2 (213797_at)	IFI44 (214059_at)	FCGR1B (214511_x_at)	IGHD (215621_s_at)	OSBPL10 (219073_s_at)	GRAMD1C (219313_at)	C13orf18 (219471_at)
1476	GTF2I|GTF2IP1|LOC100093631 (201065_s_at)	FOXO1 (202723_s_at)	NELL2 (203413_at)	TOP1 (208901_s_at)	RSAD2 (213797_at)	IFI44 (214059_at)	FCGR1B (214511_x_at)	MS4A1 (217418_x_at)	OSBPL10 (219073_s_at)	GRAMD1C (219313_at)	C13orf18 (219471_at)
1477	GTF2I|GTF2IP1|LOC100093631 (201065_s_at)	FOXO1 (202723_s_at)	NELL2 (203413_at)	ID3 (207826_s_at)	TOP1 (208901_s_at)	RSAD2 (213797_at)	IFI44 (214059_at)	FCGR1B (214511_x_at)	MS4A1 (217418_x_at)	OSBPL10 (219073_s_at)	C13orf18 (219471_at)
1478	GTF2I|GTF2IP1|LOC100093631 (201065_s_at)	TOP1 (208901_s_at)	CD200 (209582_s_at)	RSAD2 (213797_at)	IFI44 (214059_at)	FCGR1B (214511_x_at)	OSBPL10 (219073_s_at)	RAPGEF6 (219112_at)	GRAMD1C (219313_at)	C13orf18 (219471_at)
1479	GTF2I|GTF2IP1|LOC100093631 (201065_s_at)	ID3 (207826_s_at)	TOP1 (208901_s_at)	RSAD2 (213797_at)	IFI44 (214059_at)	FCGR1B (214511_x_at)	OSBPL10 (219073_s_at)	RAPGEF6 (219112_at)	C13orf18 (219471_at)
1480	GTF2I|GTF2IP1|LOC100093631 (201065_s_at)	TOP1 (208901_s_at)	RSAD2 (213797_at)	IFI44 (214059_at)	FCGR1B (214511_x_at)	MS4A1 (217418_x_at)	OSBPL10 (219073_s_at)	RAPGEF6 (219112_at)	C13orf18 (219471_at)
1481	GTF2I|GTF2IP1|LOC100093631 (201065_s_at)	FOXO1 (202723_s_at)	NELL2 (203413_at)	TOP1 (208901_s_at)	CD200 (209582_s_at)	IGHD (213674_x_at)	RSAD2 (213797_at)	IFI44 (214059_at)	FCGR1B (214511_x_at)	OSBPL10 (219073_s_at)	GRAMD1C (219313_at)	C13orf18 (219471_at)
1482	GTF2I|GTF2IP1|LOC100093631 (201065_s_at)	FOXO1 (202723_s_at)	NELL2 (203413_at)	ID3 (207826_s_at)	TOP1 (208901_s_at)	IGHD (213674_x_at)	RSAD2 (213797_at)	IFI44 (214059_at)	FCGR1B (214511_x_at)	OSBPL10 (219073_s_at)	C13orf18 (219471_at)
1483	GTF2I|GTF2IP1|LOC100093631 (201065_s_at)	FOXO1 (202723_s_at)	NELL2 (203413_at)	TOP1 (208901_s_at)	IGHD (213674_x_at)	RSAD2 (213797_at)	IFI44 (214059_at)	FCGR1B (214511_x_at)	MS4A1 (217418_x_at)	OSBPL10 (219073_s_at)	C13orf18 (219471_at)
1484	GTF2I|GTF2IP1|LOC100093631 (201065_s_at)	TOP1 (208901_s_at)	CD200 (209582_s_at)	IGHD (213674_x_at)	RSAD2 (213797_at)	IFI44 (214059_at)	FCGR1B (214511_x_at)	OSBPL10 (219073_s_at)	RAPGEF6 (219112_at)	C13orf18 (219471_at)
1485	GTF2I|GTF2IP1|LOC100093631 (201065_s_at)	IFI44L (204439_at)	DEGS1 (207431_s_at)	ID3 (207826_s_at)	P2RX5 (210448_s_at)	IGHD (213674_x_at)	RSAD2 (213797_at)	FCGR1B (214511_x_at)	MS4A1 (217418_x_at)	EIF3L (217719_at)	RAPGEF6 (219112_at)	GRAMD1C (219313_at)	C13orf18 (219471_at)
1486	GTF2I|GTF2IP1|LOC100093631 (201065_s_at)	IFI44L (204439_at)	DEGS1 (207431_s_at)	ID3 (207826_s_at)	IGHD (213674_x_at)	RSAD2 (213797_at)	FCGR1B (214511_x_at)	MS4A1 (217418_x_at)	RAPGEF6 (219112_at)	GRAMD1C (219313_at)	C13orf18 (219471_at)	BACH2 (221234_s_at)
1487	GTF2I|GTF2IP1|LOC100093631 (201065_s_at)	IFIT3 (204747_at)	HTATIP2 (207180_s_at)	ID3 (207826_s_at)	P2RX5 (210448_s_at)	IGHD (213674_x_at)	FCGR1B (214511_x_at)	MS4A1 (217418_x_at)	EIF3L (217719_at)	RAPGEF6 (219112_at)	GRAMD1C (219313_at)	C13orf18 (219471_at)
1488	GTF2I|GTF2IP1|LOC100093631 (201065_s_at)	IFIT3 (204747_at)	HTATIP2 (207180_s_at)	ID3 (207826_s_at)	IGHD (213674_x_at)	FCGR1B (214511_x_at)	MS4A1 (217418_x_at)	RAPGEF6 (219112_at)	GRAMD1C (219313_at)	C13orf18 (219471_at)	BACH2 (221234_s_at)
1489	GTF2I|GTF2IP1|LOC100093631 (201065_s_at)	IFI44L (204439_at)	TNFAIP6 (206025_s_at)	ID3 (207826_s_at)	P2RX5 (210448_s_at)	IGHD (213674_x_at)	RSAD2 (213797_at)	FCGR1A|FCGR1C (216950_s_at)	MS4A1 (217418_x_at)	EIF3L (217719_at)	RAPGEF6 (219112_at)	GRAMD1C (219313_at)	C13orf18 (219471_at)
1490	GTF2I|GTF2IP1|LOC100093631 (201065_s_at)	IFI44L (204439_at)	TNFAIP6 (206025_s_at)	ID3 (207826_s_at)	IGHD (213674_x_at)	RSAD2 (213797_at)	FCGR1A|FCGR1C (216950_s_at)	MS4A1 (217418_x_at)	RAPGEF6 (219112_at)	GRAMD1C (219313_at)	C13orf18 (219471_at)	BACH2 (221234_s_at)
1491	GTF2I|GTF2IP1|LOC100093631 (201065_s_at)	ID3 (207826_s_at)	P2RX5 (210448_s_at)	IGHD (213674_x_at)	RSAD2 (213797_at)	IFI44 (214059_at)	FCGR1B (214511_x_at)	MS4A1 (217418_x_at)	EIF3L (217719_at)	CDC73 (218578_at)	RAPGEF6 (219112_at)	GRAMD1C (219313_at)	C13orf18 (219471_at)
1492	GTF2I|GTF2IP1|LOC100093631 (201065_s_at)	ID3 (207826_s_at)	IGHD (213674_x_at)	RSAD2 (213797_at)	IFI44 (214059_at)	FCGR1B (214511_x_at)	MS4A1 (217418_x_at)	CDC73 (218578_at)	RAPGEF6 (219112_at)	GRAMD1C (219313_at)	C13orf18 (219471_at)	BACH2 (221234_s_at)
1493	GTF2I|GTF2IP1|LOC100093631 (201065_s_at)	IFI44L (204439_at)	DEGS1 (207431_s_at)	ID3 (207826_s_at)	P2RX5 (210448_s_at)	IGHD (213674_x_at)	RSAD2 (213797_at)	FCGR1B (214511_x_at)	MS4A1 (217418_x_at)	EIF3L (217719_at)	RAPGEF6 (219112_at)	C13orf18 (44790_s_at)
1494	IFI44L (204439_at)	DEGS1 (207431_s_at)	ID3 (207826_s_at)	P2RX5 (210448_s_at)	IGHD (213674_x_at)	RSAD2 (213797_at)	FCGR1B (214511_x_at)	MS4A1 (217418_x_at)	EIF3L (217719_at)	RAPGEF6 (219112_at)	GRAMD1C (219313_at)	C13orf18 (219471_at)
1495	GTF2I|GTF2IP1|LOC100093631 (201065_s_at)	IFI44L (204439_at)	DEGS1 (207431_s_at)	ID3 (207826_s_at)	P2RX5 (210448_s_at)	RSAD2 (213797_at)	FCGR1B (214511_x_at)	MS4A1 (217418_x_at)	EIF3L (217719_at)	RAPGEF6 (219112_at)	GRAMD1C (219313_at)	C13orf18 (219471_at)
1496	EEF1G (200689_x_at)	GTF2I|GTF2IP1|LOC100093631 (201065_s_at)	FOXO1 (202723_s_at)	IFI44L (204439_at)	DEGS1 (207431_s_at)	ID3 (207826_s_at)	P2RX5 (210448_s_at)	IGHD (213674_x_at)	RSAD2 (213797_at)	FCGR1B (214511_x_at)	MS4A1 (217418_x_at)	GRAMD1C (219313_at)	C13orf18 (219471_at)
1497	GTF2I|GTF2IP1|LOC100093631 (201065_s_at)	IFI44L (204439_at)	DEGS1 (207431_s_at)	ID3 (207826_s_at)	MS4A1 (210356_x_at)	P2RX5 (210448_s_at)	IGHD (213674_x_at)	RSAD2 (213797_at)	FCGR1B (214511_x_at)	EIF3L (217719_at)	RAPGEF6 (219112_at)	GRAMD1C (219313_at)	C13orf18 (219471_at)
1498	GTF2I|GTF2IP1|LOC100093631 (201065_s_at)	IFI44L (204439_at)	DEGS1 (207431_s_at)	P2RX5 (210448_s_at)	IGHD (213674_x_at)	RSAD2 (213797_at)	FCGR1B (214511_x_at)	MS4A1 (217418_x_at)	EIF3L (217719_at)	RAPGEF6 (219112_at)	GRAMD1C (219313_at)	C13orf18 (219471_at)
1499	GTF2I|GTF2IP1|LOC100093631 (201065_s_at)	IFI44L (204439_at)	DEGS1 (207431_s_at)	ID3 (207826_s_at)	P2RX5 (210448_s_at)	IGHD (213674_x_at)	RSAD2 (213797_at)	FCGR1B (214511_x_at)	MS4A1 (217418_x_at)	EIF3L (217719_at)	RAPGEF6 (219112_at)	C13orf18 (219471_at)
1500	GTF2I|GTF2IP1|LOC100093631 (201065_s_at)	IFI44L (204439_at)	ID3 (207826_s_at)	P2RX5 (210448_s_at)	IGHD (213674_x_at)	RSAD2 (213797_at)	FCGR1B (214511_x_at)	MS4A1 (217418_x_at)	EIF3L (217719_at)	RAPGEF6 (219112_at)	GRAMD1C (219313_at)	C13orf18 (219471_at)
1501	GTF2I|GTF2IP1|LOC100093631 (201065_s_at)	IFI44L (204439_at)	DEGS1 (207431_s_at)	ID3 (207826_s_at)	IGHD (213674_x_at)	RSAD2 (213797_at)	FCGR1B (214511_x_at)	MS4A1 (217418_x_at)	RAPGEF6 (219112_at)	BACH2 (221234_s_at)	C13orf18 (44790_s_at)
1502	IFI44L (204439_at)	DEGS1 (207431_s_at)	ID3 (207826_s_at)	IGHD (213674_x_at)	RSAD2 (213797_at)	FCGR1B (214511_x_at)	MS4A1 (217418_x_at)	RAPGEF6 (219112_at)	GRAMD1C (219313_at)	C13orf18 (219471_at)	BACH2 (221234_s_at)
1503	GTF2I|GTF2IP1|LOC100093631 (201065_s_at)	IFI44L (204439_at)	DEGS1 (207431_s_at)	ID3 (207826_s_at)	RSAD2 (213797_at)	FCGR1B (214511_x_at)	MS4A1 (217418_x_at)	RAPGEF6 (219112_at)	GRAMD1C (219313_at)	C13orf18 (219471_at)	BACH2 (221234_s_at)
1504	GTF2I|GTF2IP1|LOC100093631 (201065_s_at)	IFI44L (204439_at)	DEGS1 (207431_s_at)	ID3 (207826_s_at)	IGHD (213674_x_at)	RSAD2 (213797_at)	FCGR1B (214511_x_at)	MS4A1 (217418_x_at)	GRAMD1C (219313_at)	C13orf18 (219471_at)	BACH2 (221234_s_at)
1505	GTF2I|GTF2IP1|LOC100093631 (201065_s_at)	IFI44L (204439_at)	DEGS1 (207431_s_at)	ID3 (207826_s_at)	MS4A1 (210356_x_at)	IGHD (213674_x_at)	RSAD2 (213797_at)	FCGR1B (214511_x_at)	RAPGEF6 (219112_at)	GRAMD1C (219313_at)	C13orf18 (219471_at)	BACH2 (221234_s_at)
1506	GTF2I|GTF2IP1|LOC100093631 (201065_s_at)	IFI44L (204439_at)	DEGS1 (207431_s_at)	IGHD (213674_x_at)	RSAD2 (213797_at)	FCGR1B (214511_x_at)	MS4A1 (217418_x_at)	RAPGEF6 (219112_at)	GRAMD1C (219313_at)	C13orf18 (219471_at)	BACH2 (221234_s_at)
1507	GTF2I|GTF2IP1|LOC100093631 (201065_s_at)	IFI44L (204439_at)	DEGS1 (207431_s_at)	ID3 (207826_s_at)	IGHD (213674_x_at)	RSAD2 (213797_at)	FCGR1B (214511_x_at)	MS4A1 (217418_x_at)	RAPGEF6 (219112_at)	C13orf18 (219471_at)	BACH2 (221234_s_at)
1508	GTF2I|GTF2IP1|LOC100093631 (201065_s_at)	IFI44L (204439_at)	ID3 (207826_s_at)	IGHD (213674_x_at)	RSAD2 (213797_at)	FCGR1B (214511_x_at)	MS4A1 (217418_x_at)	RAPGEF6 (219112_at)	GRAMD1C (219313_at)	C13orf18 (219471_at)	BACH2 (221234_s_at)
1509	GTF2I|GTF2IP1|LOC100093631 (201065_s_at)	IFIT3 (204747_at)	TNFAIP6 (206025_s_at)	ID3 (207826_s_at)	P2RX5 (210448_s_at)	IGHD (213674_x_at)	FCGR1A|FCGR1C (216950_s_at)	MS4A1 (217418_x_at)	EIF3L (217719_at)	RAPGEF6 (219112_at)	GRAMD1C (219313_at)	C13orf18 (219471_at)
1510	GTF2I|GTF2IP1|LOC100093631 (201065_s_at)	IFIT3 (204747_at)	TNFAIP6 (206025_s_at)	ID3 (207826_s_at)	IGHD (213674_x_at)	FCGR1A|FCGR1C (216950_s_at)	MS4A1 (217418_x_at)	RAPGEF6 (219112_at)	GRAMD1C (219313_at)	C13orf18 (219471_at)	BACH2 (221234_s_at)
1511	GTF2I|GTF2IP1|LOC100093631 (201065_s_at)	IFIT3 (204747_at)	HTATIP2 (207180_s_at)	ID3 (207826_s_at)	P2RX5 (210448_s_at)	IGHD (213674_x_at)	FCGR1B (214511_x_at)	MS4A1 (217418_x_at)	EIF3L (217719_at)	RAPGEF6 (219112_at)	C13orf18 (44790_s_at)
1512	IFIT3 (204747_at)	HTATIP2 (207180_s_at)	ID3 (207826_s_at)	P2RX5 (210448_s_at)	IGHD (213674_x_at)	FCGR1B (214511_x_at)	MS4A1 (217418_x_at)	EIF3L (217719_at)	RAPGEF6 (219112_at)	GRAMD1C (219313_at)	C13orf18 (219471_at)
1513	GTF2I|GTF2IP1|LOC100093631 (201065_s_at)	IFIT3 (204747_at)	HTATIP2 (207180_s_at)	ID3 (207826_s_at)	P2RX5 (210448_s_at)	FCGR1B (214511_x_at)	MS4A1 (217418_x_at)	EIF3L (217719_at)	RAPGEF6 (219112_at)	GRAMD1C (219313_at)	C13orf18 (219471_at)
1514	EEF1G (200689_x_at)	GTF2I|GTF2IP1|LOC100093631 (201065_s_at)	FOXO1 (202723_s_at)	IFIT3 (204747_at)	HTATIP2 (207180_s_at)	ID3 (207826_s_at)	P2RX5 (210448_s_at)	IGHD (213674_x_at)	FCGR1B (214511_x_at)	MS4A1 (217418_x_at)	GRAMD1C (219313_at)	C13orf18 (219471_at)
1515	GTF2I|GTF2IP1|LOC100093631 (201065_s_at)	IFIT3 (204747_at)	HTATIP2 (207180_s_at)	ID3 (207826_s_at)	MS4A1 (210356_x_at)	P2RX5 (210448_s_at)	IGHD (213674_x_at)	FCGR1B (214511_x_at)	EIF3L (217719_at)	RAPGEF6 (219112_at)	GRAMD1C (219313_at)	C13orf18 (219471_at)
1516	GTF2I|GTF2IP1|LOC100093631 (201065_s_at)	IFIT3 (204747_at)	HTATIP2 (207180_s_at)	P2RX5 (210448_s_at)	IGHD (213674_x_at)	FCGR1B (214511_x_at)	MS4A1 (217418_x_at)	EIF3L (217719_at)	RAPGEF6 (219112_at)	GRAMD1C (219313_at)	C13orf18 (219471_at)
1517	GTF2I|GTF2IP1|LOC100093631 (201065_s_at)	IFIT3 (204747_at)	HTATIP2 (207180_s_at)	ID3 (207826_s_at)	P2RX5 (210448_s_at)	IGHD (213674_x_at)	FCGR1B (214511_x_at)	MS4A1 (217418_x_at)	EIF3L (217719_at)	RAPGEF6 (219112_at)	C13orf18 (219471_at)
1518	GTF2I|GTF2IP1|LOC100093631 (201065_s_at)	IFIT3 (204747_at)	HTATIP2 (207180_s_at)	ID3 (207826_s_at)	IGHD (213674_x_at)	FCGR1B (214511_x_at)	MS4A1 (217418_x_at)	RAPGEF6 (219112_at)	BACH2 (221234_s_at)	C13orf18 (44790_s_at)
1519	IFIT3 (204747_at)	HTATIP2 (207180_s_at)	ID3 (207826_s_at)	IGHD (213674_x_at)	FCGR1B (214511_x_at)	MS4A1 (217418_x_at)	RAPGEF6 (219112_at)	GRAMD1C (219313_at)	C13orf18 (219471_at)	BACH2 (221234_s_at)
1520	GTF2I|GTF2IP1|LOC100093631 (201065_s_at)	IFIT3 (204747_at)	HTATIP2 (207180_s_at)	ID3 (207826_s_at)	FCGR1B (214511_x_at)	MS4A1 (217418_x_at)	RAPGEF6 (219112_at)	GRAMD1C (219313_at)	C13orf18 (219471_at)	BACH2 (221234_s_at)
1521	GTF2I|GTF2IP1|LOC100093631 (201065_s_at)	IFIT3 (204747_at)	HTATIP2 (207180_s_at)	ID3 (207826_s_at)	IGHD (213674_x_at)	FCGR1B (214511_x_at)	MS4A1 (217418_x_at)	GRAMD1C (219313_at)	C13orf18 (219471_at)	BACH2 (221234_s_at)
1522	GTF2I|GTF2IP1|LOC100093631 (201065_s_at)	IFIT3 (204747_at)	HTATIP2 (207180_s_at)	ID3 (207826_s_at)	MS4A1 (210356_x_at)	IGHD (213674_x_at)	FCGR1B (214511_x_at)	RAPGEF6 (219112_at)	GRAMD1C (219313_at)	C13orf18 (219471_at)	BACH2 (221234_s_at)
1523	GTF2I|GTF2IP1|LOC100093631 (201065_s_at)	IFIT3 (204747_at)	HTATIP2 (207180_s_at)	IGHD (213674_x_at)	FCGR1B (214511_x_at)	MS4A1 (217418_x_at)	RAPGEF6 (219112_at)	GRAMD1C (219313_at)	C13orf18 (219471_at)	BACH2 (221234_s_at)
1524	GTF2I|GTF2IP1|LOC100093631 (201065_s_at)	IFIT3 (204747_at)	HTATIP2 (207180_s_at)	ID3 (207826_s_at)	IGHD (213674_x_at)	FCGR1B (214511_x_at)	MS4A1 (217418_x_at)	RAPGEF6 (219112_at)	C13orf18 (219471_at)	BACH2 (221234_s_at)
1525	GTF2I|GTF2IP1|LOC100093631 (201065_s_at)	TNFAIP6 (206025_s_at)	ID3 (207826_s_at)	P2RX5 (210448_s_at)	IGHD (213674_x_at)	RSAD2 (213797_at)	IFI44 (214059_at)	FCGR1A|FCGR1C (216950_s_at)	MS4A1 (217418_x_at)	EIF3L (217719_at)	RAPGEF6 (219112_at)	GRAMD1C (219313_at)	C13orf18 (219471_at)
1526	GTF2I|GTF2IP1|LOC100093631 (201065_s_at)	TNFAIP6 (206025_s_at)	ID3 (207826_s_at)	IGHD (213674_x_at)	RSAD2 (213797_at)	IFI44 (214059_at)	FCGR1A|FCGR1C (216950_s_at)	MS4A1 (217418_x_at)	RAPGEF6 (219112_at)	GRAMD1C (219313_at)	C13orf18 (219471_at)	BACH2 (221234_s_at)
1527	GTF2I|GTF2IP1|LOC100093631 (201065_s_at)	IFI44L (204439_at)	TNFAIP6 (206025_s_at)	ID3 (207826_s_at)	P2RX5 (210448_s_at)	IGHD (213674_x_at)	RSAD2 (213797_at)	FCGR1A|FCGR1C (216950_s_at)	MS4A1 (217418_x_at)	EIF3L (217719_at)	RAPGEF6 (219112_at)	C13orf18 (44790_s_at)
1528	IFI44L (204439_at)	TNFAIP6 (206025_s_at)	ID3 (207826_s_at)	P2RX5 (210448_s_at)	IGHD (213674_x_at)	RSAD2 (213797_at)	FCGR1A|FCGR1C (216950_s_at)	MS4A1 (217418_x_at)	EIF3L (217719_at)	RAPGEF6 (219112_at)	GRAMD1C (219313_at)	C13orf18 (219471_at)
1529	GTF2I|GTF2IP1|LOC100093631 (201065_s_at)	IFI44L (204439_at)	TNFAIP6 (206025_s_at)	ID3 (207826_s_at)	P2RX5 (210448_s_at)	RSAD2 (213797_at)	FCGR1A|FCGR1C (216950_s_at)	MS4A1 (217418_x_at)	EIF3L (217719_at)	RAPGEF6 (219112_at)	GRAMD1C (219313_at)	C13orf18 (219471_at)
1530	EEF1G (200689_x_at)	GTF2I|GTF2IP1|LOC100093631 (201065_s_at)	FOXO1 (202723_s_at)	IFI44L (204439_at)	TNFAIP6 (206025_s_at)	ID3 (207826_s_at)	P2RX5 (210448_s_at)	IGHD (213674_x_at)	RSAD2 (213797_at)	FCGR1A|FCGR1C (216950_s_at)	MS4A1 (217418_x_at)	GRAMD1C (219313_at)	C13orf18 (219471_at)
1531	GTF2I|GTF2IP1|LOC100093631 (201065_s_at)	IFI44L (204439_at)	TNFAIP6 (206025_s_at)	ID3 (207826_s_at)	MS4A1 (210356_x_at)	P2RX5 (210448_s_at)	IGHD (213674_x_at)	RSAD2 (213797_at)	FCGR1A|FCGR1C (216950_s_at)	EIF3L (217719_at)	RAPGEF6 (219112_at)	GRAMD1C (219313_at)	C13orf18 (219471_at)
1532	GTF2I|GTF2IP1|LOC100093631 (201065_s_at)	IFI44L (204439_at)	TNFAIP6 (206025_s_at)	P2RX5 (210448_s_at)	IGHD (213674_x_at)	RSAD2 (213797_at)	FCGR1A|FCGR1C (216950_s_at)	MS4A1 (217418_x_at)	EIF3L (217719_at)	RAPGEF6 (219112_at)	GRAMD1C (219313_at)	C13orf18 (219471_at)
1533	GTF2I|GTF2IP1|LOC100093631 (201065_s_at)	IFI44L (204439_at)	TNFAIP6 (206025_s_at)	ID3 (207826_s_at)	P2RX5 (210448_s_at)	IGHD (213674_x_at)	RSAD2 (213797_at)	FCGR1A|FCGR1C (216950_s_at)	MS4A1 (217418_x_at)	EIF3L (217719_at)	RAPGEF6 (219112_at)	C13orf18 (219471_at)
1534	GTF2I|GTF2IP1|LOC100093631 (201065_s_at)	IFI44L (204439_at)	TNFAIP6 (206025_s_at)	ID3 (207826_s_at)	IGHD (213674_x_at)	RSAD2 (213797_at)	FCGR1A|FCGR1C (216950_s_at)	MS4A1 (217418_x_at)	RAPGEF6 (219112_at)	BACH2 (221234_s_at)	C13orf18 (44790_s_at)
1535	IFI44L (204439_at)	TNFAIP6 (206025_s_at)	ID3 (207826_s_at)	IGHD (213674_x_at)	RSAD2 (213797_at)	FCGR1A|FCGR1C (216950_s_at)	MS4A1 (217418_x_at)	RAPGEF6 (219112_at)	GRAMD1C (219313_at)	C13orf18 (219471_at)	BACH2 (221234_s_at)
1536	GTF2I|GTF2IP1|LOC100093631 (201065_s_at)	IFI44L (204439_at)	TNFAIP6 (206025_s_at)	ID3 (207826_s_at)	RSAD2 (213797_at)	FCGR1A|FCGR1C (216950_s_at)	MS4A1 (217418_x_at)	RAPGEF6 (219112_at)	GRAMD1C (219313_at)	C13orf18 (219471_at)	BACH2 (221234_s_at)
1537	GTF2I|GTF2IP1|LOC100093631 (201065_s_at)	IFI44L (204439_at)	TNFAIP6 (206025_s_at)	ID3 (207826_s_at)	IGHD (213674_x_at)	RSAD2 (213797_at)	FCGR1A|FCGR1C (216950_s_at)	MS4A1 (217418_x_at)	GRAMD1C (219313_at)	C13orf18 (219471_at)	BACH2 (221234_s_at)
1538	GTF2I|GTF2IP1|LOC100093631 (201065_s_at)	IFI44L (204439_at)	TNFAIP6 (206025_s_at)	ID3 (207826_s_at)	MS4A1 (210356_x_at)	IGHD (213674_x_at)	RSAD2 (213797_at)	FCGR1A|FCGR1C (216950_s_at)	RAPGEF6 (219112_at)	GRAMD1C (219313_at)	C13orf18 (219471_at)	BACH2 (221234_s_at)
1539	GTF2I|GTF2IP1|LOC100093631 (201065_s_at)	IFI44L (204439_at)	TNFAIP6 (206025_s_at)	IGHD (213674_x_at)	RSAD2 (213797_at)	FCGR1A|FCGR1C (216950_s_at)	MS4A1 (217418_x_at)	RAPGEF6 (219112_at)	GRAMD1C (219313_at)	C13orf18 (219471_at)	BACH2 (221234_s_at)
1540	GTF2I|GTF2IP1|LOC100093631 (201065_s_at)	IFI44L (204439_at)	TNFAIP6 (206025_s_at)	ID3 (207826_s_at)	IGHD (213674_x_at)	RSAD2 (213797_at)	FCGR1A|FCGR1C (216950_s_at)	MS4A1 (217418_x_at)	RAPGEF6 (219112_at)	C13orf18 (219471_at)	BACH2 (221234_s_at)
1541	GTF2I|GTF2IP1|LOC100093631 (201065_s_at)	ID3 (207826_s_at)	P2RX5 (210448_s_at)	IGHD (213674_x_at)	RSAD2 (213797_at)	IFI44 (214059_at)	FCGR1B (214511_x_at)	MS4A1 (217418_x_at)	EIF3L (217719_at)	CDC73 (218578_at)	RAPGEF6 (219112_at)	C13orf18 (44790_s_at)
1542	ID3 (207826_s_at)	P2RX5 (210448_s_at)	IGHD (213674_x_at)	RSAD2 (213797_at)	IFI44 (214059_at)	FCGR1B (214511_x_at)	MS4A1 (217418_x_at)	EIF3L (217719_at)	CDC73 (218578_at)	RAPGEF6 (219112_at)	GRAMD1C (219313_at)	C13orf18 (219471_at)
1543	GTF2I|GTF2IP1|LOC100093631 (201065_s_at)	ID3 (207826_s_at)	P2RX5 (210448_s_at)	RSAD2 (213797_at)	IFI44 (214059_at)	FCGR1B (214511_x_at)	MS4A1 (217418_x_at)	EIF3L (217719_at)	CDC73 (218578_at)	RAPGEF6 (219112_at)	GRAMD1C (219313_at)	C13orf18 (219471_at)
1544	EEF1G (200689_x_at)	GTF2I|GTF2IP1|LOC100093631 (201065_s_at)	FOXO1 (202723_s_at)	ID3 (207826_s_at)	P2RX5 (210448_s_at)	IGHD (213674_x_at)	RSAD2 (213797_at)	IFI44 (214059_at)	FCGR1B (214511_x_at)	MS4A1 (217418_x_at)	CDC73 (218578_at)	GRAMD1C (219313_at)	C13orf18 (219471_at)
1545	GTF2I|GTF2IP1|LOC100093631 (201065_s_at)	ID3 (207826_s_at)	MS4A1 (210356_x_at)	P2RX5 (210448_s_at)	IGHD (213674_x_at)	RSAD2 (213797_at)	IFI44 (214059_at)	FCGR1B (214511_x_at)	EIF3L (217719_at)	CDC73 (218578_at)	RAPGEF6 (219112_at)	GRAMD1C (219313_at)	C13orf18 (219471_at)
1546	GTF2I|GTF2IP1|LOC100093631 (201065_s_at)	P2RX5 (210448_s_at)	IGHD (213674_x_at)	RSAD2 (213797_at)	IFI44 (214059_at)	FCGR1B (214511_x_at)	MS4A1 (217418_x_at)	EIF3L (217719_at)	CDC73 (218578_at)	RAPGEF6 (219112_at)	GRAMD1C (219313_at)	C13orf18 (219471_at)
1547	GTF2I|GTF2IP1|LOC100093631 (201065_s_at)	ID3 (207826_s_at)	P2RX5 (210448_s_at)	IGHD (213674_x_at)	RSAD2 (213797_at)	IFI44 (214059_at)	FCGR1B (214511_x_at)	MS4A1 (217418_x_at)	EIF3L (217719_at)	CDC73 (218578_at)	RAPGEF6 (219112_at)	C13orf18 (219471_at)
1548	GTF2I|GTF2IP1|LOC100093631 (201065_s_at)	ID3 (207826_s_at)	IGHD (213674_x_at)	RSAD2 (213797_at)	IFI44 (214059_at)	FCGR1B (214511_x_at)	MS4A1 (217418_x_at)	CDC73 (218578_at)	RAPGEF6 (219112_at)	BACH2 (221234_s_at)	C13orf18 (44790_s_at)
1549	ID3 (207826_s_at)	IGHD (213674_x_at)	RSAD2 (213797_at)	IFI44 (214059_at)	FCGR1B (214511_x_at)	MS4A1 (217418_x_at)	CDC73 (218578_at)	RAPGEF6 (219112_at)	GRAMD1C (219313_at)	C13orf18 (219471_at)	BACH2 (221234_s_at)
1550	GTF2I|GTF2IP1|LOC100093631 (201065_s_at)	ID3 (207826_s_at)	RSAD2 (213797_at)	IFI44 (214059_at)	FCGR1B (214511_x_at)	MS4A1 (217418_x_at)	CDC73 (218578_at)	RAPGEF6 (219112_at)	GRAMD1C (219313_at)	C13orf18 (219471_at)	BACH2 (221234_s_at)
1551	GTF2I|GTF2IP1|LOC100093631 (201065_s_at)	ID3 (207826_s_at)	IGHD (213674_x_at)	RSAD2 (213797_at)	IFI44 (214059_at)	FCGR1B (214511_x_at)	MS4A1 (217418_x_at)	CDC73 (218578_at)	GRAMD1C (219313_at)	C13orf18 (219471_at)	BACH2 (221234_s_at)
1552	GTF2I|GTF2IP1|LOC100093631 (201065_s_at)	ID3 (207826_s_at)	MS4A1 (210356_x_at)	IGHD (213674_x_at)	RSAD2 (213797_at)	IFI44 (214059_at)	FCGR1B (214511_x_at)	CDC73 (218578_at)	RAPGEF6 (219112_at)	GRAMD1C (219313_at)	C13orf18 (219471_at)	BACH2 (221234_s_at)
1553	GTF2I|GTF2IP1|LOC100093631 (201065_s_at)	IGHD (213674_x_at)	RSAD2 (213797_at)	IFI44 (214059_at)	FCGR1B (214511_x_at)	MS4A1 (217418_x_at)	CDC73 (218578_at)	RAPGEF6 (219112_at)	GRAMD1C (219313_at)	C13orf18 (219471_at)	BACH2 (221234_s_at)
1554	GTF2I|GTF2IP1|LOC100093631 (201065_s_at)	ID3 (207826_s_at)	IGHD (213674_x_at)	RSAD2 (213797_at)	IFI44 (214059_at)	FCGR1B (214511_x_at)	MS4A1 (217418_x_at)	CDC73 (218578_at)	RAPGEF6 (219112_at)	C13orf18 (219471_at)	BACH2 (221234_s_at)
1555	IFI44L (204439_at)	DEGS1 (207431_s_at)	ID3 (207826_s_at)	P2RX5 (210448_s_at)	IGHD (213674_x_at)	RSAD2 (213797_at)	FCGR1B (214511_x_at)	MS4A1 (217418_x_at)	EIF3L (217719_at)	RAPGEF6 (219112_at)	DPEP2 (219452_at)	C13orf18 (44790_s_at)
1556	GTF2I|GTF2IP1|LOC100093631 (201065_s_at)	IFI44L (204439_at)	DEGS1 (207431_s_at)	ID3 (207826_s_at)	P2RX5 (210448_s_at)	RSAD2 (213797_at)	FCGR1B (214511_x_at)	MS4A1 (217418_x_at)	EIF3L (217719_at)	RAPGEF6 (219112_at)	C13orf18 (44790_s_at)
1557	EEF1G (200689_x_at)	GTF2I|GTF2IP1|LOC100093631 (201065_s_at)	FOXO1 (202723_s_at)	IFI44L (204439_at)	DEGS1 (207431_s_at)	ID3 (207826_s_at)	P2RX5 (210448_s_at)	IGHD (213674_x_at)	RSAD2 (213797_at)	FCGR1B (214511_x_at)	MS4A1 (217418_x_at)	C13orf18 (44790_s_at)
1558	GTF2I|GTF2IP1|LOC100093631 (201065_s_at)	IFI44L (204439_at)	DEGS1 (207431_s_at)	ID3 (207826_s_at)	MS4A1 (210356_x_at)	P2RX5 (210448_s_at)	IGHD (213674_x_at)	RSAD2 (213797_at)	FCGR1B (214511_x_at)	EIF3L (217719_at)	RAPGEF6 (219112_at)	C13orf18 (44790_s_at)
1559	GTF2I|GTF2IP1|LOC100093631 (201065_s_at)	IFI44L (204439_at)	DEGS1 (207431_s_at)	P2RX5 (210448_s_at)	IGHD (213674_x_at)	RSAD2 (213797_at)	FCGR1B (214511_x_at)	MS4A1 (217418_x_at)	EIF3L (217719_at)	RAPGEF6 (219112_at)	C13orf18 (44790_s_at)
1560	GTF2I|GTF2IP1|LOC100093631 (201065_s_at)	IFI44L (204439_at)	ID3 (207826_s_at)	P2RX5 (210448_s_at)	IGHD (213674_x_at)	RSAD2 (213797_at)	FCGR1B (214511_x_at)	MS4A1 (217418_x_at)	EIF3L (217719_at)	RAPGEF6 (219112_at)	C13orf18 (44790_s_at)
1561	IFI44L (204439_at)	DEGS1 (207431_s_at)	ID3 (207826_s_at)	P2RX5 (210448_s_at)	RSAD2 (213797_at)	FCGR1B (214511_x_at)	MS4A1 (217418_x_at)	EIF3L (217719_at)	RAPGEF6 (219112_at)	GRAMD1C (219313_at)	C13orf18 (219471_at)
1562	EEF1G (200689_x_at)	FOXO1 (202723_s_at)	IFI44L (204439_at)	DEGS1 (207431_s_at)	ID3 (207826_s_at)	P2RX5 (210448_s_at)	IGHD (213674_x_at)	RSAD2 (213797_at)	FCGR1B (214511_x_at)	MS4A1 (217418_x_at)	GRAMD1C (219313_at)	C13orf18 (219471_at)
1563	IFI44L (204439_at)	DEGS1 (207431_s_at)	ID3 (207826_s_at)	MS4A1 (210356_x_at)	P2RX5 (210448_s_at)	IGHD (213674_x_at)	RSAD2 (213797_at)	FCGR1B (214511_x_at)	EIF3L (217719_at)	RAPGEF6 (219112_at)	GRAMD1C (219313_at)	C13orf18 (219471_at)
1564	IFI44L (204439_at)	DEGS1 (207431_s_at)	P2RX5 (210448_s_at)	IGHD (213674_x_at)	RSAD2 (213797_at)	FCGR1B (214511_x_at)	MS4A1 (217418_x_at)	EIF3L (217719_at)	RAPGEF6 (219112_at)	GRAMD1C (219313_at)	C13orf18 (219471_at)
1565	IFI44L (204439_at)	DEGS1 (207431_s_at)	ID3 (207826_s_at)	P2RX5 (210448_s_at)	IGHD (213674_x_at)	RSAD2 (213797_at)	FCGR1B (214511_x_at)	MS4A1 (217418_x_at)	EIF3L (217719_at)	RAPGEF6 (219112_at)	C13orf18 (219471_at)
1566	IFI44L (204439_at)	ID3 (207826_s_at)	P2RX5 (210448_s_at)	IGHD (213674_x_at)	RSAD2 (213797_at)	FCGR1B (214511_x_at)	MS4A1 (217418_x_at)	EIF3L (217719_at)	RAPGEF6 (219112_at)	GRAMD1C (219313_at)	C13orf18 (219471_at)
1567	EEF1G (200689_x_at)	GTF2I|GTF2IP1|LOC100093631 (201065_s_at)	FOXO1 (202723_s_at)	IFI44L (204439_at)	DEGS1 (207431_s_at)	ID3 (207826_s_at)	P2RX5 (210448_s_at)	RSAD2 (213797_at)	FCGR1B (214511_x_at)	MS4A1 (217418_x_at)	GRAMD1C (219313_at)	C13orf18 (219471_at)
1568	GTF2I|GTF2IP1|LOC100093631 (201065_s_at)	IFI44L (204439_at)	DEGS1 (207431_s_at)	ID3 (207826_s_at)	MS4A1 (210356_x_at)	P2RX5 (210448_s_at)	RSAD2 (213797_at)	FCGR1B (214511_x_at)	EIF3L (217719_at)	RAPGEF6 (219112_at)	GRAMD1C (219313_at)	C13orf18 (219471_at)
1569	GTF2I|GTF2IP1|LOC100093631 (201065_s_at)	IFI44L (204439_at)	DEGS1 (207431_s_at)	P2RX5 (210448_s_at)	RSAD2 (213797_at)	FCGR1B (214511_x_at)	MS4A1 (217418_x_at)	EIF3L (217719_at)	RAPGEF6 (219112_at)	GRAMD1C (219313_at)	C13orf18 (219471_at)
1570	GTF2I|GTF2IP1|LOC100093631 (201065_s_at)	IFI44L (204439_at)	DEGS1 (207431_s_at)	ID3 (207826_s_at)	P2RX5 (210448_s_at)	RSAD2 (213797_at)	FCGR1B (214511_x_at)	MS4A1 (217418_x_at)	EIF3L (217719_at)	RAPGEF6 (219112_at)	C13orf18 (219471_at)
1571	GTF2I|GTF2IP1|LOC100093631 (201065_s_at)	IFI44L (204439_at)	ID3 (207826_s_at)	P2RX5 (210448_s_at)	RSAD2 (213797_at)	FCGR1B (214511_x_at)	MS4A1 (217418_x_at)	EIF3L (217719_at)	RAPGEF6 (219112_at)	GRAMD1C (219313_at)	C13orf18 (219471_at)
1572	EEF1G (200689_x_at)	GTF2I|GTF2IP1|LOC100093631 (201065_s_at)	FOXO1 (202723_s_at)	IFI44L (204439_at)	DEGS1 (207431_s_at)	ID3 (207826_s_at)	MS4A1 (210356_x_at)	P2RX5 (210448_s_at)	IGHD (213674_x_at)	RSAD2 (213797_at)	FCGR1B (214511_x_at)	GRAMD1C (219313_at)	C13orf18 (219471_at)
1573	EEF1G (200689_x_at)	GTF2I|GTF2IP1|LOC100093631 (201065_s_at)	FOXO1 (202723_s_at)	IFI44L (204439_at)	DEGS1 (207431_s_at)	P2RX5 (210448_s_at)	IGHD (213674_x_at)	RSAD2 (213797_at)	FCGR1B (214511_x_at)	MS4A1 (217418_x_at)	GRAMD1C (219313_at)	C13orf18 (219471_at)
1574	EEF1G (200689_x_at)	GTF2I|GTF2IP1|LOC100093631 (201065_s_at)	FOXO1 (202723_s_at)	IFI44L (204439_at)	DEGS1 (207431_s_at)	ID3 (207826_s_at)	P2RX5 (210448_s_at)	IGHD (213674_x_at)	RSAD2 (213797_at)	FCGR1B (214511_x_at)	MS4A1 (217418_x_at)	C13orf18 (219471_at)
1575	EEF1G (200689_x_at)	GTF2I|GTF2IP1|LOC100093631 (201065_s_at)	FOXO1 (202723_s_at)	IFI44L (204439_at)	ID3 (207826_s_at)	P2RX5 (210448_s_at)	IGHD (213674_x_at)	RSAD2 (213797_at)	FCGR1B (214511_x_at)	MS4A1 (217418_x_at)	GRAMD1C (219313_at)	C13orf18 (219471_at)
1576	GTF2I|GTF2IP1|LOC100093631 (201065_s_at)	IFI44L (204439_at)	DEGS1 (207431_s_at)	MS4A1 (210356_x_at)	P2RX5 (210448_s_at)	IGHD (213674_x_at)	RSAD2 (213797_at)	FCGR1B (214511_x_at)	EIF3L (217719_at)	RAPGEF6 (219112_at)	GRAMD1C (219313_at)	C13orf18 (219471_at)
1577	GTF2I|GTF2IP1|LOC100093631 (201065_s_at)	IFI44L (204439_at)	DEGS1 (207431_s_at)	ID3 (207826_s_at)	MS4A1 (210356_x_at)	P2RX5 (210448_s_at)	IGHD (213674_x_at)	RSAD2 (213797_at)	FCGR1B (214511_x_at)	EIF3L (217719_at)	RAPGEF6 (219112_at)	C13orf18 (219471_at)
1578	GTF2I|GTF2IP1|LOC100093631 (201065_s_at)	IFI44L (204439_at)	ID3 (207826_s_at)	MS4A1 (210356_x_at)	P2RX5 (210448_s_at)	IGHD (213674_x_at)	RSAD2 (213797_at)	FCGR1B (214511_x_at)	EIF3L (217719_at)	RAPGEF6 (219112_at)	GRAMD1C (219313_at)	C13orf18 (219471_at)
1579	GTF2I|GTF2IP1|LOC100093631 (201065_s_at)	IFI44L (204439_at)	DEGS1 (207431_s_at)	P2RX5 (210448_s_at)	IGHD (213674_x_at)	RSAD2 (213797_at)	FCGR1B (214511_x_at)	MS4A1 (217418_x_at)	EIF3L (217719_at)	RAPGEF6 (219112_at)	C13orf18 (219471_at)
1580	GTF2I|GTF2IP1|LOC100093631 (201065_s_at)	IFI44L (204439_at)	P2RX5 (210448_s_at)	IGHD (213674_x_at)	RSAD2 (213797_at)	FCGR1B (214511_x_at)	MS4A1 (217418_x_at)	EIF3L (217719_at)	RAPGEF6 (219112_at)	GRAMD1C (219313_at)	C13orf18 (219471_at)
1581	GTF2I|GTF2IP1|LOC100093631 (201065_s_at)	IFI44L (204439_at)	ID3 (207826_s_at)	P2RX5 (210448_s_at)	IGHD (213674_x_at)	RSAD2 (213797_at)	FCGR1B (214511_x_at)	MS4A1 (217418_x_at)	EIF3L (217719_at)	RAPGEF6 (219112_at)	C13orf18 (219471_at)
1582	IFI44L (204439_at)	DEGS1 (207431_s_at)	ID3 (207826_s_at)	IGHD (213674_x_at)	RSAD2 (213797_at)	FCGR1B (214511_x_at)	MS4A1 (217418_x_at)	RAPGEF6 (219112_at)	DPEP2 (219452_at)	BACH2 (221234_s_at)	C13orf18 (44790_s_at)
1583	GTF2I|GTF2IP1|LOC100093631 (201065_s_at)	IFI44L (204439_at)	DEGS1 (207431_s_at)	ID3 (207826_s_at)	RSAD2 (213797_at)	FCGR1B (214511_x_at)	MS4A1 (217418_x_at)	RAPGEF6 (219112_at)	BACH2 (221234_s_at)	C13orf18 (44790_s_at)
1584	GTF2I|GTF2IP1|LOC100093631 (201065_s_at)	IFI44L (204439_at)	DEGS1 (207431_s_at)	ID3 (207826_s_at)	IGHD (213674_x_at)	RSAD2 (213797_at)	FCGR1B (214511_x_at)	MS4A1 (217418_x_at)	BACH2 (221234_s_at)	C13orf18 (44790_s_at)
1585	GTF2I|GTF2IP1|LOC100093631 (201065_s_at)	IFI44L (204439_at)	DEGS1 (207431_s_at)	ID3 (207826_s_at)	MS4A1 (210356_x_at)	IGHD (213674_x_at)	RSAD2 (213797_at)	FCGR1B (214511_x_at)	RAPGEF6 (219112_at)	BACH2 (221234_s_at)	C13orf18 (44790_s_at)
1586	GTF2I|GTF2IP1|LOC100093631 (201065_s_at)	IFI44L (204439_at)	DEGS1 (207431_s_at)	IGHD (213674_x_at)	RSAD2 (213797_at)	FCGR1B (214511_x_at)	MS4A1 (217418_x_at)	RAPGEF6 (219112_at)	BACH2 (221234_s_at)	C13orf18 (44790_s_at)
1587	GTF2I|GTF2IP1|LOC100093631 (201065_s_at)	IFI44L (204439_at)	ID3 (207826_s_at)	IGHD (213674_x_at)	RSAD2 (213797_at)	FCGR1B (214511_x_at)	MS4A1 (217418_x_at)	RAPGEF6 (219112_at)	BACH2 (221234_s_at)	C13orf18 (44790_s_at)
1588	IFI44L (204439_at)	DEGS1 (207431_s_at)	ID3 (207826_s_at)	RSAD2 (213797_at)	FCGR1B (214511_x_at)	MS4A1 (217418_x_at)	RAPGEF6 (219112_at)	GRAMD1C (219313_at)	C13orf18 (219471_at)	BACH2 (221234_s_at)
1589	IFI44L (204439_at)	DEGS1 (207431_s_at)	ID3 (207826_s_at)	IGHD (213674_x_at)	RSAD2 (213797_at)	FCGR1B (214511_x_at)	MS4A1 (217418_x_at)	GRAMD1C (219313_at)	C13orf18 (219471_at)	BACH2 (221234_s_at)
1590	IFI44L (204439_at)	DEGS1 (207431_s_at)	ID3 (207826_s_at)	MS4A1 (210356_x_at)	IGHD (213674_x_at)	RSAD2 (213797_at)	FCGR1B (214511_x_at)	RAPGEF6 (219112_at)	GRAMD1C (219313_at)	C13orf18 (219471_at)	BACH2 (221234_s_at)
1591	IFI44L (204439_at)	DEGS1 (207431_s_at)	IGHD (213674_x_at)	RSAD2 (213797_at)	FCGR1B (214511_x_at)	MS4A1 (217418_x_at)	RAPGEF6 (219112_at)	GRAMD1C (219313_at)	C13orf18 (219471_at)	BACH2 (221234_s_at)
1592	IFI44L (204439_at)	DEGS1 (207431_s_at)	ID3 (207826_s_at)	IGHD (213674_x_at)	RSAD2 (213797_at)	FCGR1B (214511_x_at)	MS4A1 (217418_x_at)	RAPGEF6 (219112_at)	C13orf18 (219471_at)	BACH2 (221234_s_at)
1593	IFI44L (204439_at)	ID3 (207826_s_at)	IGHD (213674_x_at)	RSAD2 (213797_at)	FCGR1B (214511_x_at)	MS4A1 (217418_x_at)	RAPGEF6 (219112_at)	GRAMD1C (219313_at)	C13orf18 (219471_at)	BACH2 (221234_s_at)
1594	GTF2I|GTF2IP1|LOC100093631 (201065_s_at)	IFI44L (204439_at)	DEGS1 (207431_s_at)	ID3 (207826_s_at)	RSAD2 (213797_at)	FCGR1B (214511_x_at)	MS4A1 (217418_x_at)	GRAMD1C (219313_at)	C13orf18 (219471_at)	BACH2 (221234_s_at)
1595	GTF2I|GTF2IP1|LOC100093631 (201065_s_at)	IFI44L (204439_at)	DEGS1 (207431_s_at)	ID3 (207826_s_at)	MS4A1 (210356_x_at)	RSAD2 (213797_at)	FCGR1B (214511_x_at)	RAPGEF6 (219112_at)	GRAMD1C (219313_at)	C13orf18 (219471_at)	BACH2 (221234_s_at)
1596	GTF2I|GTF2IP1|LOC100093631 (201065_s_at)	IFI44L (204439_at)	DEGS1 (207431_s_at)	RSAD2 (213797_at)	FCGR1B (214511_x_at)	MS4A1 (217418_x_at)	RAPGEF6 (219112_at)	GRAMD1C (219313_at)	C13orf18 (219471_at)	BACH2 (221234_s_at)
1597	GTF2I|GTF2IP1|LOC100093631 (201065_s_at)	IFI44L (204439_at)	DEGS1 (207431_s_at)	ID3 (207826_s_at)	RSAD2 (213797_at)	FCGR1B (214511_x_at)	MS4A1 (217418_x_at)	RAPGEF6 (219112_at)	C13orf18 (219471_at)	BACH2 (221234_s_at)
1598	GTF2I|GTF2IP1|LOC100093631 (201065_s_at)	IFI44L (204439_at)	ID3 (207826_s_at)	RSAD2 (213797_at)	FCGR1B (214511_x_at)	MS4A1 (217418_x_at)	RAPGEF6 (219112_at)	GRAMD1C (219313_at)	C13orf18 (219471_at)	BACH2 (221234_s_at)
1599	GTF2I|GTF2IP1|LOC100093631 (201065_s_at)	IFI44L (204439_at)	DEGS1 (207431_s_at)	ID3 (207826_s_at)	MS4A1 (210356_x_at)	IGHD (213674_x_at)	RSAD2 (213797_at)	FCGR1B (214511_x_at)	GRAMD1C (219313_at)	C13orf18 (219471_at)	BACH2 (221234_s_at)
1600	GTF2I|GTF2IP1|LOC100093631 (201065_s_at)	IFI44L (204439_at)	DEGS1 (207431_s_at)	IGHD (213674_x_at)	RSAD2 (213797_at)	FCGR1B (214511_x_at)	MS4A1 (217418_x_at)	GRAMD1C (219313_at)	C13orf18 (219471_at)	BACH2 (221234_s_at)
1601	GTF2I|GTF2IP1|LOC100093631 (201065_s_at)	IFI44L (204439_at)	DEGS1 (207431_s_at)	ID3 (207826_s_at)	IGHD (213674_x_at)	RSAD2 (213797_at)	FCGR1B (214511_x_at)	MS4A1 (217418_x_at)	C13orf18 (219471_at)	BACH2 (221234_s_at)
1602	GTF2I|GTF2IP1|LOC100093631 (201065_s_at)	IFI44L (204439_at)	ID3 (207826_s_at)	IGHD (213674_x_at)	RSAD2 (213797_at)	FCGR1B (214511_x_at)	MS4A1 (217418_x_at)	GRAMD1C (219313_at)	C13orf18 (219471_at)	BACH2 (221234_s_at)
1603	GTF2I|GTF2IP1|LOC100093631 (201065_s_at)	IFI44L (204439_at)	DEGS1 (207431_s_at)	MS4A1 (210356_x_at)	IGHD (213674_x_at)	RSAD2 (213797_at)	FCGR1B (214511_x_at)	RAPGEF6 (219112_at)	GRAMD1C (219313_at)	C13orf18 (219471_at)	BACH2 (221234_s_at)
1604	GTF2I|GTF2IP1|LOC100093631 (201065_s_at)	IFI44L (204439_at)	DEGS1 (207431_s_at)	ID3 (207826_s_at)	MS4A1 (210356_x_at)	IGHD (213674_x_at)	RSAD2 (213797_at)	FCGR1B (214511_x_at)	RAPGEF6 (219112_at)	C13orf18 (219471_at)	BACH2 (221234_s_at)
1605	GTF2I|GTF2IP1|LOC100093631 (201065_s_at)	IFI44L (204439_at)	ID3 (207826_s_at)	MS4A1 (210356_x_at)	IGHD (213674_x_at)	RSAD2 (213797_at)	FCGR1B (214511_x_at)	RAPGEF6 (219112_at)	GRAMD1C (219313_at)	C13orf18 (219471_at)	BACH2 (221234_s_at)
1606	GTF2I|GTF2IP1|LOC100093631 (201065_s_at)	IFI44L (204439_at)	DEGS1 (207431_s_at)	IGHD (213674_x_at)	RSAD2 (213797_at)	FCGR1B (214511_x_at)	MS4A1 (217418_x_at)	RAPGEF6 (219112_at)	C13orf18 (219471_at)	BACH2 (221234_s_at)
1607	GTF2I|GTF2IP1|LOC100093631 (201065_s_at)	IFI44L (204439_at)	IGHD (213674_x_at)	RSAD2 (213797_at)	FCGR1B (214511_x_at)	MS4A1 (217418_x_at)	RAPGEF6 (219112_at)	GRAMD1C (219313_at)	C13orf18 (219471_at)	BACH2 (221234_s_at)
1608	GTF2I|GTF2IP1|LOC100093631 (201065_s_at)	IFI44L (204439_at)	ID3 (207826_s_at)	IGHD (213674_x_at)	RSAD2 (213797_at)	FCGR1B (214511_x_at)	MS4A1 (217418_x_at)	RAPGEF6 (219112_at)	C13orf18 (219471_at)	BACH2 (221234_s_at)
1609	GTF2I|GTF2IP1|LOC100093631 (201065_s_at)	IFIT3 (204747_at)	TNFAIP6 (206025_s_at)	ID3 (207826_s_at)	P2RX5 (210448_s_at)	IGHD (213674_x_at)	FCGR1A|FCGR1C (216950_s_at)	MS4A1 (217418_x_at)	EIF3L (217719_at)	RAPGEF6 (219112_at)	C13orf18 (44790_s_at)
1610	GTF2I|GTF2IP1|LOC100093631 (201065_s_at)	IFIT3 (204747_at)	TNFAIP6 (206025_s_at)	ID3 (207826_s_at)	P2RX5 (210448_s_at)	FCGR1A|FCGR1C (216950_s_at)	MS4A1 (217418_x_at)	EIF3L (217719_at)	RAPGEF6 (219112_at)	GRAMD1C (219313_at)	C13orf18 (219471_at)
1611	EEF1G (200689_x_at)	GTF2I|GTF2IP1|LOC100093631 (201065_s_at)	FOXO1 (202723_s_at)	IFIT3 (204747_at)	TNFAIP6 (206025_s_at)	ID3 (207826_s_at)	P2RX5 (210448_s_at)	IGHD (213674_x_at)	FCGR1A|FCGR1C (216950_s_at)	MS4A1 (217418_x_at)	GRAMD1C (219313_at)	C13orf18 (219471_at)
1612	GTF2I|GTF2IP1|LOC100093631 (201065_s_at)	IFIT3 (204747_at)	TNFAIP6 (206025_s_at)	ID3 (207826_s_at)	MS4A1 (210356_x_at)	P2RX5 (210448_s_at)	IGHD (213674_x_at)	FCGR1A|FCGR1C (216950_s_at)	EIF3L (217719_at)	RAPGEF6 (219112_at)	GRAMD1C (219313_at)	C13orf18 (219471_at)
1613	GTF2I|GTF2IP1|LOC100093631 (201065_s_at)	IFIT3 (204747_at)	TNFAIP6 (206025_s_at)	P2RX5 (210448_s_at)	IGHD (213674_x_at)	FCGR1A|FCGR1C (216950_s_at)	MS4A1 (217418_x_at)	EIF3L (217719_at)	RAPGEF6 (219112_at)	GRAMD1C (219313_at)	C13orf18 (219471_at)
1614	GTF2I|GTF2IP1|LOC100093631 (201065_s_at)	IFIT3 (204747_at)	TNFAIP6 (206025_s_at)	ID3 (207826_s_at)	P2RX5 (210448_s_at)	IGHD (213674_x_at)	FCGR1A|FCGR1C (216950_s_at)	MS4A1 (217418_x_at)	EIF3L (217719_at)	RAPGEF6 (219112_at)	C13orf18 (219471_at)
1615	GTF2I|GTF2IP1|LOC100093631 (201065_s_at)	IFIT3 (204747_at)	TNFAIP6 (206025_s_at)	ID3 (207826_s_at)	IGHD (213674_x_at)	FCGR1A|FCGR1C (216950_s_at)	MS4A1 (217418_x_at)	RAPGEF6 (219112_at)	BACH2 (221234_s_at)	C13orf18 (44790_s_at)
1616	IFIT3 (204747_at)	TNFAIP6 (206025_s_at)	ID3 (207826_s_at)	IGHD (213674_x_at)	FCGR1A|FCGR1C (216950_s_at)	MS4A1 (217418_x_at)	RAPGEF6 (219112_at)	GRAMD1C (219313_at)	C13orf18 (219471_at)	BACH2 (221234_s_at)
1617	GTF2I|GTF2IP1|LOC100093631 (201065_s_at)	IFIT3 (204747_at)	TNFAIP6 (206025_s_at)	ID3 (207826_s_at)	FCGR1A|FCGR1C (216950_s_at)	MS4A1 (217418_x_at)	RAPGEF6 (219112_at)	GRAMD1C (219313_at)	C13orf18 (219471_at)	BACH2 (221234_s_at)
1618	GTF2I|GTF2IP1|LOC100093631 (201065_s_at)	IFIT3 (204747_at)	TNFAIP6 (206025_s_at)	ID3 (207826_s_at)	IGHD (213674_x_at)	FCGR1A|FCGR1C (216950_s_at)	MS4A1 (217418_x_at)	GRAMD1C (219313_at)	C13orf18 (219471_at)	BACH2 (221234_s_at)
1619	GTF2I|GTF2IP1|LOC100093631 (201065_s_at)	IFIT3 (204747_at)	TNFAIP6 (206025_s_at)	ID3 (207826_s_at)	MS4A1 (210356_x_at)	IGHD (213674_x_at)	FCGR1A|FCGR1C (216950_s_at)	RAPGEF6 (219112_at)	GRAMD1C (219313_at)	C13orf18 (219471_at)	BACH2 (221234_s_at)
1620	GTF2I|GTF2IP1|LOC100093631 (201065_s_at)	IFIT3 (204747_at)	TNFAIP6 (206025_s_at)	IGHD (213674_x_at)	FCGR1A|FCGR1C (216950_s_at)	MS4A1 (217418_x_at)	RAPGEF6 (219112_at)	GRAMD1C (219313_at)	C13orf18 (219471_at)	BACH2 (221234_s_at)
1621	GTF2I|GTF2IP1|LOC100093631 (201065_s_at)	IFIT3 (204747_at)	TNFAIP6 (206025_s_at)	ID3 (207826_s_at)	IGHD (213674_x_at)	FCGR1A|FCGR1C (216950_s_at)	MS4A1 (217418_x_at)	RAPGEF6 (219112_at)	C13orf18 (219471_at)	BACH2 (221234_s_at)
1622	GTF2I|GTF2IP1|LOC100093631 (201065_s_at)	IFIT3 (204747_at)	HTATIP2 (207180_s_at)	ID3 (207826_s_at)	P2RX5 (210448_s_at)	FCGR1B (214511_x_at)	MS4A1 (217418_x_at)	EIF3L (217719_at)	RAPGEF6 (219112_at)	C13orf18 (44790_s_at)
1623	EEF1G (200689_x_at)	GTF2I|GTF2IP1|LOC100093631 (201065_s_at)	FOXO1 (202723_s_at)	IFIT3 (204747_at)	HTATIP2 (207180_s_at)	ID3 (207826_s_at)	P2RX5 (210448_s_at)	IGHD (213674_x_at)	FCGR1B (214511_x_at)	MS4A1 (217418_x_at)	C13orf18 (44790_s_at)
1624	GTF2I|GTF2IP1|LOC100093631 (201065_s_at)	IFIT3 (204747_at)	HTATIP2 (207180_s_at)	ID3 (207826_s_at)	MS4A1 (210356_x_at)	P2RX5 (210448_s_at)	IGHD (213674_x_at)	FCGR1B (214511_x_at)	EIF3L (217719_at)	RAPGEF6 (219112_at)	C13orf18 (44790_s_at)
1625	GTF2I|GTF2IP1|LOC100093631 (201065_s_at)	IFIT3 (204747_at)	HTATIP2 (207180_s_at)	P2RX5 (210448_s_at)	IGHD (213674_x_at)	FCGR1B (214511_x_at)	MS4A1 (217418_x_at)	EIF3L (217719_at)	RAPGEF6 (219112_at)	C13orf18 (44790_s_at)
1626	IFIT3 (204747_at)	HTATIP2 (207180_s_at)	ID3 (207826_s_at)	P2RX5 (210448_s_at)	FCGR1B (214511_x_at)	MS4A1 (217418_x_at)	EIF3L (217719_at)	RAPGEF6 (219112_at)	GRAMD1C (219313_at)	C13orf18 (219471_at)
1627	IFIT3 (204747_at)	HTATIP2 (207180_s_at)	ID3 (207826_s_at)	MS4A1 (210356_x_at)	P2RX5 (210448_s_at)	IGHD (213674_x_at)	FCGR1B (214511_x_at)	EIF3L (217719_at)	RAPGEF6 (219112_at)	GRAMD1C (219313_at)	C13orf18 (219471_at)
1628	IFIT3 (204747_at)	HTATIP2 (207180_s_at)	P2RX5 (210448_s_at)	IGHD (213674_x_at)	FCGR1B (214511_x_at)	MS4A1 (217418_x_at)	EIF3L (217719_at)	RAPGEF6 (219112_at)	GRAMD1C (219313_at)	C13orf18 (219471_at)
1629	IFIT3 (204747_at)	HTATIP2 (207180_s_at)	ID3 (207826_s_at)	P2RX5 (210448_s_at)	IGHD (213674_x_at)	FCGR1B (214511_x_at)	MS4A1 (217418_x_at)	EIF3L (217719_at)	RAPGEF6 (219112_at)	C13orf18 (219471_at)
1630	EEF1G (200689_x_at)	GTF2I|GTF2IP1|LOC100093631 (201065_s_at)	FOXO1 (202723_s_at)	IFIT3 (204747_at)	HTATIP2 (207180_s_at)	ID3 (207826_s_at)	P2RX5 (210448_s_at)	FCGR1B (214511_x_at)	MS4A1 (217418_x_at)	GRAMD1C (219313_at)	C13orf18 (219471_at)
1631	GTF2I|GTF2IP1|LOC100093631 (201065_s_at)	IFIT3 (204747_at)	HTATIP2 (207180_s_at)	ID3 (207826_s_at)	MS4A1 (210356_x_at)	P2RX5 (210448_s_at)	FCGR1B (214511_x_at)	EIF3L (217719_at)	RAPGEF6 (219112_at)	GRAMD1C (219313_at)	C13orf18 (219471_at)
1632	GTF2I|GTF2IP1|LOC100093631 (201065_s_at)	IFIT3 (204747_at)	HTATIP2 (207180_s_at)	P2RX5 (210448_s_at)	FCGR1B (214511_x_at)	MS4A1 (217418_x_at)	EIF3L (217719_at)	RAPGEF6 (219112_at)	GRAMD1C (219313_at)	C13orf18 (219471_at)
1633	GTF2I|GTF2IP1|LOC100093631 (201065_s_at)	IFIT3 (204747_at)	HTATIP2 (207180_s_at)	ID3 (207826_s_at)	P2RX5 (210448_s_at)	FCGR1B (214511_x_at)	MS4A1 (217418_x_at)	EIF3L (217719_at)	RAPGEF6 (219112_at)	C13orf18 (219471_at)
1634	EEF1G (200689_x_at)	GTF2I|GTF2IP1|LOC100093631 (201065_s_at)	FOXO1 (202723_s_at)	IFIT3 (204747_at)	HTATIP2 (207180_s_at)	ID3 (207826_s_at)	MS4A1 (210356_x_at)	P2RX5 (210448_s_at)	IGHD (213674_x_at)	FCGR1B (214511_x_at)	GRAMD1C (219313_at)	C13orf18 (219471_at)
1635	EEF1G (200689_x_at)	GTF2I|GTF2IP1|LOC100093631 (201065_s_at)	FOXO1 (202723_s_at)	IFIT3 (204747_at)	HTATIP2 (207180_s_at)	P2RX5 (210448_s_at)	IGHD (213674_x_at)	FCGR1B (214511_x_at)	MS4A1 (217418_x_at)	GRAMD1C (219313_at)	C13orf18 (219471_at)
1636	EEF1G (200689_x_at)	GTF2I|GTF2IP1|LOC100093631 (201065_s_at)	FOXO1 (202723_s_at)	IFIT3 (204747_at)	HTATIP2 (207180_s_at)	ID3 (207826_s_at)	P2RX5 (210448_s_at)	IGHD (213674_x_at)	FCGR1B (214511_x_at)	MS4A1 (217418_x_at)	C13orf18 (219471_at)
1637	GTF2I|GTF2IP1|LOC100093631 (201065_s_at)	IFIT3 (204747_at)	HTATIP2 (207180_s_at)	MS4A1 (210356_x_at)	P2RX5 (210448_s_at)	IGHD (213674_x_at)	FCGR1B (214511_x_at)	EIF3L (217719_at)	RAPGEF6 (219112_at)	GRAMD1C (219313_at)	C13orf18 (219471_at)
1638	GTF2I|GTF2IP1|LOC100093631 (201065_s_at)	IFIT3 (204747_at)	HTATIP2 (207180_s_at)	ID3 (207826_s_at)	MS4A1 (210356_x_at)	P2RX5 (210448_s_at)	IGHD (213674_x_at)	FCGR1B (214511_x_at)	EIF3L (217719_at)	RAPGEF6 (219112_at)	C13orf18 (219471_at)
1639	GTF2I|GTF2IP1|LOC100093631 (201065_s_at)	IFIT3 (204747_at)	HTATIP2 (207180_s_at)	P2RX5 (210448_s_at)	IGHD (213674_x_at)	FCGR1B (214511_x_at)	MS4A1 (217418_x_at)	EIF3L (217719_at)	RAPGEF6 (219112_at)	C13orf18 (219471_at)
1640	IFIT3 (204747_at)	HTATIP2 (207180_s_at)	ID3 (207826_s_at)	IGHD (213674_x_at)	FCGR1B (214511_x_at)	MS4A1 (217418_x_at)	RAPGEF6 (219112_at)	DPEP2 (219452_at)	BACH2 (221234_s_at)	C13orf18 (44790_s_at)
1641	GTF2I|GTF2IP1|LOC100093631 (201065_s_at)	IFIT3 (204747_at)	HTATIP2 (207180_s_at)	ID3 (207826_s_at)	FCGR1B (214511_x_at)	MS4A1 (217418_x_at)	RAPGEF6 (219112_at)	BACH2 (221234_s_at)	C13orf18 (44790_s_at)
1642	GTF2I|GTF2IP1|LOC100093631 (201065_s_at)	IFIT3 (204747_at)	HTATIP2 (207180_s_at)	ID3 (207826_s_at)	IGHD (213674_x_at)	FCGR1B (214511_x_at)	MS4A1 (217418_x_at)	BACH2 (221234_s_at)	C13orf18 (44790_s_at)
1643	GTF2I|GTF2IP1|LOC100093631 (201065_s_at)	IFIT3 (204747_at)	HTATIP2 (207180_s_at)	ID3 (207826_s_at)	MS4A1 (210356_x_at)	IGHD (213674_x_at)	FCGR1B (214511_x_at)	RAPGEF6 (219112_at)	BACH2 (221234_s_at)	C13orf18 (44790_s_at)
1644	GTF2I|GTF2IP1|LOC100093631 (201065_s_at)	IFIT3 (204747_at)	HTATIP2 (207180_s_at)	IGHD (213674_x_at)	FCGR1B (214511_x_at)	MS4A1 (217418_x_at)	RAPGEF6 (219112_at)	BACH2 (221234_s_at)	C13orf18 (44790_s_at)
1645	IFIT3 (204747_at)	HTATIP2 (207180_s_at)	ID3 (207826_s_at)	FCGR1B (214511_x_at)	MS4A1 (217418_x_at)	RAPGEF6 (219112_at)	GRAMD1C (219313_at)	C13orf18 (219471_at)	BACH2 (221234_s_at)
1646	IFIT3 (204747_at)	HTATIP2 (207180_s_at)	ID3 (207826_s_at)	MS4A1 (210356_x_at)	IGHD (213674_x_at)	FCGR1B (214511_x_at)	RAPGEF6 (219112_at)	GRAMD1C (219313_at)	C13orf18 (219471_at)	BACH2 (221234_s_at)
1647	IFIT3 (204747_at)	HTATIP2 (207180_s_at)	IGHD (213674_x_at)	FCGR1B (214511_x_at)	MS4A1 (217418_x_at)	RAPGEF6 (219112_at)	GRAMD1C (219313_at)	C13orf18 (219471_at)	BACH2 (221234_s_at)
1648	IFIT3 (204747_at)	HTATIP2 (207180_s_at)	ID3 (207826_s_at)	IGHD (213674_x_at)	FCGR1B (214511_x_at)	MS4A1 (217418_x_at)	RAPGEF6 (219112_at)	C13orf18 (219471_at)	BACH2 (221234_s_at)
1649	GTF2I|GTF2IP1|LOC100093631 (201065_s_at)	IFIT3 (204747_at)	HTATIP2 (207180_s_at)	ID3 (207826_s_at)	FCGR1B (214511_x_at)	MS4A1 (217418_x_at)	GRAMD1C (219313_at)	C13orf18 (219471_at)	BACH2 (221234_s_at)
1650	GTF2I|GTF2IP1|LOC100093631 (201065_s_at)	IFIT3 (204747_at)	HTATIP2 (207180_s_at)	ID3 (207826_s_at)	MS4A1 (210356_x_at)	FCGR1B (214511_x_at)	RAPGEF6 (219112_at)	GRAMD1C (219313_at)	C13orf18 (219471_at)	BACH2 (221234_s_at)
1651	GTF2I|GTF2IP1|LOC100093631 (201065_s_at)	IFIT3 (204747_at)	HTATIP2 (207180_s_at)	FCGR1B (214511_x_at)	MS4A1 (217418_x_at)	RAPGEF6 (219112_at)	GRAMD1C (219313_at)	C13orf18 (219471_at)	BACH2 (221234_s_at)
1652	GTF2I|GTF2IP1|LOC100093631 (201065_s_at)	IFIT3 (204747_at)	HTATIP2 (207180_s_at)	ID3 (207826_s_at)	FCGR1B (214511_x_at)	MS4A1 (217418_x_at)	RAPGEF6 (219112_at)	C13orf18 (219471_at)	BACH2 (221234_s_at)
1653	GTF2I|GTF2IP1|LOC100093631 (201065_s_at)	IFIT3 (204747_at)	HTATIP2 (207180_s_at)	ID3 (207826_s_at)	MS4A1 (210356_x_at)	IGHD (213674_x_at)	FCGR1B (214511_x_at)	GRAMD1C (219313_at)	C13orf18 (219471_at)	BACH2 (221234_s_at)
1654	GTF2I|GTF2IP1|LOC100093631 (201065_s_at)	IFIT3 (204747_at)	HTATIP2 (207180_s_at)	IGHD (213674_x_at)	FCGR1B (214511_x_at)	MS4A1 (217418_x_at)	GRAMD1C (219313_at)	C13orf18 (219471_at)	BACH2 (221234_s_at)
1655	GTF2I|GTF2IP1|LOC100093631 (201065_s_at)	IFIT3 (204747_at)	HTATIP2 (207180_s_at)	ID3 (207826_s_at)	IGHD (213674_x_at)	FCGR1B (214511_x_at)	MS4A1 (217418_x_at)	C13orf18 (219471_at)	BACH2 (221234_s_at)
1656	GTF2I|GTF2IP1|LOC100093631 (201065_s_at)	IFIT3 (204747_at)	HTATIP2 (207180_s_at)	MS4A1 (210356_x_at)	IGHD (213674_x_at)	FCGR1B (214511_x_at)	RAPGEF6 (219112_at)	GRAMD1C (219313_at)	C13orf18 (219471_at)	BACH2 (221234_s_at)
1657	GTF2I|GTF2IP1|LOC100093631 (201065_s_at)	IFIT3 (204747_at)	HTATIP2 (207180_s_at)	ID3 (207826_s_at)	MS4A1 (210356_x_at)	IGHD (213674_x_at)	FCGR1B (214511_x_at)	RAPGEF6 (219112_at)	C13orf18 (219471_at)	BACH2 (221234_s_at)
1658	GTF2I|GTF2IP1|LOC100093631 (201065_s_at)	IFIT3 (204747_at)	HTATIP2 (207180_s_at)	IGHD (213674_x_at)	FCGR1B (214511_x_at)	MS4A1 (217418_x_at)	RAPGEF6 (219112_at)	C13orf18 (219471_at)	BACH2 (221234_s_at)
1659	GTF2I|GTF2IP1|LOC100093631 (201065_s_at)	TNFAIP6 (206025_s_at)	ID3 (207826_s_at)	P2RX5 (210448_s_at)	IGHD (213674_x_at)	RSAD2 (213797_at)	IFI44 (214059_at)	FCGR1A|FCGR1C (216950_s_at)	MS4A1 (217418_x_at)	EIF3L (217719_at)	RAPGEF6 (219112_at)	C13orf18 (44790_s_at)
1660	TNFAIP6 (206025_s_at)	ID3 (207826_s_at)	P2RX5 (210448_s_at)	IGHD (213674_x_at)	RSAD2 (213797_at)	IFI44 (214059_at)	FCGR1A|FCGR1C (216950_s_at)	MS4A1 (217418_x_at)	EIF3L (217719_at)	RAPGEF6 (219112_at)	GRAMD1C (219313_at)	C13orf18 (219471_at)
1661	GTF2I|GTF2IP1|LOC100093631 (201065_s_at)	TNFAIP6 (206025_s_at)	ID3 (207826_s_at)	P2RX5 (210448_s_at)	RSAD2 (213797_at)	IFI44 (214059_at)	FCGR1A|FCGR1C (216950_s_at)	MS4A1 (217418_x_at)	EIF3L (217719_at)	RAPGEF6 (219112_at)	GRAMD1C (219313_at)	C13orf18 (219471_at)
1662	EEF1G (200689_x_at)	GTF2I|GTF2IP1|LOC100093631 (201065_s_at)	FOXO1 (202723_s_at)	TNFAIP6 (206025_s_at)	ID3 (207826_s_at)	P2RX5 (210448_s_at)	IGHD (213674_x_at)	RSAD2 (213797_at)	IFI44 (214059_at)	FCGR1A|FCGR1C (216950_s_at)	MS4A1 (217418_x_at)	GRAMD1C (219313_at)	C13orf18 (219471_at)
1663	GTF2I|GTF2IP1|LOC100093631 (201065_s_at)	TNFAIP6 (206025_s_at)	ID3 (207826_s_at)	MS4A1 (210356_x_at)	P2RX5 (210448_s_at)	IGHD (213674_x_at)	RSAD2 (213797_at)	IFI44 (214059_at)	FCGR1A|FCGR1C (216950_s_at)	EIF3L (217719_at)	RAPGEF6 (219112_at)	GRAMD1C (219313_at)	C13orf18 (219471_at)
1664	GTF2I|GTF2IP1|LOC100093631 (201065_s_at)	TNFAIP6 (206025_s_at)	P2RX5 (210448_s_at)	IGHD (213674_x_at)	RSAD2 (213797_at)	IFI44 (214059_at)	FCGR1A|FCGR1C (216950_s_at)	MS4A1 (217418_x_at)	EIF3L (217719_at)	RAPGEF6 (219112_at)	GRAMD1C (219313_at)	C13orf18 (219471_at)
1665	GTF2I|GTF2IP1|LOC100093631 (201065_s_at)	TNFAIP6 (206025_s_at)	ID3 (207826_s_at)	P2RX5 (210448_s_at)	IGHD (213674_x_at)	RSAD2 (213797_at)	IFI44 (214059_at)	FCGR1A|FCGR1C (216950_s_at)	MS4A1 (217418_x_at)	EIF3L (217719_at)	RAPGEF6 (219112_at)	C13orf18 (219471_at)
1666	GTF2I|GTF2IP1|LOC100093631 (201065_s_at)	TNFAIP6 (206025_s_at)	ID3 (207826_s_at)	IGHD (213674_x_at)	RSAD2 (213797_at)	IFI44 (214059_at)	FCGR1A|FCGR1C (216950_s_at)	MS4A1 (217418_x_at)	RAPGEF6 (219112_at)	BACH2 (221234_s_at)	C13orf18 (44790_s_at)
1667	TNFAIP6 (206025_s_at)	ID3 (207826_s_at)	IGHD (213674_x_at)	RSAD2 (213797_at)	IFI44 (214059_at)	FCGR1A|FCGR1C (216950_s_at)	MS4A1 (217418_x_at)	RAPGEF6 (219112_at)	GRAMD1C (219313_at)	C13orf18 (219471_at)	BACH2 (221234_s_at)
1668	GTF2I|GTF2IP1|LOC100093631 (201065_s_at)	TNFAIP6 (206025_s_at)	ID3 (207826_s_at)	RSAD2 (213797_at)	IFI44 (214059_at)	FCGR1A|FCGR1C (216950_s_at)	MS4A1 (217418_x_at)	RAPGEF6 (219112_at)	GRAMD1C (219313_at)	C13orf18 (219471_at)	BACH2 (221234_s_at)
1669	GTF2I|GTF2IP1|LOC100093631 (201065_s_at)	TNFAIP6 (206025_s_at)	ID3 (207826_s_at)	IGHD (213674_x_at)	RSAD2 (213797_at)	IFI44 (214059_at)	FCGR1A|FCGR1C (216950_s_at)	MS4A1 (217418_x_at)	GRAMD1C (219313_at)	C13orf18 (219471_at)	BACH2 (221234_s_at)
1670	GTF2I|GTF2IP1|LOC100093631 (201065_s_at)	TNFAIP6 (206025_s_at)	ID3 (207826_s_at)	MS4A1 (210356_x_at)	IGHD (213674_x_at)	RSAD2 (213797_at)	IFI44 (214059_at)	FCGR1A|FCGR1C (216950_s_at)	RAPGEF6 (219112_at)	GRAMD1C (219313_at)	C13orf18 (219471_at)	BACH2 (221234_s_at)
1671	GTF2I|GTF2IP1|LOC100093631 (201065_s_at)	TNFAIP6 (206025_s_at)	IGHD (213674_x_at)	RSAD2 (213797_at)	IFI44 (214059_at)	FCGR1A|FCGR1C (216950_s_at)	MS4A1 (217418_x_at)	RAPGEF6 (219112_at)	GRAMD1C (219313_at)	C13orf18 (219471_at)	BACH2 (221234_s_at)
1672	GTF2I|GTF2IP1|LOC100093631 (201065_s_at)	TNFAIP6 (206025_s_at)	ID3 (207826_s_at)	IGHD (213674_x_at)	RSAD2 (213797_at)	IFI44 (214059_at)	FCGR1A|FCGR1C (216950_s_at)	MS4A1 (217418_x_at)	RAPGEF6 (219112_at)	C13orf18 (219471_at)	BACH2 (221234_s_at)
1673	IFI44L (204439_at)	TNFAIP6 (206025_s_at)	ID3 (207826_s_at)	P2RX5 (210448_s_at)	IGHD (213674_x_at)	RSAD2 (213797_at)	FCGR1A|FCGR1C (216950_s_at)	MS4A1 (217418_x_at)	EIF3L (217719_at)	RAPGEF6 (219112_at)	DPEP2 (219452_at)	C13orf18 (44790_s_at)
1674	GTF2I|GTF2IP1|LOC100093631 (201065_s_at)	IFI44L (204439_at)	TNFAIP6 (206025_s_at)	ID3 (207826_s_at)	P2RX5 (210448_s_at)	RSAD2 (213797_at)	FCGR1A|FCGR1C (216950_s_at)	MS4A1 (217418_x_at)	EIF3L (217719_at)	RAPGEF6 (219112_at)	C13orf18 (44790_s_at)
1675	EEF1G (200689_x_at)	GTF2I|GTF2IP1|LOC100093631 (201065_s_at)	FOXO1 (202723_s_at)	IFI44L (204439_at)	TNFAIP6 (206025_s_at)	ID3 (207826_s_at)	P2RX5 (210448_s_at)	IGHD (213674_x_at)	RSAD2 (213797_at)	FCGR1A|FCGR1C (216950_s_at)	MS4A1 (217418_x_at)	C13orf18 (44790_s_at)
1676	GTF2I|GTF2IP1|LOC100093631 (201065_s_at)	IFI44L (204439_at)	TNFAIP6 (206025_s_at)	ID3 (207826_s_at)	MS4A1 (210356_x_at)	P2RX5 (210448_s_at)	IGHD (213674_x_at)	RSAD2 (213797_at)	FCGR1A|FCGR1C (216950_s_at)	EIF3L (217719_at)	RAPGEF6 (219112_at)	C13orf18 (44790_s_at)
1677	GTF2I|GTF2IP1|LOC100093631 (201065_s_at)	IFI44L (204439_at)	TNFAIP6 (206025_s_at)	P2RX5 (210448_s_at)	IGHD (213674_x_at)	RSAD2 (213797_at)	FCGR1A|FCGR1C (216950_s_at)	MS4A1 (217418_x_at)	EIF3L (217719_at)	RAPGEF6 (219112_at)	C13orf18 (44790_s_at)
1678	IFI44L (204439_at)	TNFAIP6 (206025_s_at)	ID3 (207826_s_at)	P2RX5 (210448_s_at)	RSAD2 (213797_at)	FCGR1A|FCGR1C (216950_s_at)	MS4A1 (217418_x_at)	EIF3L (217719_at)	RAPGEF6 (219112_at)	GRAMD1C (219313_at)	C13orf18 (219471_at)
1679	EEF1G (200689_x_at)	FOXO1 (202723_s_at)	IFI44L (204439_at)	TNFAIP6 (206025_s_at)	ID3 (207826_s_at)	P2RX5 (210448_s_at)	IGHD (213674_x_at)	RSAD2 (213797_at)	FCGR1A|FCGR1C (216950_s_at)	MS4A1 (217418_x_at)	GRAMD1C (219313_at)	C13orf18 (219471_at)
1680	IFI44L (204439_at)	TNFAIP6 (206025_s_at)	ID3 (207826_s_at)	MS4A1 (210356_x_at)	P2RX5 (210448_s_at)	IGHD (213674_x_at)	RSAD2 (213797_at)	FCGR1A|FCGR1C (216950_s_at)	EIF3L (217719_at)	RAPGEF6 (219112_at)	GRAMD1C (219313_at)	C13orf18 (219471_at)
1681	IFI44L (204439_at)	TNFAIP6 (206025_s_at)	P2RX5 (210448_s_at)	IGHD (213674_x_at)	RSAD2 (213797_at)	FCGR1A|FCGR1C (216950_s_at)	MS4A1 (217418_x_at)	EIF3L (217719_at)	RAPGEF6 (219112_at)	GRAMD1C (219313_at)	C13orf18 (219471_at)
1682	IFI44L (204439_at)	TNFAIP6 (206025_s_at)	ID3 (207826_s_at)	P2RX5 (210448_s_at)	IGHD (213674_x_at)	RSAD2 (213797_at)	FCGR1A|FCGR1C (216950_s_at)	MS4A1 (217418_x_at)	EIF3L (217719_at)	RAPGEF6 (219112_at)	C13orf18 (219471_at)
1683	EEF1G (200689_x_at)	GTF2I|GTF2IP1|LOC100093631 (201065_s_at)	FOXO1 (202723_s_at)	IFI44L (204439_at)	TNFAIP6 (206025_s_at)	ID3 (207826_s_at)	P2RX5 (210448_s_at)	RSAD2 (213797_at)	FCGR1A|FCGR1C (216950_s_at)	MS4A1 (217418_x_at)	GRAMD1C (219313_at)	C13orf18 (219471_at)
1684	GTF2I|GTF2IP1|LOC100093631 (201065_s_at)	IFI44L (204439_at)	TNFAIP6 (206025_s_at)	ID3 (207826_s_at)	MS4A1 (210356_x_at)	P2RX5 (210448_s_at)	RSAD2 (213797_at)	FCGR1A|FCGR1C (216950_s_at)	EIF3L (217719_at)	RAPGEF6 (219112_at)	GRAMD1C (219313_at)	C13orf18 (219471_at)
1685	GTF2I|GTF2IP1|LOC100093631 (201065_s_at)	IFI44L (204439_at)	TNFAIP6 (206025_s_at)	P2RX5 (210448_s_at)	RSAD2 (213797_at)	FCGR1A|FCGR1C (216950_s_at)	MS4A1 (217418_x_at)	EIF3L (217719_at)	RAPGEF6 (219112_at)	GRAMD1C (219313_at)	C13orf18 (219471_at)
1686	GTF2I|GTF2IP1|LOC100093631 (201065_s_at)	IFI44L (204439_at)	TNFAIP6 (206025_s_at)	ID3 (207826_s_at)	P2RX5 (210448_s_at)	RSAD2 (213797_at)	FCGR1A|FCGR1C (216950_s_at)	MS4A1 (217418_x_at)	EIF3L (217719_at)	RAPGEF6 (219112_at)	C13orf18 (219471_at)
1687	EEF1G (200689_x_at)	GTF2I|GTF2IP1|LOC100093631 (201065_s_at)	FOXO1 (202723_s_at)	IFI44L (204439_at)	TNFAIP6 (206025_s_at)	ID3 (207826_s_at)	MS4A1 (210356_x_at)	P2RX5 (210448_s_at)	IGHD (213674_x_at)	RSAD2 (213797_at)	FCGR1A|FCGR1C (216950_s_at)	GRAMD1C (219313_at)	C13orf18 (219471_at)
1688	EEF1G (200689_x_at)	GTF2I|GTF2IP1|LOC100093631 (201065_s_at)	FOXO1 (202723_s_at)	IFI44L (204439_at)	TNFAIP6 (206025_s_at)	P2RX5 (210448_s_at)	IGHD (213674_x_at)	RSAD2 (213797_at)	FCGR1A|FCGR1C (216950_s_at)	MS4A1 (217418_x_at)	GRAMD1C (219313_at)	C13orf18 (219471_at)
1689	EEF1G (200689_x_at)	GTF2I|GTF2IP1|LOC100093631 (201065_s_at)	FOXO1 (202723_s_at)	IFI44L (204439_at)	TNFAIP6 (206025_s_at)	ID3 (207826_s_at)	P2RX5 (210448_s_at)	IGHD (213674_x_at)	RSAD2 (213797_at)	FCGR1A|FCGR1C (216950_s_at)	MS4A1 (217418_x_at)	C13orf18 (219471_at)
1690	GTF2I|GTF2IP1|LOC100093631 (201065_s_at)	IFI44L (204439_at)	TNFAIP6 (206025_s_at)	MS4A1 (210356_x_at)	P2RX5 (210448_s_at)	IGHD (213674_x_at)	RSAD2 (213797_at)	FCGR1A|FCGR1C (216950_s_at)	EIF3L (217719_at)	RAPGEF6 (219112_at)	GRAMD1C (219313_at)	C13orf18 (219471_at)
1691	GTF2I|GTF2IP1|LOC100093631 (201065_s_at)	IFI44L (204439_at)	TNFAIP6 (206025_s_at)	ID3 (207826_s_at)	MS4A1 (210356_x_at)	P2RX5 (210448_s_at)	IGHD (213674_x_at)	RSAD2 (213797_at)	FCGR1A|FCGR1C (216950_s_at)	EIF3L (217719_at)	RAPGEF6 (219112_at)	C13orf18 (219471_at)
1692	GTF2I|GTF2IP1|LOC100093631 (201065_s_at)	IFI44L (204439_at)	TNFAIP6 (206025_s_at)	P2RX5 (210448_s_at)	IGHD (213674_x_at)	RSAD2 (213797_at)	FCGR1A|FCGR1C (216950_s_at)	MS4A1 (217418_x_at)	EIF3L (217719_at)	RAPGEF6 (219112_at)	C13orf18 (219471_at)
1693	IFI44L (204439_at)	TNFAIP6 (206025_s_at)	ID3 (207826_s_at)	IGHD (213674_x_at)	RSAD2 (213797_at)	FCGR1A|FCGR1C (216950_s_at)	MS4A1 (217418_x_at)	RAPGEF6 (219112_at)	DPEP2 (219452_at)	BACH2 (221234_s_at)	C13orf18 (44790_s_at)
1694	GTF2I|GTF2IP1|LOC100093631 (201065_s_at)	IFI44L (204439_at)	TNFAIP6 (206025_s_at)	ID3 (207826_s_at)	RSAD2 (213797_at)	FCGR1A|FCGR1C (216950_s_at)	MS4A1 (217418_x_at)	RAPGEF6 (219112_at)	BACH2 (221234_s_at)	C13orf18 (44790_s_at)
1695	GTF2I|GTF2IP1|LOC100093631 (201065_s_at)	IFI44L (204439_at)	TNFAIP6 (206025_s_at)	ID3 (207826_s_at)	IGHD (213674_x_at)	RSAD2 (213797_at)	FCGR1A|FCGR1C (216950_s_at)	MS4A1 (217418_x_at)	BACH2 (221234_s_at)	C13orf18 (44790_s_at)
1696	GTF2I|GTF2IP1|LOC100093631 (201065_s_at)	IFI44L (204439_at)	TNFAIP6 (206025_s_at)	ID3 (207826_s_at)	MS4A1 (210356_x_at)	IGHD (213674_x_at)	RSAD2 (213797_at)	FCGR1A|FCGR1C (216950_s_at)	RAPGEF6 (219112_at)	BACH2 (221234_s_at)	C13orf18 (44790_s_at)
1697	GTF2I|GTF2IP1|LOC100093631 (201065_s_at)	IFI44L (204439_at)	TNFAIP6 (206025_s_at)	IGHD (213674_x_at)	RSAD2 (213797_at)	FCGR1A|FCGR1C (216950_s_at)	MS4A1 (217418_x_at)	RAPGEF6 (219112_at)	BACH2 (221234_s_at)	C13orf18 (44790_s_at)
1698	IFI44L (204439_at)	TNFAIP6 (206025_s_at)	ID3 (207826_s_at)	RSAD2 (213797_at)	FCGR1A|FCGR1C (216950_s_at)	MS4A1 (217418_x_at)	RAPGEF6 (219112_at)	GRAMD1C (219313_at)	C13orf18 (219471_at)	BACH2 (221234_s_at)
1699	IFI44L (204439_at)	TNFAIP6 (206025_s_at)	ID3 (207826_s_at)	MS4A1 (210356_x_at)	IGHD (213674_x_at)	RSAD2 (213797_at)	FCGR1A|FCGR1C (216950_s_at)	RAPGEF6 (219112_at)	GRAMD1C (219313_at)	C13orf18 (219471_at)	BACH2 (221234_s_at)
1700	IFI44L (204439_at)	TNFAIP6 (206025_s_at)	IGHD (213674_x_at)	RSAD2 (213797_at)	FCGR1A|FCGR1C (216950_s_at)	MS4A1 (217418_x_at)	RAPGEF6 (219112_at)	GRAMD1C (219313_at)	C13orf18 (219471_at)	BACH2 (221234_s_at)
1701	IFI44L (204439_at)	TNFAIP6 (206025_s_at)	ID3 (207826_s_at)	IGHD (213674_x_at)	RSAD2 (213797_at)	FCGR1A|FCGR1C (216950_s_at)	MS4A1 (217418_x_at)	RAPGEF6 (219112_at)	C13orf18 (219471_at)	BACH2 (221234_s_at)
1702	GTF2I|GTF2IP1|LOC100093631 (201065_s_at)	IFI44L (204439_at)	TNFAIP6 (206025_s_at)	ID3 (207826_s_at)	RSAD2 (213797_at)	FCGR1A|FCGR1C (216950_s_at)	MS4A1 (217418_x_at)	GRAMD1C (219313_at)	C13orf18 (219471_at)	BACH2 (221234_s_at)
1703	GTF2I|GTF2IP1|LOC100093631 (201065_s_at)	IFI44L (204439_at)	TNFAIP6 (206025_s_at)	ID3 (207826_s_at)	MS4A1 (210356_x_at)	RSAD2 (213797_at)	FCGR1A|FCGR1C (216950_s_at)	RAPGEF6 (219112_at)	GRAMD1C (219313_at)	C13orf18 (219471_at)	BACH2 (221234_s_at)
1704	GTF2I|GTF2IP1|LOC100093631 (201065_s_at)	IFI44L (204439_at)	TNFAIP6 (206025_s_at)	RSAD2 (213797_at)	FCGR1A|FCGR1C (216950_s_at)	MS4A1 (217418_x_at)	RAPGEF6 (219112_at)	GRAMD1C (219313_at)	C13orf18 (219471_at)	BACH2 (221234_s_at)
1705	GTF2I|GTF2IP1|LOC100093631 (201065_s_at)	IFI44L (204439_at)	TNFAIP6 (206025_s_at)	ID3 (207826_s_at)	RSAD2 (213797_at)	FCGR1A|FCGR1C (216950_s_at)	MS4A1 (217418_x_at)	RAPGEF6 (219112_at)	C13orf18 (219471_at)	BACH2 (221234_s_at)
1706	GTF2I|GTF2IP1|LOC100093631 (201065_s_at)	IFI44L (204439_at)	TNFAIP6 (206025_s_at)	ID3 (207826_s_at)	MS4A1 (210356_x_at)	IGHD (213674_x_at)	RSAD2 (213797_at)	FCGR1A|FCGR1C (216950_s_at)	GRAMD1C (219313_at)	C13orf18 (219471_at)	BACH2 (221234_s_at)
1707	GTF2I|GTF2IP1|LOC100093631 (201065_s_at)	IFI44L (204439_at)	TNFAIP6 (206025_s_at)	IGHD (213674_x_at)	RSAD2 (213797_at)	FCGR1A|FCGR1C (216950_s_at)	MS4A1 (217418_x_at)	GRAMD1C (219313_at)	C13orf18 (219471_at)	BACH2 (221234_s_at)
1708	GTF2I|GTF2IP1|LOC100093631 (201065_s_at)	IFI44L (204439_at)	TNFAIP6 (206025_s_at)	ID3 (207826_s_at)	IGHD (213674_x_at)	RSAD2 (213797_at)	FCGR1A|FCGR1C (216950_s_at)	MS4A1 (217418_x_at)	C13orf18 (219471_at)	BACH2 (221234_s_at)
1709	GTF2I|GTF2IP1|LOC100093631 (201065_s_at)	IFI44L (204439_at)	TNFAIP6 (206025_s_at)	MS4A1 (210356_x_at)	IGHD (213674_x_at)	RSAD2 (213797_at)	FCGR1A|FCGR1C (216950_s_at)	RAPGEF6 (219112_at)	GRAMD1C (219313_at)	C13orf18 (219471_at)	BACH2 (221234_s_at)
1710	GTF2I|GTF2IP1|LOC100093631 (201065_s_at)	IFI44L (204439_at)	TNFAIP6 (206025_s_at)	ID3 (207826_s_at)	MS4A1 (210356_x_at)	IGHD (213674_x_at)	RSAD2 (213797_at)	FCGR1A|FCGR1C (216950_s_at)	RAPGEF6 (219112_at)	C13orf18 (219471_at)	BACH2 (221234_s_at)
1711	GTF2I|GTF2IP1|LOC100093631 (201065_s_at)	IFI44L (204439_at)	TNFAIP6 (206025_s_at)	IGHD (213674_x_at)	RSAD2 (213797_at)	FCGR1A|FCGR1C (216950_s_at)	MS4A1 (217418_x_at)	RAPGEF6 (219112_at)	C13orf18 (219471_at)	BACH2 (221234_s_at)
1712	ID3 (207826_s_at)	P2RX5 (210448_s_at)	IGHD (213674_x_at)	RSAD2 (213797_at)	IFI44 (214059_at)	FCGR1B (214511_x_at)	MS4A1 (217418_x_at)	EIF3L (217719_at)	CDC73 (218578_at)	RAPGEF6 (219112_at)	DPEP2 (219452_at)	C13orf18 (44790_s_at)
[truncated: 1,761 more rows]
[truncated: 1 more columns]
