# Supplementary material for: Expanding the Understanding of Biases in Development of Clinical-Grade Molecular Signatures: A Case Study in Acute Respiratory Viral Infections
Source: PLoS One. 2011 Jun 1;6(6):e20662. doi: 10.1371/journal.pone.0020662 (PMC3105991; doi:10.1371/journal.pone.0020662)
Supplement: Dataset S2 — The complete list of molecular signatures of Candidemia discovered by TIE* in the data of Zaas et al. [11]. (CSV) [file pone.0020662.s008.csv]

signature ID	gene symbol (probe ID)
1	Clec4e (1420330_at)	Lcn2 (1427747_a_at)	Igfbp6 (1417933_at)	2610019F03Rik (1428357_at)	Pnkp (1416378_at)	Spop (1416524_at)	Ctbs (1452504_s_at)	Hs6st1 /// LOC100047260 (1417293_at)	Lancl1 (1427011_a_at)	Smc4 (1452197_at)	Ephx1 (1422438_at)	Stx17 (1427925_at)	Hras1 (1424132_at)	Donson (1426739_at)
2	Clec4e (1420330_at)	Lcn2 (1427747_a_at)	2610019F03Rik (1428357_at)	Rangap1 (1451092_a_at)	Pnkp (1416378_at)	Ctbs (1452504_s_at)	Sh3glb1 (1418012_at)	Ccdc52 (1427030_at)	Hs6st1 /// LOC100047260 (1417293_at)	Lancl1 (1427011_a_at)	Smc4 (1452197_at)	9130221H12Rik /// Zfp526 (1429800_at)	Stx17 (1427925_at)	Hras1 (1424132_at)	Donson (1426739_at)	Msh2 (1416988_at)	Ms4a7 (1424754_at)
3	Clec4e (1420330_at)	Lcn2 (1427747_a_at)	Igfbp6 (1417933_at)	Pnkp (1416378_at)	Spop (1416524_at)	Ctbs (1452504_s_at)	Hs6st1 /// LOC100047260 (1417293_at)	Lancl1 (1427011_a_at)	Dusp10 (1417164_at)	Smc4 (1452197_at)	Ccr7 (1423466_at)	Ephx1 (1422438_at)	Stx17 (1427925_at)	Hras1 (1424132_at)	Ttc3 (1448361_at)	Donson (1426739_at)
4	Clec4e (1420330_at)	Lcn2 (1427747_a_at)	Igfbp6 (1417933_at)	2610019F03Rik (1428357_at)	Spop (1416524_at)	Ctbs (1452504_s_at)	Hs6st1 /// LOC100047260 (1417293_at)	Lancl1 (1427011_a_at)	Smc4 (1452197_at)	Ephx1 (1422438_at)	Stx17 (1427925_at)	Arpc1b (1416226_at)	Hras1 (1424132_at)	Donson (1426739_at)
5	Clec4e (1420330_at)	Lcn2 (1427747_a_at)	Igfbp6 (1417933_at)	2610019F03Rik (1428357_at)	Pnkp (1416378_at)	Ctbs (1452504_s_at)	Sh3glb1 (1418012_at)	Hs6st1 /// LOC100047260 (1417293_at)	Lancl1 (1427011_a_at)	Smc4 (1452197_at)	Ran (1460551_at)	Ephx1 (1422438_at)	Stx17 (1427925_at)	Hras1 (1424132_at)	Donson (1426739_at)
6	Clec4e (1420330_at)	Lcn2 (1427747_a_at)	Igfbp6 (1417933_at)	2610019F03Rik (1428357_at)	Pnkp (1416378_at)	Spop (1416524_at)	Hs6st1 /// LOC100047260 (1417293_at)	Lancl1 (1427011_a_at)	Smc4 (1452197_at)	Ephx1 (1422438_at)	Stx17 (1427925_at)	Hras1 (1424132_at)	Pten (1454722_at)	Donson (1426739_at)
7	Clec4e (1420330_at)	Lcn2 (1427747_a_at)	Igfbp6 (1417933_at)	2610019F03Rik (1428357_at)	Pnkp (1416378_at)	Spop (1416524_at)	Ctbs (1452504_s_at)	Lancl1 (1427011_a_at)	Smc4 (1452197_at)	Ephx1 (1422438_at)	Stx17 (1427925_at)	Hras1 (1424132_at)	Donson (1426739_at)
8	Clec4e (1420330_at)	Lcn2 (1427747_a_at)	Igfbp6 (1417933_at)	2610019F03Rik (1428357_at)	Pnkp (1416378_at)	Spop (1416524_at)	Ctbs (1452504_s_at)	Hs6st1 /// LOC100047260 (1417293_at)	Smc4 (1452197_at)	Ephx1 (1422438_at)	Stx17 (1427925_at)	Hras1 (1424132_at)	Donson (1426739_at)
9	Clec4e (1420330_at)	Lcn2 (1427747_a_at)	Igfbp6 (1417933_at)	2610019F03Rik (1428357_at)	Pnkp (1416378_at)	Spop (1416524_at)	Ctbs (1452504_s_at)	Hs6st1 /// LOC100047260 (1417293_at)	Lancl1 (1427011_a_at)	Ephx1 (1422438_at)	Stx17 (1427925_at)	Hras1 (1424132_at)	Donson (1426739_at)
10	Clec4e (1420330_at)	Lcn2 (1427747_a_at)	Igfbp6 (1417933_at)	2610019F03Rik (1428357_at)	Pnkp (1416378_at)	Spop (1416524_at)	Ctbs (1452504_s_at)	Hs6st1 /// LOC100047260 (1417293_at)	Lancl1 (1427011_a_at)	Smc4 (1452197_at)	Stx17 (1427925_at)	Hras1 (1424132_at)	Donson (1426739_at)
11	Clec4e (1420330_at)	Lcn2 (1427747_a_at)	Igfbp6 (1417933_at)	2610019F03Rik (1428357_at)	Pnkp (1416378_at)	Spop (1416524_at)	Ctbs (1452504_s_at)	Hs6st1 /// LOC100047260 (1417293_at)	Lancl1 (1427011_a_at)	Smc4 (1452197_at)	Ephx1 (1422438_at)	Hras1 (1424132_at)	Donson (1426739_at)
12	Clec4e (1420330_at)	Lcn2 (1427747_a_at)	Igfbp6 (1417933_at)	2610019F03Rik (1428357_at)	Pnkp (1416378_at)	Spop (1416524_at)	Ctbs (1452504_s_at)	Hs6st1 /// LOC100047260 (1417293_at)	Lancl1 (1427011_a_at)	Smc4 (1452197_at)	Ephx1 (1422438_at)	Stx17 (1427925_at)	Hras1 (1424132_at)
13	Clec4e (1420330_at)	Lcn2 (1427747_a_at)	2610019F03Rik (1428357_at)	Rangap1 (1451092_a_at)	Ctbs (1452504_s_at)	Sh3glb1 (1418012_at)	Ccdc52 (1427030_at)	Hs6st1 /// LOC100047260 (1417293_at)	Snx18 (1416359_at)	Lancl1 (1427011_a_at)	Smc4 (1452197_at)	9130221H12Rik /// Zfp526 (1429800_at)	Stx17 (1427925_at)	Hras1 (1424132_at)	Donson (1426739_at)	Msh2 (1416988_at)	Ms4a7 (1424754_at)
14	Clec4e (1420330_at)	Lcn2 (1427747_a_at)	2610019F03Rik (1428357_at)	Rangap1 (1451092_a_at)	Pnkp (1416378_at)	Sh3glb1 (1418012_at)	Ccdc52 (1427030_at)	Hs6st1 /// LOC100047260 (1417293_at)	Lancl1 (1427011_a_at)	Smc4 (1452197_at)	9130221H12Rik /// Zfp526 (1429800_at)	Stx17 (1427925_at)	Hras1 (1424132_at)	Pten (1454722_at)	Donson (1426739_at)	Msh2 (1416988_at)	Ms4a7 (1424754_at)	Arpc5 (1448129_at)
15	Clec4e (1420330_at)	Lcn2 (1427747_a_at)	2610019F03Rik (1428357_at)	Rangap1 (1451092_a_at)	Pnkp (1416378_at)	Ctbs (1452504_s_at)	Sh3glb1 (1418012_at)	Ccdc52 (1427030_at)	Lancl1 (1427011_a_at)	Smc4 (1452197_at)	9130221H12Rik /// Zfp526 (1429800_at)	Stx17 (1427925_at)	Hras1 (1424132_at)	Donson (1426739_at)	Msh2 (1416988_at)	Ms4a7 (1424754_at)
16	Clec4e (1420330_at)	Lcn2 (1427747_a_at)	2610019F03Rik (1428357_at)	Rangap1 (1451092_a_at)	Pnkp (1416378_at)	Ctbs (1452504_s_at)	Sh3glb1 (1418012_at)	Ccdc52 (1427030_at)	Hs6st1 /// LOC100047260 (1417293_at)	Smc4 (1452197_at)	9130221H12Rik /// Zfp526 (1429800_at)	Stx17 (1427925_at)	Hras1 (1424132_at)	Donson (1426739_at)	Msh2 (1416988_at)	Ms4a7 (1424754_at)
17	Clec4e (1420330_at)	Lcn2 (1427747_a_at)	2610019F03Rik (1428357_at)	Rangap1 (1451092_a_at)	Pnkp (1416378_at)	Ctbs (1452504_s_at)	Sh3glb1 (1418012_at)	Ccdc52 (1427030_at)	Hs6st1 /// LOC100047260 (1417293_at)	Lancl1 (1427011_a_at)	9130221H12Rik /// Zfp526 (1429800_at)	Stx17 (1427925_at)	Hras1 (1424132_at)	Donson (1426739_at)	Msh2 (1416988_at)	Ms4a7 (1424754_at)
18	Clec4e (1420330_at)	Lcn2 (1427747_a_at)	2610019F03Rik (1428357_at)	Rangap1 (1451092_a_at)	Pnkp (1416378_at)	Ctbs (1452504_s_at)	Sh3glb1 (1418012_at)	Ccdc52 (1427030_at)	Hs6st1 /// LOC100047260 (1417293_at)	Lancl1 (1427011_a_at)	Smc4 (1452197_at)	9130221H12Rik /// Zfp526 (1429800_at)	Hras1 (1424132_at)	Donson (1426739_at)	Msh2 (1416988_at)	Ms4a7 (1424754_at)
19	Clec4e (1420330_at)	Lcn2 (1427747_a_at)	2610019F03Rik (1428357_at)	Rangap1 (1451092_a_at)	Pnkp (1416378_at)	Ctbs (1452504_s_at)	Sh3glb1 (1418012_at)	Ccdc52 (1427030_at)	Hs6st1 /// LOC100047260 (1417293_at)	Lancl1 (1427011_a_at)	Smc4 (1452197_at)	9130221H12Rik /// Zfp526 (1429800_at)	Stx17 (1427925_at)	Hras1 (1424132_at)	Msh2 (1416988_at)	Ms4a7 (1424754_at)
20	Clec4e (1420330_at)	Lcn2 (1427747_a_at)	Igfbp6 (1417933_at)	Spop (1416524_at)	Ctbs (1452504_s_at)	Hs6st1 /// LOC100047260 (1417293_at)	Lancl1 (1427011_a_at)	Dusp10 (1417164_at)	Smc4 (1452197_at)	Ccr7 (1423466_at)	Ephx1 (1422438_at)	Stx17 (1427925_at)	Arpc1b (1416226_at)	Hras1 (1424132_at)	Ttc3 (1448361_at)	Donson (1426739_at)
21	Clec4e (1420330_at)	Lcn2 (1427747_a_at)	Igfbp6 (1417933_at)	Pnkp (1416378_at)	Ctbs (1452504_s_at)	Sh3glb1 (1418012_at)	Hs6st1 /// LOC100047260 (1417293_at)	Lancl1 (1427011_a_at)	Dusp10 (1417164_at)	Smc4 (1452197_at)	Ran (1460551_at)	Ccr7 (1423466_at)	Ephx1 (1422438_at)	Stx17 (1427925_at)	Hras1 (1424132_at)	Donson (1426739_at)
22	Clec4e (1420330_at)	Lcn2 (1427747_a_at)	Igfbp6 (1417933_at)	Pnkp (1416378_at)	Spop (1416524_at)	Hs6st1 /// LOC100047260 (1417293_at)	Lancl1 (1427011_a_at)	Dusp10 (1417164_at)	Smc4 (1452197_at)	Ccr7 (1423466_at)	Ephx1 (1422438_at)	Stx17 (1427925_at)	Hras1 (1424132_at)	Ttc3 (1448361_at)	Pten (1454722_at)	Donson (1426739_at)
23	Clec4e (1420330_at)	Lcn2 (1427747_a_at)	Igfbp6 (1417933_at)	Pnkp (1416378_at)	Spop (1416524_at)	Ctbs (1452504_s_at)	Lancl1 (1427011_a_at)	Dusp10 (1417164_at)	Smc4 (1452197_at)	Ccr7 (1423466_at)	Ephx1 (1422438_at)	Stx17 (1427925_at)	Hras1 (1424132_at)	Ttc3 (1448361_at)	Donson (1426739_at)
24	Clec4e (1420330_at)	Lcn2 (1427747_a_at)	Igfbp6 (1417933_at)	Pnkp (1416378_at)	Spop (1416524_at)	Ctbs (1452504_s_at)	Hs6st1 /// LOC100047260 (1417293_at)	Dusp10 (1417164_at)	Smc4 (1452197_at)	Ccr7 (1423466_at)	Ephx1 (1422438_at)	Stx17 (1427925_at)	Hras1 (1424132_at)	Ttc3 (1448361_at)	Donson (1426739_at)
25	Clec4e (1420330_at)	Lcn2 (1427747_a_at)	Igfbp6 (1417933_at)	Pnkp (1416378_at)	Spop (1416524_at)	Ctbs (1452504_s_at)	Hs6st1 /// LOC100047260 (1417293_at)	Lancl1 (1427011_a_at)	Dusp10 (1417164_at)	Ccr7 (1423466_at)	Ephx1 (1422438_at)	Stx17 (1427925_at)	Hras1 (1424132_at)	Ttc3 (1448361_at)	Donson (1426739_at)
26	Clec4e (1420330_at)	Lcn2 (1427747_a_at)	Igfbp6 (1417933_at)	Pnkp (1416378_at)	Spop (1416524_at)	Ctbs (1452504_s_at)	Hs6st1 /// LOC100047260 (1417293_at)	Lancl1 (1427011_a_at)	Dusp10 (1417164_at)	Smc4 (1452197_at)	Ccr7 (1423466_at)	Stx17 (1427925_at)	Hras1 (1424132_at)	Ttc3 (1448361_at)	Donson (1426739_at)
27	Clec4e (1420330_at)	Lcn2 (1427747_a_at)	Igfbp6 (1417933_at)	Pnkp (1416378_at)	Spop (1416524_at)	Ctbs (1452504_s_at)	Hs6st1 /// LOC100047260 (1417293_at)	Lancl1 (1427011_a_at)	Dusp10 (1417164_at)	Smc4 (1452197_at)	Ccr7 (1423466_at)	Ephx1 (1422438_at)	Hras1 (1424132_at)	Ttc3 (1448361_at)	Donson (1426739_at)
28	Clec4e (1420330_at)	Lcn2 (1427747_a_at)	Igfbp6 (1417933_at)	Pnkp (1416378_at)	Spop (1416524_at)	Ctbs (1452504_s_at)	Hs6st1 /// LOC100047260 (1417293_at)	Lancl1 (1427011_a_at)	Dusp10 (1417164_at)	Smc4 (1452197_at)	Ccr7 (1423466_at)	Ephx1 (1422438_at)	Stx17 (1427925_at)	Hras1 (1424132_at)	Ttc3 (1448361_at)
29	Clec4e (1420330_at)	Lcn2 (1427747_a_at)	Igfbp6 (1417933_at)	2610019F03Rik (1428357_at)	Ctbs (1452504_s_at)	Sh3glb1 (1418012_at)	Hs6st1 /// LOC100047260 (1417293_at)	Lancl1 (1427011_a_at)	Smc4 (1452197_at)	Ran (1460551_at)	Ephx1 (1422438_at)	Stx17 (1427925_at)	Arpc1b (1416226_at)	Hras1 (1424132_at)	Donson (1426739_at)
30	Clec4e (1420330_at)	Lcn2 (1427747_a_at)	Igfbp6 (1417933_at)	2610019F03Rik (1428357_at)	Spop (1416524_at)	Hs6st1 /// LOC100047260 (1417293_at)	Lancl1 (1427011_a_at)	Smc4 (1452197_at)	Ephx1 (1422438_at)	Stx17 (1427925_at)	Arpc1b (1416226_at)	Hras1 (1424132_at)	Donson (1426739_at)
31	Clec4e (1420330_at)	Lcn2 (1427747_a_at)	Igfbp6 (1417933_at)	2610019F03Rik (1428357_at)	Spop (1416524_at)	Ctbs (1452504_s_at)	Lancl1 (1427011_a_at)	Smc4 (1452197_at)	Ephx1 (1422438_at)	Stx17 (1427925_at)	Arpc1b (1416226_at)	Hras1 (1424132_at)	Donson (1426739_at)
32	Clec4e (1420330_at)	Lcn2 (1427747_a_at)	Igfbp6 (1417933_at)	2610019F03Rik (1428357_at)	Spop (1416524_at)	Ctbs (1452504_s_at)	Hs6st1 /// LOC100047260 (1417293_at)	Smc4 (1452197_at)	Ephx1 (1422438_at)	Stx17 (1427925_at)	Arpc1b (1416226_at)	Hras1 (1424132_at)	Donson (1426739_at)
33	Clec4e (1420330_at)	Lcn2 (1427747_a_at)	Igfbp6 (1417933_at)	2610019F03Rik (1428357_at)	Spop (1416524_at)	Ctbs (1452504_s_at)	Hs6st1 /// LOC100047260 (1417293_at)	Lancl1 (1427011_a_at)	Ephx1 (1422438_at)	Stx17 (1427925_at)	Arpc1b (1416226_at)	Hras1 (1424132_at)	Donson (1426739_at)
34	Clec4e (1420330_at)	Lcn2 (1427747_a_at)	Igfbp6 (1417933_at)	2610019F03Rik (1428357_at)	Spop (1416524_at)	Ctbs (1452504_s_at)	Hs6st1 /// LOC100047260 (1417293_at)	Lancl1 (1427011_a_at)	Smc4 (1452197_at)	Stx17 (1427925_at)	Arpc1b (1416226_at)	Hras1 (1424132_at)	Donson (1426739_at)
35	Clec4e (1420330_at)	Lcn2 (1427747_a_at)	Igfbp6 (1417933_at)	2610019F03Rik (1428357_at)	Spop (1416524_at)	Ctbs (1452504_s_at)	Hs6st1 /// LOC100047260 (1417293_at)	Lancl1 (1427011_a_at)	Smc4 (1452197_at)	Ephx1 (1422438_at)	Arpc1b (1416226_at)	Hras1 (1424132_at)	Donson (1426739_at)
36	Clec4e (1420330_at)	Lcn2 (1427747_a_at)	Igfbp6 (1417933_at)	2610019F03Rik (1428357_at)	Spop (1416524_at)	Ctbs (1452504_s_at)	Hs6st1 /// LOC100047260 (1417293_at)	Lancl1 (1427011_a_at)	Smc4 (1452197_at)	Ephx1 (1422438_at)	Stx17 (1427925_at)	Arpc1b (1416226_at)	Hras1 (1424132_at)
37	Clec4e (1420330_at)	Lcn2 (1427747_a_at)	Igfbp6 (1417933_at)	2610019F03Rik (1428357_at)	Pnkp (1416378_at)	Sh3glb1 (1418012_at)	Hs6st1 /// LOC100047260 (1417293_at)	Lancl1 (1427011_a_at)	Smc4 (1452197_at)	Ran (1460551_at)	Ephx1 (1422438_at)	Stx17 (1427925_at)	Hras1 (1424132_at)	Pten (1454722_at)	Donson (1426739_at)
38	Clec4e (1420330_at)	Lcn2 (1427747_a_at)	Igfbp6 (1417933_at)	2610019F03Rik (1428357_at)	Pnkp (1416378_at)	Ctbs (1452504_s_at)	Sh3glb1 (1418012_at)	Lancl1 (1427011_a_at)	Smc4 (1452197_at)	Ran (1460551_at)	Ephx1 (1422438_at)	Stx17 (1427925_at)	Hras1 (1424132_at)	Donson (1426739_at)
39	Clec4e (1420330_at)	Lcn2 (1427747_a_at)	Igfbp6 (1417933_at)	2610019F03Rik (1428357_at)	Pnkp (1416378_at)	Ctbs (1452504_s_at)	Sh3glb1 (1418012_at)	Hs6st1 /// LOC100047260 (1417293_at)	Smc4 (1452197_at)	Ran (1460551_at)	Ephx1 (1422438_at)	Stx17 (1427925_at)	Hras1 (1424132_at)	Donson (1426739_at)
40	Clec4e (1420330_at)	Lcn2 (1427747_a_at)	Igfbp6 (1417933_at)	2610019F03Rik (1428357_at)	Pnkp (1416378_at)	Ctbs (1452504_s_at)	Sh3glb1 (1418012_at)	Hs6st1 /// LOC100047260 (1417293_at)	Lancl1 (1427011_a_at)	Ran (1460551_at)	Ephx1 (1422438_at)	Stx17 (1427925_at)	Hras1 (1424132_at)	Donson (1426739_at)
41	Clec4e (1420330_at)	Lcn2 (1427747_a_at)	Igfbp6 (1417933_at)	2610019F03Rik (1428357_at)	Pnkp (1416378_at)	Ctbs (1452504_s_at)	Sh3glb1 (1418012_at)	Hs6st1 /// LOC100047260 (1417293_at)	Lancl1 (1427011_a_at)	Smc4 (1452197_at)	Ran (1460551_at)	Stx17 (1427925_at)	Hras1 (1424132_at)	Donson (1426739_at)
42	Clec4e (1420330_at)	Lcn2 (1427747_a_at)	Igfbp6 (1417933_at)	2610019F03Rik (1428357_at)	Pnkp (1416378_at)	Ctbs (1452504_s_at)	Sh3glb1 (1418012_at)	Hs6st1 /// LOC100047260 (1417293_at)	Lancl1 (1427011_a_at)	Smc4 (1452197_at)	Ran (1460551_at)	Ephx1 (1422438_at)	Hras1 (1424132_at)	Donson (1426739_at)
43	Clec4e (1420330_at)	Lcn2 (1427747_a_at)	Igfbp6 (1417933_at)	2610019F03Rik (1428357_at)	Pnkp (1416378_at)	Ctbs (1452504_s_at)	Sh3glb1 (1418012_at)	Hs6st1 /// LOC100047260 (1417293_at)	Lancl1 (1427011_a_at)	Smc4 (1452197_at)	Ran (1460551_at)	Ephx1 (1422438_at)	Stx17 (1427925_at)	Hras1 (1424132_at)
44	Clec4e (1420330_at)	Lcn2 (1427747_a_at)	Igfbp6 (1417933_at)	2610019F03Rik (1428357_at)	Pnkp (1416378_at)	Spop (1416524_at)	Lancl1 (1427011_a_at)	Smc4 (1452197_at)	Ephx1 (1422438_at)	Stx17 (1427925_at)	Hras1 (1424132_at)	Pten (1454722_at)	Donson (1426739_at)
45	Clec4e (1420330_at)	Lcn2 (1427747_a_at)	Igfbp6 (1417933_at)	2610019F03Rik (1428357_at)	Pnkp (1416378_at)	Spop (1416524_at)	Hs6st1 /// LOC100047260 (1417293_at)	Smc4 (1452197_at)	Ephx1 (1422438_at)	Stx17 (1427925_at)	Hras1 (1424132_at)	Pten (1454722_at)	Donson (1426739_at)
46	Clec4e (1420330_at)	Lcn2 (1427747_a_at)	Igfbp6 (1417933_at)	2610019F03Rik (1428357_at)	Pnkp (1416378_at)	Spop (1416524_at)	Hs6st1 /// LOC100047260 (1417293_at)	Lancl1 (1427011_a_at)	Ephx1 (1422438_at)	Stx17 (1427925_at)	Hras1 (1424132_at)	Pten (1454722_at)	Donson (1426739_at)
47	Clec4e (1420330_at)	Lcn2 (1427747_a_at)	Igfbp6 (1417933_at)	2610019F03Rik (1428357_at)	Pnkp (1416378_at)	Spop (1416524_at)	Hs6st1 /// LOC100047260 (1417293_at)	Lancl1 (1427011_a_at)	Smc4 (1452197_at)	Stx17 (1427925_at)	Hras1 (1424132_at)	Pten (1454722_at)	Donson (1426739_at)
48	Clec4e (1420330_at)	Lcn2 (1427747_a_at)	Igfbp6 (1417933_at)	2610019F03Rik (1428357_at)	Pnkp (1416378_at)	Spop (1416524_at)	Hs6st1 /// LOC100047260 (1417293_at)	Lancl1 (1427011_a_at)	Smc4 (1452197_at)	Ephx1 (1422438_at)	Hras1 (1424132_at)	Pten (1454722_at)	Donson (1426739_at)
49	Clec4e (1420330_at)	Lcn2 (1427747_a_at)	Igfbp6 (1417933_at)	2610019F03Rik (1428357_at)	Pnkp (1416378_at)	Spop (1416524_at)	Hs6st1 /// LOC100047260 (1417293_at)	Lancl1 (1427011_a_at)	Smc4 (1452197_at)	Ephx1 (1422438_at)	Stx17 (1427925_at)	Hras1 (1424132_at)	Pten (1454722_at)
50	Clec4e (1420330_at)	Lcn2 (1427747_a_at)	Igfbp6 (1417933_at)	2610019F03Rik (1428357_at)	Pnkp (1416378_at)	Spop (1416524_at)	Ctbs (1452504_s_at)	Smc4 (1452197_at)	Ephx1 (1422438_at)	Stx17 (1427925_at)	Hras1 (1424132_at)	Donson (1426739_at)
51	Clec4e (1420330_at)	Lcn2 (1427747_a_at)	Igfbp6 (1417933_at)	2610019F03Rik (1428357_at)	Pnkp (1416378_at)	Spop (1416524_at)	Ctbs (1452504_s_at)	Lancl1 (1427011_a_at)	Ephx1 (1422438_at)	Stx17 (1427925_at)	Hras1 (1424132_at)	Donson (1426739_at)
52	Clec4e (1420330_at)	Lcn2 (1427747_a_at)	Igfbp6 (1417933_at)	2610019F03Rik (1428357_at)	Pnkp (1416378_at)	Spop (1416524_at)	Ctbs (1452504_s_at)	Lancl1 (1427011_a_at)	Smc4 (1452197_at)	Stx17 (1427925_at)	Hras1 (1424132_at)	Donson (1426739_at)
53	Clec4e (1420330_at)	Lcn2 (1427747_a_at)	Igfbp6 (1417933_at)	2610019F03Rik (1428357_at)	Pnkp (1416378_at)	Spop (1416524_at)	Ctbs (1452504_s_at)	Lancl1 (1427011_a_at)	Smc4 (1452197_at)	Ephx1 (1422438_at)	Hras1 (1424132_at)	Donson (1426739_at)
54	Clec4e (1420330_at)	Lcn2 (1427747_a_at)	Igfbp6 (1417933_at)	2610019F03Rik (1428357_at)	Pnkp (1416378_at)	Spop (1416524_at)	Ctbs (1452504_s_at)	Lancl1 (1427011_a_at)	Smc4 (1452197_at)	Ephx1 (1422438_at)	Stx17 (1427925_at)	Hras1 (1424132_at)
55	Clec4e (1420330_at)	Lcn2 (1427747_a_at)	Igfbp6 (1417933_at)	2610019F03Rik (1428357_at)	Pnkp (1416378_at)	Spop (1416524_at)	Ctbs (1452504_s_at)	Hs6st1 /// LOC100047260 (1417293_at)	Ephx1 (1422438_at)	Stx17 (1427925_at)	Hras1 (1424132_at)	Donson (1426739_at)
56	Clec4e (1420330_at)	Lcn2 (1427747_a_at)	Igfbp6 (1417933_at)	2610019F03Rik (1428357_at)	Pnkp (1416378_at)	Spop (1416524_at)	Ctbs (1452504_s_at)	Hs6st1 /// LOC100047260 (1417293_at)	Smc4 (1452197_at)	Stx17 (1427925_at)	Hras1 (1424132_at)	Donson (1426739_at)
57	Clec4e (1420330_at)	Lcn2 (1427747_a_at)	Igfbp6 (1417933_at)	2610019F03Rik (1428357_at)	Pnkp (1416378_at)	Spop (1416524_at)	Ctbs (1452504_s_at)	Hs6st1 /// LOC100047260 (1417293_at)	Smc4 (1452197_at)	Ephx1 (1422438_at)	Hras1 (1424132_at)	Donson (1426739_at)
58	Clec4e (1420330_at)	Lcn2 (1427747_a_at)	Igfbp6 (1417933_at)	2610019F03Rik (1428357_at)	Pnkp (1416378_at)	Spop (1416524_at)	Ctbs (1452504_s_at)	Hs6st1 /// LOC100047260 (1417293_at)	Smc4 (1452197_at)	Ephx1 (1422438_at)	Stx17 (1427925_at)	Hras1 (1424132_at)
59	Clec4e (1420330_at)	Lcn2 (1427747_a_at)	Igfbp6 (1417933_at)	2610019F03Rik (1428357_at)	Pnkp (1416378_at)	Spop (1416524_at)	Ctbs (1452504_s_at)	Hs6st1 /// LOC100047260 (1417293_at)	Lancl1 (1427011_a_at)	Stx17 (1427925_at)	Hras1 (1424132_at)	Donson (1426739_at)
60	Clec4e (1420330_at)	Lcn2 (1427747_a_at)	Igfbp6 (1417933_at)	2610019F03Rik (1428357_at)	Pnkp (1416378_at)	Spop (1416524_at)	Ctbs (1452504_s_at)	Hs6st1 /// LOC100047260 (1417293_at)	Lancl1 (1427011_a_at)	Ephx1 (1422438_at)	Hras1 (1424132_at)	Donson (1426739_at)
61	Clec4e (1420330_at)	Lcn2 (1427747_a_at)	Igfbp6 (1417933_at)	2610019F03Rik (1428357_at)	Pnkp (1416378_at)	Spop (1416524_at)	Ctbs (1452504_s_at)	Hs6st1 /// LOC100047260 (1417293_at)	Lancl1 (1427011_a_at)	Ephx1 (1422438_at)	Stx17 (1427925_at)	Hras1 (1424132_at)
62	Clec4e (1420330_at)	Lcn2 (1427747_a_at)	Igfbp6 (1417933_at)	2610019F03Rik (1428357_at)	Pnkp (1416378_at)	Spop (1416524_at)	Ctbs (1452504_s_at)	Hs6st1 /// LOC100047260 (1417293_at)	Lancl1 (1427011_a_at)	Smc4 (1452197_at)	Hras1 (1424132_at)	Donson (1426739_at)
63	Clec4e (1420330_at)	Lcn2 (1427747_a_at)	Igfbp6 (1417933_at)	2610019F03Rik (1428357_at)	Pnkp (1416378_at)	Spop (1416524_at)	Ctbs (1452504_s_at)	Hs6st1 /// LOC100047260 (1417293_at)	Lancl1 (1427011_a_at)	Smc4 (1452197_at)	Stx17 (1427925_at)	Hras1 (1424132_at)
64	Clec4e (1420330_at)	Lcn2 (1427747_a_at)	Igfbp6 (1417933_at)	2610019F03Rik (1428357_at)	Pnkp (1416378_at)	Spop (1416524_at)	Ctbs (1452504_s_at)	Hs6st1 /// LOC100047260 (1417293_at)	Lancl1 (1427011_a_at)	Smc4 (1452197_at)	Ephx1 (1422438_at)	Hras1 (1424132_at)
65	Clec4e (1420330_at)	Lcn2 (1427747_a_at)	2610019F03Rik (1428357_at)	Pnkp (1416378_at)	Spop (1416524_at)	Ctbs (1452504_s_at)	Ccdc52 (1427030_at)	Hs6st1 /// LOC100047260 (1417293_at)	Lancl1 (1427011_a_at)	Smc4 (1452197_at)	9130221H12Rik /// Zfp526 (1429800_at)	Ephx1 (1422438_at)	Stx17 (1427925_at)	Hras1 (1424132_at)	Ppargc1b (1449945_at)	Donson (1426739_at)	Msh2 (1416988_at)	Ms4a7 (1424754_at)
66	Clec4e (1420330_at)	Lcn2 (1427747_a_at)	2610019F03Rik (1428357_at)	Rangap1 (1451092_a_at)	Pnkp (1416378_at)	Ctbs (1452504_s_at)	Ccdc52 (1427030_at)	Hs6st1 /// LOC100047260 (1417293_at)	Lancl1 (1427011_a_at)	Smc4 (1452197_at)	9130221H12Rik /// Zfp526 (1429800_at)	Stx17 (1427925_at)	Hras1 (1424132_at)	Donson (1426739_at)	Msh2 (1416988_at)	Ms4a7 (1424754_at)
67	Clec4e (1420330_at)	Lcn2 (1427747_a_at)	2610019F03Rik (1428357_at)	Rangap1 (1451092_a_at)	Pnkp (1416378_at)	Ctbs (1452504_s_at)	Sh3glb1 (1418012_at)	Hs6st1 /// LOC100047260 (1417293_at)	Lancl1 (1427011_a_at)	Smc4 (1452197_at)	9130221H12Rik /// Zfp526 (1429800_at)	Stx17 (1427925_at)	Hras1 (1424132_at)	Donson (1426739_at)	Msh2 (1416988_at)	Ms4a7 (1424754_at)
68	Clec4e (1420330_at)	Lcn2 (1427747_a_at)	2610019F03Rik (1428357_at)	Rangap1 (1451092_a_at)	Pnkp (1416378_at)	Ctbs (1452504_s_at)	Sh3glb1 (1418012_at)	Ccdc52 (1427030_at)	Hs6st1 /// LOC100047260 (1417293_at)	Lancl1 (1427011_a_at)	Smc4 (1452197_at)	Stx17 (1427925_at)	Hras1 (1424132_at)	Donson (1426739_at)	Msh2 (1416988_at)	Ms4a7 (1424754_at)
69	Clec4e (1420330_at)	Lcn2 (1427747_a_at)	2610019F03Rik (1428357_at)	Rangap1 (1451092_a_at)	Pnkp (1416378_at)	Ctbs (1452504_s_at)	Sh3glb1 (1418012_at)	Ccdc52 (1427030_at)	Hs6st1 /// LOC100047260 (1417293_at)	Lancl1 (1427011_a_at)	Smc4 (1452197_at)	9130221H12Rik /// Zfp526 (1429800_at)	Stx17 (1427925_at)	Hras1 (1424132_at)	Donson (1426739_at)	Ms4a7 (1424754_at)
70	Clec4e (1420330_at)	Lcn2 (1427747_a_at)	2610019F03Rik (1428357_at)	Rangap1 (1451092_a_at)	Pnkp (1416378_at)	Ctbs (1452504_s_at)	Sh3glb1 (1418012_at)	Ccdc52 (1427030_at)	Hs6st1 /// LOC100047260 (1417293_at)	Lancl1 (1427011_a_at)	Smc4 (1452197_at)	9130221H12Rik /// Zfp526 (1429800_at)	Stx17 (1427925_at)	Hras1 (1424132_at)	Donson (1426739_at)	Msh2 (1416988_at)
71	Clec4e (1420330_at)	Lcn2 (1427747_a_at)	Igfbp6 (1417933_at)	Pnkp (1416378_at)	Spop (1416524_at)	Ctbs (1452504_s_at)	Hs6st1 /// LOC100047260 (1417293_at)	Lancl1 (1427011_a_at)	Smc4 (1452197_at)	Ccr7 (1423466_at)	Ephx1 (1422438_at)	Stx17 (1427925_at)	Pole4 (1423371_at)	Hras1 (1424132_at)	Ttc3 (1448361_at)	Donson (1426739_at)
72	Clec4e (1420330_at)	Lcn2 (1427747_a_at)	Igfbp6 (1417933_at)	Pnkp (1416378_at)	Spop (1416524_at)	Ctbs (1452504_s_at)	Hs6st1 /// LOC100047260 (1417293_at)	Lancl1 (1427011_a_at)	Dusp10 (1417164_at)	Smc4 (1452197_at)	Ephx1 (1422438_at)	Stx17 (1427925_at)	Hras1 (1424132_at)	Ttc3 (1448361_at)	Donson (1426739_at)
73	Clec4e (1420330_at)	Lcn2 (1427747_a_at)	Igfbp6 (1417933_at)	Pnkp (1416378_at)	Spop (1416524_at)	Ctbs (1452504_s_at)	Hs6st1 /// LOC100047260 (1417293_at)	Lancl1 (1427011_a_at)	Dusp10 (1417164_at)	Smc4 (1452197_at)	Ccr7 (1423466_at)	Ephx1 (1422438_at)	Stx17 (1427925_at)	Hras1 (1424132_at)	Donson (1426739_at)
74	Clec4e (1420330_at)	Lcn2 (1427747_a_at)	Igfbp6 (1417933_at)	2610019F03Rik (1428357_at)	Spop (1416524_at)	Ctbs (1452504_s_at)	Hs6st1 /// LOC100047260 (1417293_at)	Lancl1 (1427011_a_at)	Smc4 (1452197_at)	Ephx1 (1422438_at)	Stx17 (1427925_at)	Hras1 (1424132_at)	Donson (1426739_at)
75	Clec4e (1420330_at)	Lcn2 (1427747_a_at)	Igfbp6 (1417933_at)	2610019F03Rik (1428357_at)	Pnkp (1416378_at)	Ctbs (1452504_s_at)	Hs6st1 /// LOC100047260 (1417293_at)	Lancl1 (1427011_a_at)	Smc4 (1452197_at)	Ran (1460551_at)	Psmf1 (1424369_at)	Ephx1 (1422438_at)	Stx17 (1427925_at)	Hras1 (1424132_at)	Donson (1426739_at)
76	Clec4e (1420330_at)	Lcn2 (1427747_a_at)	Igfbp6 (1417933_at)	2610019F03Rik (1428357_at)	Pnkp (1416378_at)	Ctbs (1452504_s_at)	Sh3glb1 (1418012_at)	Hs6st1 /// LOC100047260 (1417293_at)	Lancl1 (1427011_a_at)	Smc4 (1452197_at)	Ephx1 (1422438_at)	Stx17 (1427925_at)	Hras1 (1424132_at)	Donson (1426739_at)
77	Clec4e (1420330_at)	Lcn2 (1427747_a_at)	Igfbp6 (1417933_at)	2610019F03Rik (1428357_at)	Pnkp (1416378_at)	Spop (1416524_at)	Hs6st1 /// LOC100047260 (1417293_at)	Lancl1 (1427011_a_at)	Smc4 (1452197_at)	Ephx1 (1422438_at)	Stx17 (1427925_at)	Hras1 (1424132_at)	Donson (1426739_at)	Arap3 (1419833_s_at)
78	Clec4e (1420330_at)	Lcn2 (1427747_a_at)	2610019F03Rik (1428357_at)	Rangap1 (1451092_a_at)	Sh3glb1 (1418012_at)	Ccdc52 (1427030_at)	Hs6st1 /// LOC100047260 (1417293_at)	Snx18 (1416359_at)	Lancl1 (1427011_a_at)	Smc4 (1452197_at)	9130221H12Rik /// Zfp526 (1429800_at)	Stx17 (1427925_at)	Hras1 (1424132_at)	Donson (1426739_at)	Msh2 (1416988_at)	Ndst1 (1460436_at)	Ms4a7 (1424754_at)	Notch1 (1418634_at)
79	Clec4e (1420330_at)	Lcn2 (1427747_a_at)	2610019F03Rik (1428357_at)	Rangap1 (1451092_a_at)	Ctbs (1452504_s_at)	Sh3glb1 (1418012_at)	Ccdc52 (1427030_at)	Snx18 (1416359_at)	Lancl1 (1427011_a_at)	Smc4 (1452197_at)	9130221H12Rik /// Zfp526 (1429800_at)	Stx17 (1427925_at)	Hras1 (1424132_at)	Donson (1426739_at)	Msh2 (1416988_at)	Ms4a7 (1424754_at)
80	Clec4e (1420330_at)	Lcn2 (1427747_a_at)	2610019F03Rik (1428357_at)	Rangap1 (1451092_a_at)	Ctbs (1452504_s_at)	Sh3glb1 (1418012_at)	Ccdc52 (1427030_at)	Hs6st1 /// LOC100047260 (1417293_at)	Snx18 (1416359_at)	Smc4 (1452197_at)	9130221H12Rik /// Zfp526 (1429800_at)	Stx17 (1427925_at)	Hras1 (1424132_at)	Donson (1426739_at)	Msh2 (1416988_at)	Ms4a7 (1424754_at)
81	Clec4e (1420330_at)	Lcn2 (1427747_a_at)	2610019F03Rik (1428357_at)	Rangap1 (1451092_a_at)	Ctbs (1452504_s_at)	Sh3glb1 (1418012_at)	Ccdc52 (1427030_at)	Hs6st1 /// LOC100047260 (1417293_at)	Snx18 (1416359_at)	Lancl1 (1427011_a_at)	9130221H12Rik /// Zfp526 (1429800_at)	Stx17 (1427925_at)	Hras1 (1424132_at)	Donson (1426739_at)	Msh2 (1416988_at)	Ms4a7 (1424754_at)
82	Clec4e (1420330_at)	Lcn2 (1427747_a_at)	2610019F03Rik (1428357_at)	Rangap1 (1451092_a_at)	Ctbs (1452504_s_at)	Sh3glb1 (1418012_at)	Ccdc52 (1427030_at)	Hs6st1 /// LOC100047260 (1417293_at)	Snx18 (1416359_at)	Lancl1 (1427011_a_at)	Smc4 (1452197_at)	9130221H12Rik /// Zfp526 (1429800_at)	Hras1 (1424132_at)	Donson (1426739_at)	Msh2 (1416988_at)	Ms4a7 (1424754_at)
83	Clec4e (1420330_at)	Lcn2 (1427747_a_at)	2610019F03Rik (1428357_at)	Rangap1 (1451092_a_at)	Ctbs (1452504_s_at)	Sh3glb1 (1418012_at)	Ccdc52 (1427030_at)	Hs6st1 /// LOC100047260 (1417293_at)	Snx18 (1416359_at)	Lancl1 (1427011_a_at)	Smc4 (1452197_at)	9130221H12Rik /// Zfp526 (1429800_at)	Stx17 (1427925_at)	Hras1 (1424132_at)	Msh2 (1416988_at)	Ms4a7 (1424754_at)
84	Clec4e (1420330_at)	Lcn2 (1427747_a_at)	2610019F03Rik (1428357_at)	Rangap1 (1451092_a_at)	Pnkp (1416378_at)	Sh3glb1 (1418012_at)	Ccdc52 (1427030_at)	Lancl1 (1427011_a_at)	Smc4 (1452197_at)	9130221H12Rik /// Zfp526 (1429800_at)	Stx17 (1427925_at)	Hras1 (1424132_at)	Pten (1454722_at)	Donson (1426739_at)	Msh2 (1416988_at)	Ms4a7 (1424754_at)	Arpc5 (1448129_at)	Fxyd2 (1449883_at)
85	Clec4e (1420330_at)	Lcn2 (1427747_a_at)	2610019F03Rik (1428357_at)	Rangap1 (1451092_a_at)	Pnkp (1416378_at)	Sh3glb1 (1418012_at)	Ccdc52 (1427030_at)	Hs6st1 /// LOC100047260 (1417293_at)	Smc4 (1452197_at)	9130221H12Rik /// Zfp526 (1429800_at)	Stx17 (1427925_at)	Hras1 (1424132_at)	Pten (1454722_at)	Donson (1426739_at)	Msh2 (1416988_at)	Ms4a7 (1424754_at)	Arpc5 (1448129_at)
86	Clec4e (1420330_at)	Lcn2 (1427747_a_at)	2610019F03Rik (1428357_at)	Rangap1 (1451092_a_at)	Pnkp (1416378_at)	Sh3glb1 (1418012_at)	Ccdc52 (1427030_at)	Hs6st1 /// LOC100047260 (1417293_at)	Lancl1 (1427011_a_at)	9130221H12Rik /// Zfp526 (1429800_at)	Stx17 (1427925_at)	Hras1 (1424132_at)	Pten (1454722_at)	Donson (1426739_at)	Msh2 (1416988_at)	Ms4a7 (1424754_at)	Arpc5 (1448129_at)
87	Clec4e (1420330_at)	Lcn2 (1427747_a_at)	2610019F03Rik (1428357_at)	Rangap1 (1451092_a_at)	Pnkp (1416378_at)	Sh3glb1 (1418012_at)	Ccdc52 (1427030_at)	Hs6st1 /// LOC100047260 (1417293_at)	Lancl1 (1427011_a_at)	Smc4 (1452197_at)	9130221H12Rik /// Zfp526 (1429800_at)	Hras1 (1424132_at)	Pten (1454722_at)	Donson (1426739_at)	Msh2 (1416988_at)	Ms4a7 (1424754_at)	Arpc5 (1448129_at)
88	Clec4e (1420330_at)	Lcn2 (1427747_a_at)	2610019F03Rik (1428357_at)	Rangap1 (1451092_a_at)	Pnkp (1416378_at)	Sh3glb1 (1418012_at)	Ccdc52 (1427030_at)	Hs6st1 /// LOC100047260 (1417293_at)	Lancl1 (1427011_a_at)	Smc4 (1452197_at)	9130221H12Rik /// Zfp526 (1429800_at)	Stx17 (1427925_at)	Hras1 (1424132_at)	Pten (1454722_at)	Msh2 (1416988_at)	Ms4a7 (1424754_at)	Arpc5 (1448129_at)
89	Clec4e (1420330_at)	Lcn2 (1427747_a_at)	2610019F03Rik (1428357_at)	Rangap1 (1451092_a_at)	Pnkp (1416378_at)	Ctbs (1452504_s_at)	Sh3glb1 (1418012_at)	Ccdc52 (1427030_at)	Smc4 (1452197_at)	9130221H12Rik /// Zfp526 (1429800_at)	Stx17 (1427925_at)	Hras1 (1424132_at)	Donson (1426739_at)	Msh2 (1416988_at)	Ms4a7 (1424754_at)
90	Clec4e (1420330_at)	Lcn2 (1427747_a_at)	2610019F03Rik (1428357_at)	Rangap1 (1451092_a_at)	Pnkp (1416378_at)	Ctbs (1452504_s_at)	Sh3glb1 (1418012_at)	Ccdc52 (1427030_at)	Lancl1 (1427011_a_at)	9130221H12Rik /// Zfp526 (1429800_at)	Stx17 (1427925_at)	Hras1 (1424132_at)	Donson (1426739_at)	Msh2 (1416988_at)	Ms4a7 (1424754_at)
91	Clec4e (1420330_at)	Lcn2 (1427747_a_at)	2610019F03Rik (1428357_at)	Rangap1 (1451092_a_at)	Pnkp (1416378_at)	Ctbs (1452504_s_at)	Sh3glb1 (1418012_at)	Ccdc52 (1427030_at)	Lancl1 (1427011_a_at)	Smc4 (1452197_at)	9130221H12Rik /// Zfp526 (1429800_at)	Hras1 (1424132_at)	Donson (1426739_at)	Msh2 (1416988_at)	Ms4a7 (1424754_at)
92	Clec4e (1420330_at)	Lcn2 (1427747_a_at)	2610019F03Rik (1428357_at)	Rangap1 (1451092_a_at)	Pnkp (1416378_at)	Ctbs (1452504_s_at)	Sh3glb1 (1418012_at)	Ccdc52 (1427030_at)	Lancl1 (1427011_a_at)	Smc4 (1452197_at)	9130221H12Rik /// Zfp526 (1429800_at)	Stx17 (1427925_at)	Hras1 (1424132_at)	Msh2 (1416988_at)	Ms4a7 (1424754_at)
93	Clec4e (1420330_at)	Lcn2 (1427747_a_at)	2610019F03Rik (1428357_at)	Rangap1 (1451092_a_at)	Pnkp (1416378_at)	Ctbs (1452504_s_at)	Sh3glb1 (1418012_at)	Ccdc52 (1427030_at)	Hs6st1 /// LOC100047260 (1417293_at)	9130221H12Rik /// Zfp526 (1429800_at)	Stx17 (1427925_at)	Hras1 (1424132_at)	Donson (1426739_at)	Msh2 (1416988_at)	Ms4a7 (1424754_at)
94	Clec4e (1420330_at)	Lcn2 (1427747_a_at)	2610019F03Rik (1428357_at)	Rangap1 (1451092_a_at)	Pnkp (1416378_at)	Ctbs (1452504_s_at)	Sh3glb1 (1418012_at)	Ccdc52 (1427030_at)	Hs6st1 /// LOC100047260 (1417293_at)	Smc4 (1452197_at)	9130221H12Rik /// Zfp526 (1429800_at)	Hras1 (1424132_at)	Donson (1426739_at)	Msh2 (1416988_at)	Ms4a7 (1424754_at)
95	Clec4e (1420330_at)	Lcn2 (1427747_a_at)	2610019F03Rik (1428357_at)	Rangap1 (1451092_a_at)	Pnkp (1416378_at)	Ctbs (1452504_s_at)	Sh3glb1 (1418012_at)	Ccdc52 (1427030_at)	Hs6st1 /// LOC100047260 (1417293_at)	Smc4 (1452197_at)	9130221H12Rik /// Zfp526 (1429800_at)	Stx17 (1427925_at)	Hras1 (1424132_at)	Msh2 (1416988_at)	Ms4a7 (1424754_at)
96	Clec4e (1420330_at)	Lcn2 (1427747_a_at)	2610019F03Rik (1428357_at)	Rangap1 (1451092_a_at)	Pnkp (1416378_at)	Ctbs (1452504_s_at)	Sh3glb1 (1418012_at)	Ccdc52 (1427030_at)	Hs6st1 /// LOC100047260 (1417293_at)	Lancl1 (1427011_a_at)	9130221H12Rik /// Zfp526 (1429800_at)	Hras1 (1424132_at)	Donson (1426739_at)	Msh2 (1416988_at)	Ms4a7 (1424754_at)
97	Clec4e (1420330_at)	Lcn2 (1427747_a_at)	2610019F03Rik (1428357_at)	Rangap1 (1451092_a_at)	Pnkp (1416378_at)	Ctbs (1452504_s_at)	Sh3glb1 (1418012_at)	Ccdc52 (1427030_at)	Hs6st1 /// LOC100047260 (1417293_at)	Lancl1 (1427011_a_at)	9130221H12Rik /// Zfp526 (1429800_at)	Stx17 (1427925_at)	Hras1 (1424132_at)	Msh2 (1416988_at)	Ms4a7 (1424754_at)
98	Clec4e (1420330_at)	Lcn2 (1427747_a_at)	2610019F03Rik (1428357_at)	Rangap1 (1451092_a_at)	Pnkp (1416378_at)	Ctbs (1452504_s_at)	Sh3glb1 (1418012_at)	Ccdc52 (1427030_at)	Hs6st1 /// LOC100047260 (1417293_at)	Lancl1 (1427011_a_at)	Smc4 (1452197_at)	9130221H12Rik /// Zfp526 (1429800_at)	Hras1 (1424132_at)	Msh2 (1416988_at)	Ms4a7 (1424754_at)
99	Clec4e (1420330_at)	Lcn2 (1427747_a_at)	Igfbp6 (1417933_at)	Ctbs (1452504_s_at)	Sh3glb1 (1418012_at)	Hs6st1 /// LOC100047260 (1417293_at)	Lancl1 (1427011_a_at)	Dusp10 (1417164_at)	Smc4 (1452197_at)	Ran (1460551_at)	Ccr7 (1423466_at)	Ephx1 (1422438_at)	Stx17 (1427925_at)	Arpc1b (1416226_at)	Hras1 (1424132_at)	Donson (1426739_at)
100	Clec4e (1420330_at)	Lcn2 (1427747_a_at)	Igfbp6 (1417933_at)	Spop (1416524_at)	Hs6st1 /// LOC100047260 (1417293_at)	Lancl1 (1427011_a_at)	Dusp10 (1417164_at)	Smc4 (1452197_at)	Ccr7 (1423466_at)	Ephx1 (1422438_at)	Stx17 (1427925_at)	Arpc1b (1416226_at)	Hras1 (1424132_at)	Ttc3 (1448361_at)	Donson (1426739_at)
101	Clec4e (1420330_at)	Lcn2 (1427747_a_at)	Igfbp6 (1417933_at)	Spop (1416524_at)	Ctbs (1452504_s_at)	Lancl1 (1427011_a_at)	Dusp10 (1417164_at)	Smc4 (1452197_at)	Ccr7 (1423466_at)	Ephx1 (1422438_at)	Stx17 (1427925_at)	Arpc1b (1416226_at)	Hras1 (1424132_at)	Ttc3 (1448361_at)	Donson (1426739_at)
102	Clec4e (1420330_at)	Lcn2 (1427747_a_at)	Igfbp6 (1417933_at)	Spop (1416524_at)	Ctbs (1452504_s_at)	Hs6st1 /// LOC100047260 (1417293_at)	Dusp10 (1417164_at)	Smc4 (1452197_at)	Ccr7 (1423466_at)	Ephx1 (1422438_at)	Stx17 (1427925_at)	Arpc1b (1416226_at)	Hras1 (1424132_at)	Ttc3 (1448361_at)	Donson (1426739_at)
103	Clec4e (1420330_at)	Lcn2 (1427747_a_at)	Igfbp6 (1417933_at)	Spop (1416524_at)	Ctbs (1452504_s_at)	Hs6st1 /// LOC100047260 (1417293_at)	Lancl1 (1427011_a_at)	Dusp10 (1417164_at)	Ccr7 (1423466_at)	Ephx1 (1422438_at)	Stx17 (1427925_at)	Arpc1b (1416226_at)	Hras1 (1424132_at)	Ttc3 (1448361_at)	Donson (1426739_at)
104	Clec4e (1420330_at)	Lcn2 (1427747_a_at)	Igfbp6 (1417933_at)	Spop (1416524_at)	Ctbs (1452504_s_at)	Hs6st1 /// LOC100047260 (1417293_at)	Lancl1 (1427011_a_at)	Dusp10 (1417164_at)	Smc4 (1452197_at)	Ccr7 (1423466_at)	Stx17 (1427925_at)	Arpc1b (1416226_at)	Hras1 (1424132_at)	Ttc3 (1448361_at)	Donson (1426739_at)
105	Clec4e (1420330_at)	Lcn2 (1427747_a_at)	Igfbp6 (1417933_at)	Spop (1416524_at)	Ctbs (1452504_s_at)	Hs6st1 /// LOC100047260 (1417293_at)	Lancl1 (1427011_a_at)	Dusp10 (1417164_at)	Smc4 (1452197_at)	Ccr7 (1423466_at)	Ephx1 (1422438_at)	Arpc1b (1416226_at)	Hras1 (1424132_at)	Ttc3 (1448361_at)	Donson (1426739_at)
106	Clec4e (1420330_at)	Lcn2 (1427747_a_at)	Igfbp6 (1417933_at)	Spop (1416524_at)	Ctbs (1452504_s_at)	Hs6st1 /// LOC100047260 (1417293_at)	Lancl1 (1427011_a_at)	Dusp10 (1417164_at)	Smc4 (1452197_at)	Ccr7 (1423466_at)	Ephx1 (1422438_at)	Stx17 (1427925_at)	Arpc1b (1416226_at)	Hras1 (1424132_at)	Ttc3 (1448361_at)
107	Clec4e (1420330_at)	Lcn2 (1427747_a_at)	Igfbp6 (1417933_at)	Pnkp (1416378_at)	Ctbs (1452504_s_at)	Sh3glb1 (1418012_at)	Lancl1 (1427011_a_at)	Dusp10 (1417164_at)	Smc4 (1452197_at)	Ran (1460551_at)	Ccr7 (1423466_at)	Ephx1 (1422438_at)	Stx17 (1427925_at)	Hras1 (1424132_at)	Donson (1426739_at)
108	Clec4e (1420330_at)	Lcn2 (1427747_a_at)	Igfbp6 (1417933_at)	Pnkp (1416378_at)	Ctbs (1452504_s_at)	Sh3glb1 (1418012_at)	Hs6st1 /// LOC100047260 (1417293_at)	Dusp10 (1417164_at)	Smc4 (1452197_at)	Ran (1460551_at)	Ccr7 (1423466_at)	Ephx1 (1422438_at)	Stx17 (1427925_at)	Hras1 (1424132_at)	Donson (1426739_at)
109	Clec4e (1420330_at)	Lcn2 (1427747_a_at)	Igfbp6 (1417933_at)	Pnkp (1416378_at)	Ctbs (1452504_s_at)	Sh3glb1 (1418012_at)	Hs6st1 /// LOC100047260 (1417293_at)	Lancl1 (1427011_a_at)	Dusp10 (1417164_at)	Ran (1460551_at)	Ccr7 (1423466_at)	Ephx1 (1422438_at)	Stx17 (1427925_at)	Hras1 (1424132_at)	Donson (1426739_at)
110	Clec4e (1420330_at)	Lcn2 (1427747_a_at)	Igfbp6 (1417933_at)	Pnkp (1416378_at)	Ctbs (1452504_s_at)	Sh3glb1 (1418012_at)	Hs6st1 /// LOC100047260 (1417293_at)	Lancl1 (1427011_a_at)	Dusp10 (1417164_at)	Smc4 (1452197_at)	Ran (1460551_at)	Ccr7 (1423466_at)	Stx17 (1427925_at)	Hras1 (1424132_at)	Donson (1426739_at)
111	Clec4e (1420330_at)	Lcn2 (1427747_a_at)	Igfbp6 (1417933_at)	Pnkp (1416378_at)	Ctbs (1452504_s_at)	Sh3glb1 (1418012_at)	Hs6st1 /// LOC100047260 (1417293_at)	Lancl1 (1427011_a_at)	Dusp10 (1417164_at)	Smc4 (1452197_at)	Ran (1460551_at)	Ccr7 (1423466_at)	Ephx1 (1422438_at)	Hras1 (1424132_at)	Donson (1426739_at)
112	Clec4e (1420330_at)	Lcn2 (1427747_a_at)	Igfbp6 (1417933_at)	Pnkp (1416378_at)	Ctbs (1452504_s_at)	Sh3glb1 (1418012_at)	Hs6st1 /// LOC100047260 (1417293_at)	Lancl1 (1427011_a_at)	Dusp10 (1417164_at)	Smc4 (1452197_at)	Ran (1460551_at)	Ccr7 (1423466_at)	Ephx1 (1422438_at)	Stx17 (1427925_at)	Hras1 (1424132_at)
113	Clec4e (1420330_at)	Lcn2 (1427747_a_at)	Igfbp6 (1417933_at)	Pnkp (1416378_at)	Spop (1416524_at)	Lancl1 (1427011_a_at)	Dusp10 (1417164_at)	Smc4 (1452197_at)	Ccr7 (1423466_at)	Ephx1 (1422438_at)	Stx17 (1427925_at)	Hras1 (1424132_at)	Ttc3 (1448361_at)	Pten (1454722_at)	Donson (1426739_at)
114	Clec4e (1420330_at)	Lcn2 (1427747_a_at)	Igfbp6 (1417933_at)	Pnkp (1416378_at)	Spop (1416524_at)	Hs6st1 /// LOC100047260 (1417293_at)	Dusp10 (1417164_at)	Smc4 (1452197_at)	Ccr7 (1423466_at)	Ephx1 (1422438_at)	Stx17 (1427925_at)	Hras1 (1424132_at)	Ttc3 (1448361_at)	Pten (1454722_at)	Donson (1426739_at)
115	Clec4e (1420330_at)	Lcn2 (1427747_a_at)	Igfbp6 (1417933_at)	Pnkp (1416378_at)	Spop (1416524_at)	Hs6st1 /// LOC100047260 (1417293_at)	Lancl1 (1427011_a_at)	Dusp10 (1417164_at)	Ccr7 (1423466_at)	Ephx1 (1422438_at)	Stx17 (1427925_at)	Hras1 (1424132_at)	Ttc3 (1448361_at)	Pten (1454722_at)	Donson (1426739_at)
116	Clec4e (1420330_at)	Lcn2 (1427747_a_at)	Igfbp6 (1417933_at)	Pnkp (1416378_at)	Spop (1416524_at)	Hs6st1 /// LOC100047260 (1417293_at)	Lancl1 (1427011_a_at)	Dusp10 (1417164_at)	Smc4 (1452197_at)	Ccr7 (1423466_at)	Stx17 (1427925_at)	Hras1 (1424132_at)	Ttc3 (1448361_at)	Pten (1454722_at)	Donson (1426739_at)
117	Clec4e (1420330_at)	Lcn2 (1427747_a_at)	Igfbp6 (1417933_at)	Pnkp (1416378_at)	Spop (1416524_at)	Hs6st1 /// LOC100047260 (1417293_at)	Lancl1 (1427011_a_at)	Dusp10 (1417164_at)	Smc4 (1452197_at)	Ccr7 (1423466_at)	Ephx1 (1422438_at)	Hras1 (1424132_at)	Ttc3 (1448361_at)	Pten (1454722_at)	Donson (1426739_at)
118	Clec4e (1420330_at)	Lcn2 (1427747_a_at)	Igfbp6 (1417933_at)	Pnkp (1416378_at)	Spop (1416524_at)	Hs6st1 /// LOC100047260 (1417293_at)	Lancl1 (1427011_a_at)	Dusp10 (1417164_at)	Smc4 (1452197_at)	Ccr7 (1423466_at)	Ephx1 (1422438_at)	Stx17 (1427925_at)	Hras1 (1424132_at)	Ttc3 (1448361_at)	Pten (1454722_at)
119	Clec4e (1420330_at)	Lcn2 (1427747_a_at)	Igfbp6 (1417933_at)	Pnkp (1416378_at)	Spop (1416524_at)	Ctbs (1452504_s_at)	Dusp10 (1417164_at)	Smc4 (1452197_at)	Ccr7 (1423466_at)	Ephx1 (1422438_at)	Stx17 (1427925_at)	Hras1 (1424132_at)	Ttc3 (1448361_at)	Donson (1426739_at)
120	Clec4e (1420330_at)	Lcn2 (1427747_a_at)	Igfbp6 (1417933_at)	Pnkp (1416378_at)	Spop (1416524_at)	Ctbs (1452504_s_at)	Lancl1 (1427011_a_at)	Dusp10 (1417164_at)	Ccr7 (1423466_at)	Ephx1 (1422438_at)	Stx17 (1427925_at)	Hras1 (1424132_at)	Ttc3 (1448361_at)	Donson (1426739_at)
121	Clec4e (1420330_at)	Lcn2 (1427747_a_at)	Igfbp6 (1417933_at)	Pnkp (1416378_at)	Spop (1416524_at)	Ctbs (1452504_s_at)	Lancl1 (1427011_a_at)	Dusp10 (1417164_at)	Smc4 (1452197_at)	Ccr7 (1423466_at)	Stx17 (1427925_at)	Hras1 (1424132_at)	Ttc3 (1448361_at)	Donson (1426739_at)
122	Clec4e (1420330_at)	Lcn2 (1427747_a_at)	Igfbp6 (1417933_at)	Pnkp (1416378_at)	Spop (1416524_at)	Ctbs (1452504_s_at)	Lancl1 (1427011_a_at)	Dusp10 (1417164_at)	Smc4 (1452197_at)	Ccr7 (1423466_at)	Ephx1 (1422438_at)	Hras1 (1424132_at)	Ttc3 (1448361_at)	Donson (1426739_at)
123	Clec4e (1420330_at)	Lcn2 (1427747_a_at)	Igfbp6 (1417933_at)	Pnkp (1416378_at)	Spop (1416524_at)	Ctbs (1452504_s_at)	Lancl1 (1427011_a_at)	Dusp10 (1417164_at)	Smc4 (1452197_at)	Ccr7 (1423466_at)	Ephx1 (1422438_at)	Stx17 (1427925_at)	Hras1 (1424132_at)	Ttc3 (1448361_at)
124	Clec4e (1420330_at)	Lcn2 (1427747_a_at)	Igfbp6 (1417933_at)	Pnkp (1416378_at)	Spop (1416524_at)	Ctbs (1452504_s_at)	Hs6st1 /// LOC100047260 (1417293_at)	Dusp10 (1417164_at)	Ccr7 (1423466_at)	Ephx1 (1422438_at)	Stx17 (1427925_at)	Hras1 (1424132_at)	Ttc3 (1448361_at)	Donson (1426739_at)
125	Clec4e (1420330_at)	Lcn2 (1427747_a_at)	Igfbp6 (1417933_at)	Pnkp (1416378_at)	Spop (1416524_at)	Ctbs (1452504_s_at)	Hs6st1 /// LOC100047260 (1417293_at)	Dusp10 (1417164_at)	Smc4 (1452197_at)	Ccr7 (1423466_at)	Stx17 (1427925_at)	Hras1 (1424132_at)	Ttc3 (1448361_at)	Donson (1426739_at)
126	Clec4e (1420330_at)	Lcn2 (1427747_a_at)	Igfbp6 (1417933_at)	Pnkp (1416378_at)	Spop (1416524_at)	Ctbs (1452504_s_at)	Hs6st1 /// LOC100047260 (1417293_at)	Dusp10 (1417164_at)	Smc4 (1452197_at)	Ccr7 (1423466_at)	Ephx1 (1422438_at)	Hras1 (1424132_at)	Ttc3 (1448361_at)	Donson (1426739_at)
127	Clec4e (1420330_at)	Lcn2 (1427747_a_at)	Igfbp6 (1417933_at)	Pnkp (1416378_at)	Spop (1416524_at)	Ctbs (1452504_s_at)	Hs6st1 /// LOC100047260 (1417293_at)	Dusp10 (1417164_at)	Smc4 (1452197_at)	Ccr7 (1423466_at)	Ephx1 (1422438_at)	Stx17 (1427925_at)	Hras1 (1424132_at)	Ttc3 (1448361_at)
128	Clec4e (1420330_at)	Lcn2 (1427747_a_at)	Igfbp6 (1417933_at)	Pnkp (1416378_at)	Spop (1416524_at)	Ctbs (1452504_s_at)	Hs6st1 /// LOC100047260 (1417293_at)	Lancl1 (1427011_a_at)	Dusp10 (1417164_at)	Ccr7 (1423466_at)	Stx17 (1427925_at)	Hras1 (1424132_at)	Ttc3 (1448361_at)	Donson (1426739_at)
129	Clec4e (1420330_at)	Lcn2 (1427747_a_at)	Igfbp6 (1417933_at)	Pnkp (1416378_at)	Spop (1416524_at)	Ctbs (1452504_s_at)	Hs6st1 /// LOC100047260 (1417293_at)	Lancl1 (1427011_a_at)	Dusp10 (1417164_at)	Ccr7 (1423466_at)	Ephx1 (1422438_at)	Hras1 (1424132_at)	Ttc3 (1448361_at)	Donson (1426739_at)
130	Clec4e (1420330_at)	Lcn2 (1427747_a_at)	Igfbp6 (1417933_at)	Pnkp (1416378_at)	Spop (1416524_at)	Ctbs (1452504_s_at)	Hs6st1 /// LOC100047260 (1417293_at)	Lancl1 (1427011_a_at)	Dusp10 (1417164_at)	Ccr7 (1423466_at)	Ephx1 (1422438_at)	Stx17 (1427925_at)	Hras1 (1424132_at)	Ttc3 (1448361_at)
131	Clec4e (1420330_at)	Lcn2 (1427747_a_at)	Igfbp6 (1417933_at)	Pnkp (1416378_at)	Spop (1416524_at)	Ctbs (1452504_s_at)	Hs6st1 /// LOC100047260 (1417293_at)	Lancl1 (1427011_a_at)	Dusp10 (1417164_at)	Smc4 (1452197_at)	Ccr7 (1423466_at)	Hras1 (1424132_at)	Ttc3 (1448361_at)	Donson (1426739_at)
132	Clec4e (1420330_at)	Lcn2 (1427747_a_at)	Igfbp6 (1417933_at)	Pnkp (1416378_at)	Spop (1416524_at)	Ctbs (1452504_s_at)	Hs6st1 /// LOC100047260 (1417293_at)	Lancl1 (1427011_a_at)	Dusp10 (1417164_at)	Smc4 (1452197_at)	Ccr7 (1423466_at)	Stx17 (1427925_at)	Hras1 (1424132_at)	Ttc3 (1448361_at)
133	Clec4e (1420330_at)	Lcn2 (1427747_a_at)	Igfbp6 (1417933_at)	Pnkp (1416378_at)	Spop (1416524_at)	Ctbs (1452504_s_at)	Hs6st1 /// LOC100047260 (1417293_at)	Lancl1 (1427011_a_at)	Dusp10 (1417164_at)	Smc4 (1452197_at)	Ccr7 (1423466_at)	Ephx1 (1422438_at)	Hras1 (1424132_at)	Ttc3 (1448361_at)
134	Clec4e (1420330_at)	Lcn2 (1427747_a_at)	Igfbp6 (1417933_at)	2610019F03Rik (1428357_at)	Sh3glb1 (1418012_at)	Hs6st1 /// LOC100047260 (1417293_at)	Lancl1 (1427011_a_at)	Smc4 (1452197_at)	Ran (1460551_at)	Ephx1 (1422438_at)	Stx17 (1427925_at)	Arpc1b (1416226_at)	Hras1 (1424132_at)	Donson (1426739_at)
135	Clec4e (1420330_at)	Lcn2 (1427747_a_at)	Igfbp6 (1417933_at)	2610019F03Rik (1428357_at)	Ctbs (1452504_s_at)	Sh3glb1 (1418012_at)	Lancl1 (1427011_a_at)	Smc4 (1452197_at)	Ran (1460551_at)	Ephx1 (1422438_at)	Stx17 (1427925_at)	Arpc1b (1416226_at)	Hras1 (1424132_at)	Donson (1426739_at)
136	Clec4e (1420330_at)	Lcn2 (1427747_a_at)	Igfbp6 (1417933_at)	2610019F03Rik (1428357_at)	Ctbs (1452504_s_at)	Sh3glb1 (1418012_at)	Hs6st1 /// LOC100047260 (1417293_at)	Smc4 (1452197_at)	Ran (1460551_at)	Ephx1 (1422438_at)	Stx17 (1427925_at)	Arpc1b (1416226_at)	Hras1 (1424132_at)	Donson (1426739_at)
137	Clec4e (1420330_at)	Lcn2 (1427747_a_at)	Igfbp6 (1417933_at)	2610019F03Rik (1428357_at)	Ctbs (1452504_s_at)	Sh3glb1 (1418012_at)	Hs6st1 /// LOC100047260 (1417293_at)	Lancl1 (1427011_a_at)	Ran (1460551_at)	Ephx1 (1422438_at)	Stx17 (1427925_at)	Arpc1b (1416226_at)	Hras1 (1424132_at)	Donson (1426739_at)
138	Clec4e (1420330_at)	Lcn2 (1427747_a_at)	Igfbp6 (1417933_at)	2610019F03Rik (1428357_at)	Ctbs (1452504_s_at)	Sh3glb1 (1418012_at)	Hs6st1 /// LOC100047260 (1417293_at)	Lancl1 (1427011_a_at)	Smc4 (1452197_at)	Ran (1460551_at)	Stx17 (1427925_at)	Arpc1b (1416226_at)	Hras1 (1424132_at)	Donson (1426739_at)
139	Clec4e (1420330_at)	Lcn2 (1427747_a_at)	Igfbp6 (1417933_at)	2610019F03Rik (1428357_at)	Ctbs (1452504_s_at)	Sh3glb1 (1418012_at)	Hs6st1 /// LOC100047260 (1417293_at)	Lancl1 (1427011_a_at)	Smc4 (1452197_at)	Ran (1460551_at)	Ephx1 (1422438_at)	Arpc1b (1416226_at)	Hras1 (1424132_at)	Donson (1426739_at)
140	Clec4e (1420330_at)	Lcn2 (1427747_a_at)	Igfbp6 (1417933_at)	2610019F03Rik (1428357_at)	Ctbs (1452504_s_at)	Sh3glb1 (1418012_at)	Hs6st1 /// LOC100047260 (1417293_at)	Lancl1 (1427011_a_at)	Smc4 (1452197_at)	Ran (1460551_at)	Ephx1 (1422438_at)	Stx17 (1427925_at)	Arpc1b (1416226_at)	Hras1 (1424132_at)
141	Clec4e (1420330_at)	Lcn2 (1427747_a_at)	Igfbp6 (1417933_at)	2610019F03Rik (1428357_at)	Spop (1416524_at)	Lancl1 (1427011_a_at)	Smc4 (1452197_at)	Ephx1 (1422438_at)	Stx17 (1427925_at)	Arpc1b (1416226_at)	Hras1 (1424132_at)	Donson (1426739_at)
142	Clec4e (1420330_at)	Lcn2 (1427747_a_at)	Igfbp6 (1417933_at)	2610019F03Rik (1428357_at)	Spop (1416524_at)	Hs6st1 /// LOC100047260 (1417293_at)	Smc4 (1452197_at)	Ephx1 (1422438_at)	Stx17 (1427925_at)	Arpc1b (1416226_at)	Hras1 (1424132_at)	Donson (1426739_at)
143	Clec4e (1420330_at)	Lcn2 (1427747_a_at)	Igfbp6 (1417933_at)	2610019F03Rik (1428357_at)	Spop (1416524_at)	Hs6st1 /// LOC100047260 (1417293_at)	Lancl1 (1427011_a_at)	Ephx1 (1422438_at)	Stx17 (1427925_at)	Arpc1b (1416226_at)	Hras1 (1424132_at)	Donson (1426739_at)
144	Clec4e (1420330_at)	Lcn2 (1427747_a_at)	Igfbp6 (1417933_at)	2610019F03Rik (1428357_at)	Spop (1416524_at)	Hs6st1 /// LOC100047260 (1417293_at)	Lancl1 (1427011_a_at)	Smc4 (1452197_at)	Stx17 (1427925_at)	Arpc1b (1416226_at)	Hras1 (1424132_at)	Donson (1426739_at)
145	Clec4e (1420330_at)	Lcn2 (1427747_a_at)	Igfbp6 (1417933_at)	2610019F03Rik (1428357_at)	Spop (1416524_at)	Hs6st1 /// LOC100047260 (1417293_at)	Lancl1 (1427011_a_at)	Smc4 (1452197_at)	Ephx1 (1422438_at)	Arpc1b (1416226_at)	Hras1 (1424132_at)	Donson (1426739_at)
146	Clec4e (1420330_at)	Lcn2 (1427747_a_at)	Igfbp6 (1417933_at)	2610019F03Rik (1428357_at)	Spop (1416524_at)	Hs6st1 /// LOC100047260 (1417293_at)	Lancl1 (1427011_a_at)	Smc4 (1452197_at)	Ephx1 (1422438_at)	Stx17 (1427925_at)	Arpc1b (1416226_at)	Hras1 (1424132_at)
147	Clec4e (1420330_at)	Lcn2 (1427747_a_at)	Igfbp6 (1417933_at)	2610019F03Rik (1428357_at)	Spop (1416524_at)	Ctbs (1452504_s_at)	Smc4 (1452197_at)	Ephx1 (1422438_at)	Stx17 (1427925_at)	Arpc1b (1416226_at)	Hras1 (1424132_at)	Donson (1426739_at)
148	Clec4e (1420330_at)	Lcn2 (1427747_a_at)	Igfbp6 (1417933_at)	2610019F03Rik (1428357_at)	Spop (1416524_at)	Ctbs (1452504_s_at)	Lancl1 (1427011_a_at)	Ephx1 (1422438_at)	Stx17 (1427925_at)	Arpc1b (1416226_at)	Hras1 (1424132_at)	Donson (1426739_at)
149	Clec4e (1420330_at)	Lcn2 (1427747_a_at)	Igfbp6 (1417933_at)	2610019F03Rik (1428357_at)	Spop (1416524_at)	Ctbs (1452504_s_at)	Lancl1 (1427011_a_at)	Smc4 (1452197_at)	Stx17 (1427925_at)	Arpc1b (1416226_at)	Hras1 (1424132_at)	Donson (1426739_at)
150	Clec4e (1420330_at)	Lcn2 (1427747_a_at)	Igfbp6 (1417933_at)	2610019F03Rik (1428357_at)	Spop (1416524_at)	Ctbs (1452504_s_at)	Lancl1 (1427011_a_at)	Smc4 (1452197_at)	Ephx1 (1422438_at)	Arpc1b (1416226_at)	Hras1 (1424132_at)	Donson (1426739_at)
151	Clec4e (1420330_at)	Lcn2 (1427747_a_at)	Igfbp6 (1417933_at)	2610019F03Rik (1428357_at)	Spop (1416524_at)	Ctbs (1452504_s_at)	Lancl1 (1427011_a_at)	Smc4 (1452197_at)	Ephx1 (1422438_at)	Stx17 (1427925_at)	Arpc1b (1416226_at)	Hras1 (1424132_at)
152	Clec4e (1420330_at)	Lcn2 (1427747_a_at)	Igfbp6 (1417933_at)	2610019F03Rik (1428357_at)	Spop (1416524_at)	Ctbs (1452504_s_at)	Hs6st1 /// LOC100047260 (1417293_at)	Ephx1 (1422438_at)	Stx17 (1427925_at)	Arpc1b (1416226_at)	Hras1 (1424132_at)	Donson (1426739_at)
153	Clec4e (1420330_at)	Lcn2 (1427747_a_at)	Igfbp6 (1417933_at)	2610019F03Rik (1428357_at)	Spop (1416524_at)	Ctbs (1452504_s_at)	Hs6st1 /// LOC100047260 (1417293_at)	Smc4 (1452197_at)	Stx17 (1427925_at)	Arpc1b (1416226_at)	Hras1 (1424132_at)	Donson (1426739_at)
154	Clec4e (1420330_at)	Lcn2 (1427747_a_at)	Igfbp6 (1417933_at)	2610019F03Rik (1428357_at)	Spop (1416524_at)	Ctbs (1452504_s_at)	Hs6st1 /// LOC100047260 (1417293_at)	Smc4 (1452197_at)	Ephx1 (1422438_at)	Arpc1b (1416226_at)	Hras1 (1424132_at)	Donson (1426739_at)
155	Clec4e (1420330_at)	Lcn2 (1427747_a_at)	Igfbp6 (1417933_at)	2610019F03Rik (1428357_at)	Spop (1416524_at)	Ctbs (1452504_s_at)	Hs6st1 /// LOC100047260 (1417293_at)	Smc4 (1452197_at)	Ephx1 (1422438_at)	Stx17 (1427925_at)	Arpc1b (1416226_at)	Hras1 (1424132_at)
156	Clec4e (1420330_at)	Lcn2 (1427747_a_at)	Igfbp6 (1417933_at)	2610019F03Rik (1428357_at)	Spop (1416524_at)	Ctbs (1452504_s_at)	Hs6st1 /// LOC100047260 (1417293_at)	Lancl1 (1427011_a_at)	Stx17 (1427925_at)	Arpc1b (1416226_at)	Hras1 (1424132_at)	Donson (1426739_at)
157	Clec4e (1420330_at)	Lcn2 (1427747_a_at)	Igfbp6 (1417933_at)	2610019F03Rik (1428357_at)	Spop (1416524_at)	Ctbs (1452504_s_at)	Hs6st1 /// LOC100047260 (1417293_at)	Lancl1 (1427011_a_at)	Ephx1 (1422438_at)	Arpc1b (1416226_at)	Hras1 (1424132_at)	Donson (1426739_at)
158	Clec4e (1420330_at)	Lcn2 (1427747_a_at)	Igfbp6 (1417933_at)	2610019F03Rik (1428357_at)	Spop (1416524_at)	Ctbs (1452504_s_at)	Hs6st1 /// LOC100047260 (1417293_at)	Lancl1 (1427011_a_at)	Ephx1 (1422438_at)	Stx17 (1427925_at)	Arpc1b (1416226_at)	Hras1 (1424132_at)
159	Clec4e (1420330_at)	Lcn2 (1427747_a_at)	Igfbp6 (1417933_at)	2610019F03Rik (1428357_at)	Spop (1416524_at)	Ctbs (1452504_s_at)	Hs6st1 /// LOC100047260 (1417293_at)	Lancl1 (1427011_a_at)	Smc4 (1452197_at)	Arpc1b (1416226_at)	Hras1 (1424132_at)	Donson (1426739_at)
160	Clec4e (1420330_at)	Lcn2 (1427747_a_at)	Igfbp6 (1417933_at)	2610019F03Rik (1428357_at)	Spop (1416524_at)	Ctbs (1452504_s_at)	Hs6st1 /// LOC100047260 (1417293_at)	Lancl1 (1427011_a_at)	Smc4 (1452197_at)	Stx17 (1427925_at)	Arpc1b (1416226_at)	Hras1 (1424132_at)
161	Clec4e (1420330_at)	Lcn2 (1427747_a_at)	Igfbp6 (1417933_at)	2610019F03Rik (1428357_at)	Spop (1416524_at)	Ctbs (1452504_s_at)	Hs6st1 /// LOC100047260 (1417293_at)	Lancl1 (1427011_a_at)	Smc4 (1452197_at)	Ephx1 (1422438_at)	Arpc1b (1416226_at)	Hras1 (1424132_at)
162	Clec4e (1420330_at)	Lcn2 (1427747_a_at)	Igfbp6 (1417933_at)	2610019F03Rik (1428357_at)	Pnkp (1416378_at)	Sh3glb1 (1418012_at)	Lancl1 (1427011_a_at)	Smc4 (1452197_at)	Ran (1460551_at)	Ephx1 (1422438_at)	Stx17 (1427925_at)	Hras1 (1424132_at)	Pten (1454722_at)	Donson (1426739_at)
163	Clec4e (1420330_at)	Lcn2 (1427747_a_at)	Igfbp6 (1417933_at)	2610019F03Rik (1428357_at)	Pnkp (1416378_at)	Sh3glb1 (1418012_at)	Hs6st1 /// LOC100047260 (1417293_at)	Smc4 (1452197_at)	Ran (1460551_at)	Ephx1 (1422438_at)	Stx17 (1427925_at)	Hras1 (1424132_at)	Pten (1454722_at)	Donson (1426739_at)
164	Clec4e (1420330_at)	Lcn2 (1427747_a_at)	Igfbp6 (1417933_at)	2610019F03Rik (1428357_at)	Pnkp (1416378_at)	Sh3glb1 (1418012_at)	Hs6st1 /// LOC100047260 (1417293_at)	Lancl1 (1427011_a_at)	Ran (1460551_at)	Ephx1 (1422438_at)	Stx17 (1427925_at)	Hras1 (1424132_at)	Pten (1454722_at)	Donson (1426739_at)
165	Clec4e (1420330_at)	Lcn2 (1427747_a_at)	Igfbp6 (1417933_at)	2610019F03Rik (1428357_at)	Pnkp (1416378_at)	Sh3glb1 (1418012_at)	Hs6st1 /// LOC100047260 (1417293_at)	Lancl1 (1427011_a_at)	Smc4 (1452197_at)	Ran (1460551_at)	Stx17 (1427925_at)	Hras1 (1424132_at)	Pten (1454722_at)	Donson (1426739_at)
166	Clec4e (1420330_at)	Lcn2 (1427747_a_at)	Igfbp6 (1417933_at)	2610019F03Rik (1428357_at)	Pnkp (1416378_at)	Sh3glb1 (1418012_at)	Hs6st1 /// LOC100047260 (1417293_at)	Lancl1 (1427011_a_at)	Smc4 (1452197_at)	Ran (1460551_at)	Ephx1 (1422438_at)	Hras1 (1424132_at)	Pten (1454722_at)	Donson (1426739_at)
167	Clec4e (1420330_at)	Lcn2 (1427747_a_at)	Igfbp6 (1417933_at)	2610019F03Rik (1428357_at)	Pnkp (1416378_at)	Sh3glb1 (1418012_at)	Hs6st1 /// LOC100047260 (1417293_at)	Lancl1 (1427011_a_at)	Smc4 (1452197_at)	Ran (1460551_at)	Ephx1 (1422438_at)	Stx17 (1427925_at)	Hras1 (1424132_at)	Pten (1454722_at)
168	Clec4e (1420330_at)	Lcn2 (1427747_a_at)	Igfbp6 (1417933_at)	2610019F03Rik (1428357_at)	Pnkp (1416378_at)	Ctbs (1452504_s_at)	Sh3glb1 (1418012_at)	Smc4 (1452197_at)	Ran (1460551_at)	Ephx1 (1422438_at)	Stx17 (1427925_at)	Hras1 (1424132_at)	Donson (1426739_at)
169	Clec4e (1420330_at)	Lcn2 (1427747_a_at)	Igfbp6 (1417933_at)	2610019F03Rik (1428357_at)	Pnkp (1416378_at)	Ctbs (1452504_s_at)	Sh3glb1 (1418012_at)	Lancl1 (1427011_a_at)	Ran (1460551_at)	Ephx1 (1422438_at)	Stx17 (1427925_at)	Hras1 (1424132_at)	Donson (1426739_at)
170	Clec4e (1420330_at)	Lcn2 (1427747_a_at)	Igfbp6 (1417933_at)	2610019F03Rik (1428357_at)	Pnkp (1416378_at)	Ctbs (1452504_s_at)	Sh3glb1 (1418012_at)	Lancl1 (1427011_a_at)	Smc4 (1452197_at)	Ran (1460551_at)	Stx17 (1427925_at)	Hras1 (1424132_at)	Donson (1426739_at)
171	Clec4e (1420330_at)	Lcn2 (1427747_a_at)	Igfbp6 (1417933_at)	2610019F03Rik (1428357_at)	Pnkp (1416378_at)	Ctbs (1452504_s_at)	Sh3glb1 (1418012_at)	Lancl1 (1427011_a_at)	Smc4 (1452197_at)	Ran (1460551_at)	Ephx1 (1422438_at)	Hras1 (1424132_at)	Donson (1426739_at)
172	Clec4e (1420330_at)	Lcn2 (1427747_a_at)	Igfbp6 (1417933_at)	2610019F03Rik (1428357_at)	Pnkp (1416378_at)	Ctbs (1452504_s_at)	Sh3glb1 (1418012_at)	Lancl1 (1427011_a_at)	Smc4 (1452197_at)	Ran (1460551_at)	Ephx1 (1422438_at)	Stx17 (1427925_at)	Hras1 (1424132_at)
173	Clec4e (1420330_at)	Lcn2 (1427747_a_at)	Igfbp6 (1417933_at)	2610019F03Rik (1428357_at)	Pnkp (1416378_at)	Ctbs (1452504_s_at)	Sh3glb1 (1418012_at)	Hs6st1 /// LOC100047260 (1417293_at)	Ran (1460551_at)	Ephx1 (1422438_at)	Stx17 (1427925_at)	Hras1 (1424132_at)	Donson (1426739_at)
174	Clec4e (1420330_at)	Lcn2 (1427747_a_at)	Igfbp6 (1417933_at)	2610019F03Rik (1428357_at)	Pnkp (1416378_at)	Ctbs (1452504_s_at)	Sh3glb1 (1418012_at)	Hs6st1 /// LOC100047260 (1417293_at)	Smc4 (1452197_at)	Ran (1460551_at)	Stx17 (1427925_at)	Hras1 (1424132_at)	Donson (1426739_at)
175	Clec4e (1420330_at)	Lcn2 (1427747_a_at)	Igfbp6 (1417933_at)	2610019F03Rik (1428357_at)	Pnkp (1416378_at)	Ctbs (1452504_s_at)	Sh3glb1 (1418012_at)	Hs6st1 /// LOC100047260 (1417293_at)	Smc4 (1452197_at)	Ran (1460551_at)	Ephx1 (1422438_at)	Hras1 (1424132_at)	Donson (1426739_at)
176	Clec4e (1420330_at)	Lcn2 (1427747_a_at)	Igfbp6 (1417933_at)	2610019F03Rik (1428357_at)	Pnkp (1416378_at)	Ctbs (1452504_s_at)	Sh3glb1 (1418012_at)	Hs6st1 /// LOC100047260 (1417293_at)	Smc4 (1452197_at)	Ran (1460551_at)	Ephx1 (1422438_at)	Stx17 (1427925_at)	Hras1 (1424132_at)
177	Clec4e (1420330_at)	Lcn2 (1427747_a_at)	Igfbp6 (1417933_at)	2610019F03Rik (1428357_at)	Pnkp (1416378_at)	Ctbs (1452504_s_at)	Sh3glb1 (1418012_at)	Hs6st1 /// LOC100047260 (1417293_at)	Lancl1 (1427011_a_at)	Ran (1460551_at)	Stx17 (1427925_at)	Hras1 (1424132_at)	Donson (1426739_at)
178	Clec4e (1420330_at)	Lcn2 (1427747_a_at)	Igfbp6 (1417933_at)	2610019F03Rik (1428357_at)	Pnkp (1416378_at)	Ctbs (1452504_s_at)	Sh3glb1 (1418012_at)	Hs6st1 /// LOC100047260 (1417293_at)	Lancl1 (1427011_a_at)	Ran (1460551_at)	Ephx1 (1422438_at)	Hras1 (1424132_at)	Donson (1426739_at)
179	Clec4e (1420330_at)	Lcn2 (1427747_a_at)	Igfbp6 (1417933_at)	2610019F03Rik (1428357_at)	Pnkp (1416378_at)	Ctbs (1452504_s_at)	Sh3glb1 (1418012_at)	Hs6st1 /// LOC100047260 (1417293_at)	Lancl1 (1427011_a_at)	Ran (1460551_at)	Ephx1 (1422438_at)	Stx17 (1427925_at)	Hras1 (1424132_at)
180	Clec4e (1420330_at)	Lcn2 (1427747_a_at)	Igfbp6 (1417933_at)	2610019F03Rik (1428357_at)	Pnkp (1416378_at)	Ctbs (1452504_s_at)	Sh3glb1 (1418012_at)	Hs6st1 /// LOC100047260 (1417293_at)	Lancl1 (1427011_a_at)	Smc4 (1452197_at)	Ran (1460551_at)	Hras1 (1424132_at)	Donson (1426739_at)
181	Clec4e (1420330_at)	Lcn2 (1427747_a_at)	Igfbp6 (1417933_at)	2610019F03Rik (1428357_at)	Pnkp (1416378_at)	Ctbs (1452504_s_at)	Sh3glb1 (1418012_at)	Hs6st1 /// LOC100047260 (1417293_at)	Lancl1 (1427011_a_at)	Smc4 (1452197_at)	Ran (1460551_at)	Stx17 (1427925_at)	Hras1 (1424132_at)
182	Clec4e (1420330_at)	Lcn2 (1427747_a_at)	Igfbp6 (1417933_at)	2610019F03Rik (1428357_at)	Pnkp (1416378_at)	Ctbs (1452504_s_at)	Sh3glb1 (1418012_at)	Hs6st1 /// LOC100047260 (1417293_at)	Lancl1 (1427011_a_at)	Smc4 (1452197_at)	Ran (1460551_at)	Ephx1 (1422438_at)	Hras1 (1424132_at)
183	Clec4e (1420330_at)	Lcn2 (1427747_a_at)	Igfbp6 (1417933_at)	2610019F03Rik (1428357_at)	Pnkp (1416378_at)	Spop (1416524_at)	Smc4 (1452197_at)	Ephx1 (1422438_at)	Stx17 (1427925_at)	Hras1 (1424132_at)	Pten (1454722_at)	Donson (1426739_at)
184	Clec4e (1420330_at)	Lcn2 (1427747_a_at)	Igfbp6 (1417933_at)	2610019F03Rik (1428357_at)	Pnkp (1416378_at)	Spop (1416524_at)	Lancl1 (1427011_a_at)	Ephx1 (1422438_at)	Stx17 (1427925_at)	Hras1 (1424132_at)	Pten (1454722_at)	Donson (1426739_at)
185	Clec4e (1420330_at)	Lcn2 (1427747_a_at)	Igfbp6 (1417933_at)	2610019F03Rik (1428357_at)	Pnkp (1416378_at)	Spop (1416524_at)	Lancl1 (1427011_a_at)	Smc4 (1452197_at)	Stx17 (1427925_at)	Hras1 (1424132_at)	Pten (1454722_at)	Donson (1426739_at)
186	Clec4e (1420330_at)	Lcn2 (1427747_a_at)	Igfbp6 (1417933_at)	2610019F03Rik (1428357_at)	Pnkp (1416378_at)	Spop (1416524_at)	Lancl1 (1427011_a_at)	Smc4 (1452197_at)	Ephx1 (1422438_at)	Hras1 (1424132_at)	Pten (1454722_at)	Donson (1426739_at)
187	Clec4e (1420330_at)	Lcn2 (1427747_a_at)	Igfbp6 (1417933_at)	2610019F03Rik (1428357_at)	Pnkp (1416378_at)	Spop (1416524_at)	Lancl1 (1427011_a_at)	Smc4 (1452197_at)	Ephx1 (1422438_at)	Stx17 (1427925_at)	Hras1 (1424132_at)	Pten (1454722_at)
188	Clec4e (1420330_at)	Lcn2 (1427747_a_at)	Igfbp6 (1417933_at)	2610019F03Rik (1428357_at)	Pnkp (1416378_at)	Spop (1416524_at)	Hs6st1 /// LOC100047260 (1417293_at)	Ephx1 (1422438_at)	Stx17 (1427925_at)	Hras1 (1424132_at)	Pten (1454722_at)	Donson (1426739_at)
189	Clec4e (1420330_at)	Lcn2 (1427747_a_at)	Igfbp6 (1417933_at)	2610019F03Rik (1428357_at)	Pnkp (1416378_at)	Spop (1416524_at)	Hs6st1 /// LOC100047260 (1417293_at)	Smc4 (1452197_at)	Stx17 (1427925_at)	Hras1 (1424132_at)	Pten (1454722_at)	Donson (1426739_at)
190	Clec4e (1420330_at)	Lcn2 (1427747_a_at)	Igfbp6 (1417933_at)	2610019F03Rik (1428357_at)	Pnkp (1416378_at)	Spop (1416524_at)	Hs6st1 /// LOC100047260 (1417293_at)	Smc4 (1452197_at)	Ephx1 (1422438_at)	Hras1 (1424132_at)	Pten (1454722_at)	Donson (1426739_at)
191	Clec4e (1420330_at)	Lcn2 (1427747_a_at)	Igfbp6 (1417933_at)	2610019F03Rik (1428357_at)	Pnkp (1416378_at)	Spop (1416524_at)	Hs6st1 /// LOC100047260 (1417293_at)	Smc4 (1452197_at)	Ephx1 (1422438_at)	Stx17 (1427925_at)	Hras1 (1424132_at)	Pten (1454722_at)
192	Clec4e (1420330_at)	Lcn2 (1427747_a_at)	Igfbp6 (1417933_at)	2610019F03Rik (1428357_at)	Pnkp (1416378_at)	Spop (1416524_at)	Hs6st1 /// LOC100047260 (1417293_at)	Lancl1 (1427011_a_at)	Stx17 (1427925_at)	Hras1 (1424132_at)	Pten (1454722_at)	Donson (1426739_at)
193	Clec4e (1420330_at)	Lcn2 (1427747_a_at)	Igfbp6 (1417933_at)	2610019F03Rik (1428357_at)	Pnkp (1416378_at)	Spop (1416524_at)	Hs6st1 /// LOC100047260 (1417293_at)	Lancl1 (1427011_a_at)	Ephx1 (1422438_at)	Hras1 (1424132_at)	Pten (1454722_at)	Donson (1426739_at)
194	Clec4e (1420330_at)	Lcn2 (1427747_a_at)	Igfbp6 (1417933_at)	2610019F03Rik (1428357_at)	Pnkp (1416378_at)	Spop (1416524_at)	Hs6st1 /// LOC100047260 (1417293_at)	Lancl1 (1427011_a_at)	Ephx1 (1422438_at)	Stx17 (1427925_at)	Hras1 (1424132_at)	Pten (1454722_at)
195	Clec4e (1420330_at)	Lcn2 (1427747_a_at)	Igfbp6 (1417933_at)	2610019F03Rik (1428357_at)	Pnkp (1416378_at)	Spop (1416524_at)	Hs6st1 /// LOC100047260 (1417293_at)	Lancl1 (1427011_a_at)	Smc4 (1452197_at)	Hras1 (1424132_at)	Pten (1454722_at)	Donson (1426739_at)
196	Clec4e (1420330_at)	Lcn2 (1427747_a_at)	Igfbp6 (1417933_at)	2610019F03Rik (1428357_at)	Pnkp (1416378_at)	Spop (1416524_at)	Hs6st1 /// LOC100047260 (1417293_at)	Lancl1 (1427011_a_at)	Smc4 (1452197_at)	Stx17 (1427925_at)	Hras1 (1424132_at)	Pten (1454722_at)
197	Clec4e (1420330_at)	Lcn2 (1427747_a_at)	Igfbp6 (1417933_at)	2610019F03Rik (1428357_at)	Pnkp (1416378_at)	Spop (1416524_at)	Hs6st1 /// LOC100047260 (1417293_at)	Lancl1 (1427011_a_at)	Smc4 (1452197_at)	Ephx1 (1422438_at)	Hras1 (1424132_at)	Pten (1454722_at)
198	Clec4e (1420330_at)	Lcn2 (1427747_a_at)	Igfbp6 (1417933_at)	2610019F03Rik (1428357_at)	Pnkp (1416378_at)	Spop (1416524_at)	Ctbs (1452504_s_at)	Ephx1 (1422438_at)	Stx17 (1427925_at)	Hras1 (1424132_at)	Donson (1426739_at)
199	Clec4e (1420330_at)	Lcn2 (1427747_a_at)	Igfbp6 (1417933_at)	2610019F03Rik (1428357_at)	Pnkp (1416378_at)	Spop (1416524_at)	Ctbs (1452504_s_at)	Smc4 (1452197_at)	Stx17 (1427925_at)	Hras1 (1424132_at)	Donson (1426739_at)
200	Clec4e (1420330_at)	Lcn2 (1427747_a_at)	Igfbp6 (1417933_at)	2610019F03Rik (1428357_at)	Pnkp (1416378_at)	Spop (1416524_at)	Ctbs (1452504_s_at)	Smc4 (1452197_at)	Ephx1 (1422438_at)	Hras1 (1424132_at)	Donson (1426739_at)
201	Clec4e (1420330_at)	Lcn2 (1427747_a_at)	Igfbp6 (1417933_at)	2610019F03Rik (1428357_at)	Pnkp (1416378_at)	Spop (1416524_at)	Ctbs (1452504_s_at)	Smc4 (1452197_at)	Ephx1 (1422438_at)	Stx17 (1427925_at)	Hras1 (1424132_at)
202	Clec4e (1420330_at)	Lcn2 (1427747_a_at)	Igfbp6 (1417933_at)	2610019F03Rik (1428357_at)	Pnkp (1416378_at)	Spop (1416524_at)	Ctbs (1452504_s_at)	Lancl1 (1427011_a_at)	Stx17 (1427925_at)	Hras1 (1424132_at)	Donson (1426739_at)
203	Clec4e (1420330_at)	Lcn2 (1427747_a_at)	Igfbp6 (1417933_at)	2610019F03Rik (1428357_at)	Pnkp (1416378_at)	Spop (1416524_at)	Ctbs (1452504_s_at)	Lancl1 (1427011_a_at)	Ephx1 (1422438_at)	Hras1 (1424132_at)	Donson (1426739_at)
204	Clec4e (1420330_at)	Lcn2 (1427747_a_at)	Igfbp6 (1417933_at)	2610019F03Rik (1428357_at)	Pnkp (1416378_at)	Spop (1416524_at)	Ctbs (1452504_s_at)	Lancl1 (1427011_a_at)	Ephx1 (1422438_at)	Stx17 (1427925_at)	Hras1 (1424132_at)
205	Clec4e (1420330_at)	Lcn2 (1427747_a_at)	Igfbp6 (1417933_at)	2610019F03Rik (1428357_at)	Pnkp (1416378_at)	Spop (1416524_at)	Ctbs (1452504_s_at)	Lancl1 (1427011_a_at)	Smc4 (1452197_at)	Hras1 (1424132_at)	Donson (1426739_at)
206	Clec4e (1420330_at)	Lcn2 (1427747_a_at)	Igfbp6 (1417933_at)	2610019F03Rik (1428357_at)	Pnkp (1416378_at)	Spop (1416524_at)	Ctbs (1452504_s_at)	Lancl1 (1427011_a_at)	Smc4 (1452197_at)	Stx17 (1427925_at)	Hras1 (1424132_at)
207	Clec4e (1420330_at)	Lcn2 (1427747_a_at)	Igfbp6 (1417933_at)	2610019F03Rik (1428357_at)	Pnkp (1416378_at)	Spop (1416524_at)	Ctbs (1452504_s_at)	Lancl1 (1427011_a_at)	Smc4 (1452197_at)	Ephx1 (1422438_at)	Hras1 (1424132_at)
208	Clec4e (1420330_at)	Lcn2 (1427747_a_at)	Igfbp6 (1417933_at)	2610019F03Rik (1428357_at)	Pnkp (1416378_at)	Spop (1416524_at)	Ctbs (1452504_s_at)	Hs6st1 /// LOC100047260 (1417293_at)	Stx17 (1427925_at)	Hras1 (1424132_at)	Donson (1426739_at)
209	Clec4e (1420330_at)	Lcn2 (1427747_a_at)	Igfbp6 (1417933_at)	2610019F03Rik (1428357_at)	Pnkp (1416378_at)	Spop (1416524_at)	Ctbs (1452504_s_at)	Hs6st1 /// LOC100047260 (1417293_at)	Ephx1 (1422438_at)	Hras1 (1424132_at)	Donson (1426739_at)
210	Clec4e (1420330_at)	Lcn2 (1427747_a_at)	Igfbp6 (1417933_at)	2610019F03Rik (1428357_at)	Pnkp (1416378_at)	Spop (1416524_at)	Ctbs (1452504_s_at)	Hs6st1 /// LOC100047260 (1417293_at)	Ephx1 (1422438_at)	Stx17 (1427925_at)	Hras1 (1424132_at)
211	Clec4e (1420330_at)	Lcn2 (1427747_a_at)	Igfbp6 (1417933_at)	2610019F03Rik (1428357_at)	Pnkp (1416378_at)	Spop (1416524_at)	Ctbs (1452504_s_at)	Hs6st1 /// LOC100047260 (1417293_at)	Smc4 (1452197_at)	Hras1 (1424132_at)	Donson (1426739_at)
212	Clec4e (1420330_at)	Lcn2 (1427747_a_at)	Igfbp6 (1417933_at)	2610019F03Rik (1428357_at)	Pnkp (1416378_at)	Spop (1416524_at)	Ctbs (1452504_s_at)	Hs6st1 /// LOC100047260 (1417293_at)	Smc4 (1452197_at)	Stx17 (1427925_at)	Hras1 (1424132_at)
213	Clec4e (1420330_at)	Lcn2 (1427747_a_at)	Igfbp6 (1417933_at)	2610019F03Rik (1428357_at)	Pnkp (1416378_at)	Spop (1416524_at)	Ctbs (1452504_s_at)	Hs6st1 /// LOC100047260 (1417293_at)	Smc4 (1452197_at)	Ephx1 (1422438_at)	Hras1 (1424132_at)
214	Clec4e (1420330_at)	Lcn2 (1427747_a_at)	Igfbp6 (1417933_at)	2610019F03Rik (1428357_at)	Pnkp (1416378_at)	Spop (1416524_at)	Ctbs (1452504_s_at)	Hs6st1 /// LOC100047260 (1417293_at)	Lancl1 (1427011_a_at)	Hras1 (1424132_at)	Donson (1426739_at)
215	Clec4e (1420330_at)	Lcn2 (1427747_a_at)	Igfbp6 (1417933_at)	2610019F03Rik (1428357_at)	Pnkp (1416378_at)	Spop (1416524_at)	Ctbs (1452504_s_at)	Hs6st1 /// LOC100047260 (1417293_at)	Lancl1 (1427011_a_at)	Stx17 (1427925_at)	Hras1 (1424132_at)
216	Clec4e (1420330_at)	Lcn2 (1427747_a_at)	Igfbp6 (1417933_at)	2610019F03Rik (1428357_at)	Pnkp (1416378_at)	Spop (1416524_at)	Ctbs (1452504_s_at)	Hs6st1 /// LOC100047260 (1417293_at)	Lancl1 (1427011_a_at)	Ephx1 (1422438_at)	Hras1 (1424132_at)
217	Clec4e (1420330_at)	Lcn2 (1427747_a_at)	Igfbp6 (1417933_at)	2610019F03Rik (1428357_at)	Pnkp (1416378_at)	Spop (1416524_at)	Ctbs (1452504_s_at)	Hs6st1 /// LOC100047260 (1417293_at)	Lancl1 (1427011_a_at)	Smc4 (1452197_at)	Hras1 (1424132_at)
218	Clec4e (1420330_at)	Lcn2 (1427747_a_at)	2610019F03Rik (1428357_at)	Spop (1416524_at)	Ctbs (1452504_s_at)	Ccdc52 (1427030_at)	Hs6st1 /// LOC100047260 (1417293_at)	Snx18 (1416359_at)	Lancl1 (1427011_a_at)	Smc4 (1452197_at)	9130221H12Rik /// Zfp526 (1429800_at)	Ephx1 (1422438_at)	Stx17 (1427925_at)	Hras1 (1424132_at)	Ppargc1b (1449945_at)	Donson (1426739_at)	Msh2 (1416988_at)	Ms4a7 (1424754_at)
219	Clec4e (1420330_at)	Lcn2 (1427747_a_at)	2610019F03Rik (1428357_at)	Pnkp (1416378_at)	Spop (1416524_at)	Ccdc52 (1427030_at)	Hs6st1 /// LOC100047260 (1417293_at)	Lancl1 (1427011_a_at)	Smc4 (1452197_at)	9130221H12Rik /// Zfp526 (1429800_at)	Ephx1 (1422438_at)	Stx17 (1427925_at)	Hras1 (1424132_at)	Ppargc1b (1449945_at)	Pten (1454722_at)	Donson (1426739_at)	Msh2 (1416988_at)	Ms4a7 (1424754_at)	Arpc5 (1448129_at)
220	Clec4e (1420330_at)	Lcn2 (1427747_a_at)	2610019F03Rik (1428357_at)	Pnkp (1416378_at)	Spop (1416524_at)	Ctbs (1452504_s_at)	Hs6st1 /// LOC100047260 (1417293_at)	Lancl1 (1427011_a_at)	Smc4 (1452197_at)	9130221H12Rik /// Zfp526 (1429800_at)	Ephx1 (1422438_at)	Stx17 (1427925_at)	Hras1 (1424132_at)	Ppargc1b (1449945_at)	Donson (1426739_at)	Msh2 (1416988_at)	Ms4a7 (1424754_at)	Pms2 (1423539_at)
221	Clec4e (1420330_at)	Lcn2 (1427747_a_at)	2610019F03Rik (1428357_at)	Pnkp (1416378_at)	Spop (1416524_at)	Ctbs (1452504_s_at)	Ccdc52 (1427030_at)	Lancl1 (1427011_a_at)	Smc4 (1452197_at)	9130221H12Rik /// Zfp526 (1429800_at)	Ephx1 (1422438_at)	Stx17 (1427925_at)	Hras1 (1424132_at)	Ppargc1b (1449945_at)	Donson (1426739_at)	Msh2 (1416988_at)	Ms4a7 (1424754_at)
222	Clec4e (1420330_at)	Lcn2 (1427747_a_at)	2610019F03Rik (1428357_at)	Pnkp (1416378_at)	Spop (1416524_at)	Ctbs (1452504_s_at)	Ccdc52 (1427030_at)	Hs6st1 /// LOC100047260 (1417293_at)	Smc4 (1452197_at)	9130221H12Rik /// Zfp526 (1429800_at)	Ephx1 (1422438_at)	Stx17 (1427925_at)	Hras1 (1424132_at)	Ppargc1b (1449945_at)	Donson (1426739_at)	Msh2 (1416988_at)	Ms4a7 (1424754_at)
223	Clec4e (1420330_at)	Lcn2 (1427747_a_at)	2610019F03Rik (1428357_at)	Pnkp (1416378_at)	Spop (1416524_at)	Ctbs (1452504_s_at)	Ccdc52 (1427030_at)	Hs6st1 /// LOC100047260 (1417293_at)	Lancl1 (1427011_a_at)	9130221H12Rik /// Zfp526 (1429800_at)	Ephx1 (1422438_at)	Stx17 (1427925_at)	Hras1 (1424132_at)	Ppargc1b (1449945_at)	Donson (1426739_at)	Msh2 (1416988_at)	Ms4a7 (1424754_at)
224	Clec4e (1420330_at)	Lcn2 (1427747_a_at)	2610019F03Rik (1428357_at)	Pnkp (1416378_at)	Spop (1416524_at)	Ctbs (1452504_s_at)	Ccdc52 (1427030_at)	Hs6st1 /// LOC100047260 (1417293_at)	Lancl1 (1427011_a_at)	Smc4 (1452197_at)	Ephx1 (1422438_at)	Stx17 (1427925_at)	Hras1 (1424132_at)	Ppargc1b (1449945_at)	Donson (1426739_at)	Msh2 (1416988_at)	Ms4a7 (1424754_at)
225	Clec4e (1420330_at)	Lcn2 (1427747_a_at)	2610019F03Rik (1428357_at)	Pnkp (1416378_at)	Spop (1416524_at)	Ctbs (1452504_s_at)	Ccdc52 (1427030_at)	Hs6st1 /// LOC100047260 (1417293_at)	Lancl1 (1427011_a_at)	Smc4 (1452197_at)	9130221H12Rik /// Zfp526 (1429800_at)	Ephx1 (1422438_at)	Hras1 (1424132_at)	Ppargc1b (1449945_at)	Donson (1426739_at)	Msh2 (1416988_at)	Ms4a7 (1424754_at)
226	Clec4e (1420330_at)	Lcn2 (1427747_a_at)	2610019F03Rik (1428357_at)	Pnkp (1416378_at)	Spop (1416524_at)	Ctbs (1452504_s_at)	Ccdc52 (1427030_at)	Hs6st1 /// LOC100047260 (1417293_at)	Lancl1 (1427011_a_at)	Smc4 (1452197_at)	9130221H12Rik /// Zfp526 (1429800_at)	Ephx1 (1422438_at)	Stx17 (1427925_at)	Hras1 (1424132_at)	Ppargc1b (1449945_at)	Msh2 (1416988_at)	Ms4a7 (1424754_at)
227	Clec4e (1420330_at)	Lcn2 (1427747_a_at)	2610019F03Rik (1428357_at)	Pnkp (1416378_at)	Spop (1416524_at)	Ctbs (1452504_s_at)	Ccdc52 (1427030_at)	Hs6st1 /// LOC100047260 (1417293_at)	Lancl1 (1427011_a_at)	Smc4 (1452197_at)	9130221H12Rik /// Zfp526 (1429800_at)	Ephx1 (1422438_at)	Stx17 (1427925_at)	Hras1 (1424132_at)	Ppargc1b (1449945_at)	Donson (1426739_at)	Ms4a7 (1424754_at)
228	Clec4e (1420330_at)	Lcn2 (1427747_a_at)	2610019F03Rik (1428357_at)	Pnkp (1416378_at)	Spop (1416524_at)	Ctbs (1452504_s_at)	Ccdc52 (1427030_at)	Hs6st1 /// LOC100047260 (1417293_at)	Lancl1 (1427011_a_at)	Smc4 (1452197_at)	9130221H12Rik /// Zfp526 (1429800_at)	Ephx1 (1422438_at)	Stx17 (1427925_at)	Hras1 (1424132_at)	Ppargc1b (1449945_at)	Donson (1426739_at)	Msh2 (1416988_at)
229	Clec4e (1420330_at)	Lcn2 (1427747_a_at)	2610019F03Rik (1428357_at)	Rangap1 (1451092_a_at)	Ctbs (1452504_s_at)	Ccdc52 (1427030_at)	Hs6st1 /// LOC100047260 (1417293_at)	Snx18 (1416359_at)	Lancl1 (1427011_a_at)	Smc4 (1452197_at)	9130221H12Rik /// Zfp526 (1429800_at)	Stx17 (1427925_at)	Hras1 (1424132_at)	Donson (1426739_at)	Msh2 (1416988_at)	Ms4a7 (1424754_at)
230	Clec4e (1420330_at)	Lcn2 (1427747_a_at)	2610019F03Rik (1428357_at)	Rangap1 (1451092_a_at)	Ctbs (1452504_s_at)	Sh3glb1 (1418012_at)	Hs6st1 /// LOC100047260 (1417293_at)	Snx18 (1416359_at)	Lancl1 (1427011_a_at)	Smc4 (1452197_at)	9130221H12Rik /// Zfp526 (1429800_at)	Stx17 (1427925_at)	Hras1 (1424132_at)	Donson (1426739_at)	Msh2 (1416988_at)	Ms4a7 (1424754_at)
231	Clec4e (1420330_at)	Lcn2 (1427747_a_at)	2610019F03Rik (1428357_at)	Rangap1 (1451092_a_at)	Ctbs (1452504_s_at)	Sh3glb1 (1418012_at)	Ccdc52 (1427030_at)	Hs6st1 /// LOC100047260 (1417293_at)	Snx18 (1416359_at)	Lancl1 (1427011_a_at)	Smc4 (1452197_at)	Stx17 (1427925_at)	Hras1 (1424132_at)	Donson (1426739_at)	Msh2 (1416988_at)	Ms4a7 (1424754_at)
232	Clec4e (1420330_at)	Lcn2 (1427747_a_at)	2610019F03Rik (1428357_at)	Rangap1 (1451092_a_at)	Ctbs (1452504_s_at)	Sh3glb1 (1418012_at)	Ccdc52 (1427030_at)	Hs6st1 /// LOC100047260 (1417293_at)	Snx18 (1416359_at)	Lancl1 (1427011_a_at)	Smc4 (1452197_at)	9130221H12Rik /// Zfp526 (1429800_at)	Stx17 (1427925_at)	Hras1 (1424132_at)	Donson (1426739_at)	Ms4a7 (1424754_at)
233	Clec4e (1420330_at)	Lcn2 (1427747_a_at)	2610019F03Rik (1428357_at)	Rangap1 (1451092_a_at)	Ctbs (1452504_s_at)	Sh3glb1 (1418012_at)	Ccdc52 (1427030_at)	Hs6st1 /// LOC100047260 (1417293_at)	Snx18 (1416359_at)	Lancl1 (1427011_a_at)	Smc4 (1452197_at)	9130221H12Rik /// Zfp526 (1429800_at)	Stx17 (1427925_at)	Hras1 (1424132_at)	Donson (1426739_at)	Msh2 (1416988_at)
234	Clec4e (1420330_at)	Lcn2 (1427747_a_at)	2610019F03Rik (1428357_at)	Rangap1 (1451092_a_at)	Pnkp (1416378_at)	Ccdc52 (1427030_at)	Hs6st1 /// LOC100047260 (1417293_at)	Lancl1 (1427011_a_at)	Smc4 (1452197_at)	9130221H12Rik /// Zfp526 (1429800_at)	Stx17 (1427925_at)	Hras1 (1424132_at)	Pten (1454722_at)	Donson (1426739_at)	Msh2 (1416988_at)	Ms4a7 (1424754_at)	Arpc5 (1448129_at)
235	Clec4e (1420330_at)	Lcn2 (1427747_a_at)	2610019F03Rik (1428357_at)	Rangap1 (1451092_a_at)	Pnkp (1416378_at)	Sh3glb1 (1418012_at)	Hs6st1 /// LOC100047260 (1417293_at)	Lancl1 (1427011_a_at)	Smc4 (1452197_at)	9130221H12Rik /// Zfp526 (1429800_at)	Stx17 (1427925_at)	Hras1 (1424132_at)	Pten (1454722_at)	Donson (1426739_at)	Msh2 (1416988_at)	Ms4a7 (1424754_at)	Arpc5 (1448129_at)
236	Clec4e (1420330_at)	Lcn2 (1427747_a_at)	2610019F03Rik (1428357_at)	Rangap1 (1451092_a_at)	Pnkp (1416378_at)	Sh3glb1 (1418012_at)	Ccdc52 (1427030_at)	Hs6st1 /// LOC100047260 (1417293_at)	Lancl1 (1427011_a_at)	Smc4 (1452197_at)	Stx17 (1427925_at)	Hras1 (1424132_at)	Pten (1454722_at)	Donson (1426739_at)	Msh2 (1416988_at)	Ms4a7 (1424754_at)	Arpc5 (1448129_at)
237	Clec4e (1420330_at)	Lcn2 (1427747_a_at)	2610019F03Rik (1428357_at)	Rangap1 (1451092_a_at)	Pnkp (1416378_at)	Sh3glb1 (1418012_at)	Ccdc52 (1427030_at)	Hs6st1 /// LOC100047260 (1417293_at)	Lancl1 (1427011_a_at)	Smc4 (1452197_at)	9130221H12Rik /// Zfp526 (1429800_at)	Stx17 (1427925_at)	Hras1 (1424132_at)	Pten (1454722_at)	Donson (1426739_at)	Ms4a7 (1424754_at)	Arpc5 (1448129_at)
238	Clec4e (1420330_at)	Lcn2 (1427747_a_at)	2610019F03Rik (1428357_at)	Rangap1 (1451092_a_at)	Pnkp (1416378_at)	Sh3glb1 (1418012_at)	Ccdc52 (1427030_at)	Hs6st1 /// LOC100047260 (1417293_at)	Lancl1 (1427011_a_at)	Smc4 (1452197_at)	9130221H12Rik /// Zfp526 (1429800_at)	Stx17 (1427925_at)	Hras1 (1424132_at)	Pten (1454722_at)	Donson (1426739_at)	Msh2 (1416988_at)	Arpc5 (1448129_at)
239	Clec4e (1420330_at)	Lcn2 (1427747_a_at)	2610019F03Rik (1428357_at)	Rangap1 (1451092_a_at)	Pnkp (1416378_at)	Ctbs (1452504_s_at)	Ccdc52 (1427030_at)	Hs6st1 /// LOC100047260 (1417293_at)	Smc4 (1452197_at)	9130221H12Rik /// Zfp526 (1429800_at)	Stx17 (1427925_at)	Hras1 (1424132_at)	Donson (1426739_at)	Msh2 (1416988_at)	Ms4a7 (1424754_at)
240	Clec4e (1420330_at)	Lcn2 (1427747_a_at)	2610019F03Rik (1428357_at)	Rangap1 (1451092_a_at)	Pnkp (1416378_at)	Ctbs (1452504_s_at)	Ccdc52 (1427030_at)	Hs6st1 /// LOC100047260 (1417293_at)	Lancl1 (1427011_a_at)	9130221H12Rik /// Zfp526 (1429800_at)	Stx17 (1427925_at)	Hras1 (1424132_at)	Donson (1426739_at)	Msh2 (1416988_at)	Ms4a7 (1424754_at)
241	Clec4e (1420330_at)	Lcn2 (1427747_a_at)	2610019F03Rik (1428357_at)	Rangap1 (1451092_a_at)	Pnkp (1416378_at)	Ctbs (1452504_s_at)	Ccdc52 (1427030_at)	Hs6st1 /// LOC100047260 (1417293_at)	Lancl1 (1427011_a_at)	Smc4 (1452197_at)	Stx17 (1427925_at)	Hras1 (1424132_at)	Donson (1426739_at)	Msh2 (1416988_at)	Ms4a7 (1424754_at)
242	Clec4e (1420330_at)	Lcn2 (1427747_a_at)	2610019F03Rik (1428357_at)	Rangap1 (1451092_a_at)	Pnkp (1416378_at)	Ctbs (1452504_s_at)	Ccdc52 (1427030_at)	Hs6st1 /// LOC100047260 (1417293_at)	Lancl1 (1427011_a_at)	Smc4 (1452197_at)	9130221H12Rik /// Zfp526 (1429800_at)	Hras1 (1424132_at)	Donson (1426739_at)	Msh2 (1416988_at)	Ms4a7 (1424754_at)
243	Clec4e (1420330_at)	Lcn2 (1427747_a_at)	2610019F03Rik (1428357_at)	Rangap1 (1451092_a_at)	Pnkp (1416378_at)	Ctbs (1452504_s_at)	Ccdc52 (1427030_at)	Hs6st1 /// LOC100047260 (1417293_at)	Lancl1 (1427011_a_at)	Smc4 (1452197_at)	9130221H12Rik /// Zfp526 (1429800_at)	Stx17 (1427925_at)	Hras1 (1424132_at)	Msh2 (1416988_at)	Ms4a7 (1424754_at)
244	Clec4e (1420330_at)	Lcn2 (1427747_a_at)	2610019F03Rik (1428357_at)	Rangap1 (1451092_a_at)	Pnkp (1416378_at)	Ctbs (1452504_s_at)	Ccdc52 (1427030_at)	Hs6st1 /// LOC100047260 (1417293_at)	Lancl1 (1427011_a_at)	Smc4 (1452197_at)	9130221H12Rik /// Zfp526 (1429800_at)	Stx17 (1427925_at)	Hras1 (1424132_at)	Donson (1426739_at)	Ms4a7 (1424754_at)
245	Clec4e (1420330_at)	Lcn2 (1427747_a_at)	2610019F03Rik (1428357_at)	Rangap1 (1451092_a_at)	Pnkp (1416378_at)	Ctbs (1452504_s_at)	Ccdc52 (1427030_at)	Hs6st1 /// LOC100047260 (1417293_at)	Lancl1 (1427011_a_at)	Smc4 (1452197_at)	9130221H12Rik /// Zfp526 (1429800_at)	Stx17 (1427925_at)	Hras1 (1424132_at)	Donson (1426739_at)	Msh2 (1416988_at)
246	Clec4e (1420330_at)	Lcn2 (1427747_a_at)	2610019F03Rik (1428357_at)	Rangap1 (1451092_a_at)	Pnkp (1416378_at)	Ctbs (1452504_s_at)	Sh3glb1 (1418012_at)	Lancl1 (1427011_a_at)	Smc4 (1452197_at)	9130221H12Rik /// Zfp526 (1429800_at)	Stx17 (1427925_at)	Hras1 (1424132_at)	Donson (1426739_at)	Msh2 (1416988_at)	Ms4a7 (1424754_at)
247	Clec4e (1420330_at)	Lcn2 (1427747_a_at)	2610019F03Rik (1428357_at)	Rangap1 (1451092_a_at)	Pnkp (1416378_at)	Ctbs (1452504_s_at)	Sh3glb1 (1418012_at)	Hs6st1 /// LOC100047260 (1417293_at)	Smc4 (1452197_at)	9130221H12Rik /// Zfp526 (1429800_at)	Stx17 (1427925_at)	Hras1 (1424132_at)	Donson (1426739_at)	Msh2 (1416988_at)	Ms4a7 (1424754_at)
248	Clec4e (1420330_at)	Lcn2 (1427747_a_at)	2610019F03Rik (1428357_at)	Rangap1 (1451092_a_at)	Pnkp (1416378_at)	Ctbs (1452504_s_at)	Sh3glb1 (1418012_at)	Hs6st1 /// LOC100047260 (1417293_at)	Lancl1 (1427011_a_at)	9130221H12Rik /// Zfp526 (1429800_at)	Stx17 (1427925_at)	Hras1 (1424132_at)	Donson (1426739_at)	Msh2 (1416988_at)	Ms4a7 (1424754_at)
249	Clec4e (1420330_at)	Lcn2 (1427747_a_at)	2610019F03Rik (1428357_at)	Rangap1 (1451092_a_at)	Pnkp (1416378_at)	Ctbs (1452504_s_at)	Sh3glb1 (1418012_at)	Hs6st1 /// LOC100047260 (1417293_at)	Lancl1 (1427011_a_at)	Smc4 (1452197_at)	Stx17 (1427925_at)	Hras1 (1424132_at)	Donson (1426739_at)	Msh2 (1416988_at)	Ms4a7 (1424754_at)
250	Clec4e (1420330_at)	Lcn2 (1427747_a_at)	2610019F03Rik (1428357_at)	Rangap1 (1451092_a_at)	Pnkp (1416378_at)	Ctbs (1452504_s_at)	Sh3glb1 (1418012_at)	Hs6st1 /// LOC100047260 (1417293_at)	Lancl1 (1427011_a_at)	Smc4 (1452197_at)	9130221H12Rik /// Zfp526 (1429800_at)	Hras1 (1424132_at)	Donson (1426739_at)	Msh2 (1416988_at)	Ms4a7 (1424754_at)
251	Clec4e (1420330_at)	Lcn2 (1427747_a_at)	2610019F03Rik (1428357_at)	Rangap1 (1451092_a_at)	Pnkp (1416378_at)	Ctbs (1452504_s_at)	Sh3glb1 (1418012_at)	Hs6st1 /// LOC100047260 (1417293_at)	Lancl1 (1427011_a_at)	Smc4 (1452197_at)	9130221H12Rik /// Zfp526 (1429800_at)	Stx17 (1427925_at)	Hras1 (1424132_at)	Msh2 (1416988_at)	Ms4a7 (1424754_at)
252	Clec4e (1420330_at)	Lcn2 (1427747_a_at)	2610019F03Rik (1428357_at)	Rangap1 (1451092_a_at)	Pnkp (1416378_at)	Ctbs (1452504_s_at)	Sh3glb1 (1418012_at)	Hs6st1 /// LOC100047260 (1417293_at)	Lancl1 (1427011_a_at)	Smc4 (1452197_at)	9130221H12Rik /// Zfp526 (1429800_at)	Stx17 (1427925_at)	Hras1 (1424132_at)	Donson (1426739_at)	Ms4a7 (1424754_at)
253	Clec4e (1420330_at)	Lcn2 (1427747_a_at)	2610019F03Rik (1428357_at)	Rangap1 (1451092_a_at)	Pnkp (1416378_at)	Ctbs (1452504_s_at)	Sh3glb1 (1418012_at)	Hs6st1 /// LOC100047260 (1417293_at)	Lancl1 (1427011_a_at)	Smc4 (1452197_at)	9130221H12Rik /// Zfp526 (1429800_at)	Stx17 (1427925_at)	Hras1 (1424132_at)	Donson (1426739_at)	Msh2 (1416988_at)
254	Clec4e (1420330_at)	Lcn2 (1427747_a_at)	2610019F03Rik (1428357_at)	Rangap1 (1451092_a_at)	Pnkp (1416378_at)	Ctbs (1452504_s_at)	Sh3glb1 (1418012_at)	Ccdc52 (1427030_at)	Lancl1 (1427011_a_at)	Smc4 (1452197_at)	Stx17 (1427925_at)	Hras1 (1424132_at)	Donson (1426739_at)	Msh2 (1416988_at)	Ms4a7 (1424754_at)
255	Clec4e (1420330_at)	Lcn2 (1427747_a_at)	2610019F03Rik (1428357_at)	Rangap1 (1451092_a_at)	Pnkp (1416378_at)	Ctbs (1452504_s_at)	Sh3glb1 (1418012_at)	Ccdc52 (1427030_at)	Lancl1 (1427011_a_at)	Smc4 (1452197_at)	9130221H12Rik /// Zfp526 (1429800_at)	Stx17 (1427925_at)	Hras1 (1424132_at)	Donson (1426739_at)	Ms4a7 (1424754_at)
256	Clec4e (1420330_at)	Lcn2 (1427747_a_at)	2610019F03Rik (1428357_at)	Rangap1 (1451092_a_at)	Pnkp (1416378_at)	Ctbs (1452504_s_at)	Sh3glb1 (1418012_at)	Ccdc52 (1427030_at)	Lancl1 (1427011_a_at)	Smc4 (1452197_at)	9130221H12Rik /// Zfp526 (1429800_at)	Stx17 (1427925_at)	Hras1 (1424132_at)	Donson (1426739_at)	Msh2 (1416988_at)
257	Clec4e (1420330_at)	Lcn2 (1427747_a_at)	2610019F03Rik (1428357_at)	Rangap1 (1451092_a_at)	Pnkp (1416378_at)	Ctbs (1452504_s_at)	Sh3glb1 (1418012_at)	Ccdc52 (1427030_at)	Hs6st1 /// LOC100047260 (1417293_at)	Smc4 (1452197_at)	Stx17 (1427925_at)	Hras1 (1424132_at)	Donson (1426739_at)	Msh2 (1416988_at)	Ms4a7 (1424754_at)
258	Clec4e (1420330_at)	Lcn2 (1427747_a_at)	2610019F03Rik (1428357_at)	Rangap1 (1451092_a_at)	Pnkp (1416378_at)	Ctbs (1452504_s_at)	Sh3glb1 (1418012_at)	Ccdc52 (1427030_at)	Hs6st1 /// LOC100047260 (1417293_at)	Smc4 (1452197_at)	9130221H12Rik /// Zfp526 (1429800_at)	Stx17 (1427925_at)	Hras1 (1424132_at)	Donson (1426739_at)	Ms4a7 (1424754_at)
259	Clec4e (1420330_at)	Lcn2 (1427747_a_at)	2610019F03Rik (1428357_at)	Rangap1 (1451092_a_at)	Pnkp (1416378_at)	Ctbs (1452504_s_at)	Sh3glb1 (1418012_at)	Ccdc52 (1427030_at)	Hs6st1 /// LOC100047260 (1417293_at)	Smc4 (1452197_at)	9130221H12Rik /// Zfp526 (1429800_at)	Stx17 (1427925_at)	Hras1 (1424132_at)	Donson (1426739_at)	Msh2 (1416988_at)
260	Clec4e (1420330_at)	Lcn2 (1427747_a_at)	2610019F03Rik (1428357_at)	Rangap1 (1451092_a_at)	Pnkp (1416378_at)	Ctbs (1452504_s_at)	Sh3glb1 (1418012_at)	Ccdc52 (1427030_at)	Hs6st1 /// LOC100047260 (1417293_at)	Lancl1 (1427011_a_at)	Stx17 (1427925_at)	Hras1 (1424132_at)	Donson (1426739_at)	Msh2 (1416988_at)	Ms4a7 (1424754_at)
261	Clec4e (1420330_at)	Lcn2 (1427747_a_at)	2610019F03Rik (1428357_at)	Rangap1 (1451092_a_at)	Pnkp (1416378_at)	Ctbs (1452504_s_at)	Sh3glb1 (1418012_at)	Ccdc52 (1427030_at)	Hs6st1 /// LOC100047260 (1417293_at)	Lancl1 (1427011_a_at)	9130221H12Rik /// Zfp526 (1429800_at)	Stx17 (1427925_at)	Hras1 (1424132_at)	Donson (1426739_at)	Ms4a7 (1424754_at)
262	Clec4e (1420330_at)	Lcn2 (1427747_a_at)	2610019F03Rik (1428357_at)	Rangap1 (1451092_a_at)	Pnkp (1416378_at)	Ctbs (1452504_s_at)	Sh3glb1 (1418012_at)	Ccdc52 (1427030_at)	Hs6st1 /// LOC100047260 (1417293_at)	Lancl1 (1427011_a_at)	9130221H12Rik /// Zfp526 (1429800_at)	Stx17 (1427925_at)	Hras1 (1424132_at)	Donson (1426739_at)	Msh2 (1416988_at)
263	Clec4e (1420330_at)	Lcn2 (1427747_a_at)	2610019F03Rik (1428357_at)	Rangap1 (1451092_a_at)	Pnkp (1416378_at)	Ctbs (1452504_s_at)	Sh3glb1 (1418012_at)	Ccdc52 (1427030_at)	Hs6st1 /// LOC100047260 (1417293_at)	Lancl1 (1427011_a_at)	Smc4 (1452197_at)	Hras1 (1424132_at)	Donson (1426739_at)	Msh2 (1416988_at)	Ms4a7 (1424754_at)
264	Clec4e (1420330_at)	Lcn2 (1427747_a_at)	2610019F03Rik (1428357_at)	Rangap1 (1451092_a_at)	Pnkp (1416378_at)	Ctbs (1452504_s_at)	Sh3glb1 (1418012_at)	Ccdc52 (1427030_at)	Hs6st1 /// LOC100047260 (1417293_at)	Lancl1 (1427011_a_at)	Smc4 (1452197_at)	Stx17 (1427925_at)	Hras1 (1424132_at)	Msh2 (1416988_at)	Ms4a7 (1424754_at)
265	Clec4e (1420330_at)	Lcn2 (1427747_a_at)	2610019F03Rik (1428357_at)	Rangap1 (1451092_a_at)	Pnkp (1416378_at)	Ctbs (1452504_s_at)	Sh3glb1 (1418012_at)	Ccdc52 (1427030_at)	Hs6st1 /// LOC100047260 (1417293_at)	Lancl1 (1427011_a_at)	Smc4 (1452197_at)	Stx17 (1427925_at)	Hras1 (1424132_at)	Donson (1426739_at)	Ms4a7 (1424754_at)
266	Clec4e (1420330_at)	Lcn2 (1427747_a_at)	2610019F03Rik (1428357_at)	Rangap1 (1451092_a_at)	Pnkp (1416378_at)	Ctbs (1452504_s_at)	Sh3glb1 (1418012_at)	Ccdc52 (1427030_at)	Hs6st1 /// LOC100047260 (1417293_at)	Lancl1 (1427011_a_at)	Smc4 (1452197_at)	Stx17 (1427925_at)	Hras1 (1424132_at)	Donson (1426739_at)	Msh2 (1416988_at)
267	Clec4e (1420330_at)	Lcn2 (1427747_a_at)	2610019F03Rik (1428357_at)	Rangap1 (1451092_a_at)	Pnkp (1416378_at)	Ctbs (1452504_s_at)	Sh3glb1 (1418012_at)	Ccdc52 (1427030_at)	Hs6st1 /// LOC100047260 (1417293_at)	Lancl1 (1427011_a_at)	Smc4 (1452197_at)	9130221H12Rik /// Zfp526 (1429800_at)	Hras1 (1424132_at)	Donson (1426739_at)	Ms4a7 (1424754_at)
268	Clec4e (1420330_at)	Lcn2 (1427747_a_at)	2610019F03Rik (1428357_at)	Rangap1 (1451092_a_at)	Pnkp (1416378_at)	Ctbs (1452504_s_at)	Sh3glb1 (1418012_at)	Ccdc52 (1427030_at)	Hs6st1 /// LOC100047260 (1417293_at)	Lancl1 (1427011_a_at)	Smc4 (1452197_at)	9130221H12Rik /// Zfp526 (1429800_at)	Hras1 (1424132_at)	Donson (1426739_at)	Msh2 (1416988_at)
269	Clec4e (1420330_at)	Lcn2 (1427747_a_at)	2610019F03Rik (1428357_at)	Rangap1 (1451092_a_at)	Pnkp (1416378_at)	Ctbs (1452504_s_at)	Sh3glb1 (1418012_at)	Ccdc52 (1427030_at)	Hs6st1 /// LOC100047260 (1417293_at)	Lancl1 (1427011_a_at)	Smc4 (1452197_at)	9130221H12Rik /// Zfp526 (1429800_at)	Stx17 (1427925_at)	Hras1 (1424132_at)	Ms4a7 (1424754_at)
270	Clec4e (1420330_at)	Lcn2 (1427747_a_at)	2610019F03Rik (1428357_at)	Rangap1 (1451092_a_at)	Pnkp (1416378_at)	Ctbs (1452504_s_at)	Sh3glb1 (1418012_at)	Ccdc52 (1427030_at)	Hs6st1 /// LOC100047260 (1417293_at)	Lancl1 (1427011_a_at)	Smc4 (1452197_at)	9130221H12Rik /// Zfp526 (1429800_at)	Stx17 (1427925_at)	Hras1 (1424132_at)	Msh2 (1416988_at)
271	Clec4e (1420330_at)	Lcn2 (1427747_a_at)	2610019F03Rik (1428357_at)	Rangap1 (1451092_a_at)	Pnkp (1416378_at)	Ctbs (1452504_s_at)	Sh3glb1 (1418012_at)	Ccdc52 (1427030_at)	Hs6st1 /// LOC100047260 (1417293_at)	Lancl1 (1427011_a_at)	Smc4 (1452197_at)	9130221H12Rik /// Zfp526 (1429800_at)	Stx17 (1427925_at)	Hras1 (1424132_at)	Donson (1426739_at)
272	Clec4e (1420330_at)	Lcn2 (1427747_a_at)	Igfbp6 (1417933_at)	Spop (1416524_at)	Ctbs (1452504_s_at)	Hs6st1 /// LOC100047260 (1417293_at)	Lancl1 (1427011_a_at)	Smc4 (1452197_at)	Ccr7 (1423466_at)	Ephx1 (1422438_at)	Stx17 (1427925_at)	Arpc1b (1416226_at)	Pole4 (1423371_at)	Hras1 (1424132_at)	Ttc3 (1448361_at)	Donson (1426739_at)
273	Clec4e (1420330_at)	Lcn2 (1427747_a_at)	Igfbp6 (1417933_at)	Spop (1416524_at)	Ctbs (1452504_s_at)	Hs6st1 /// LOC100047260 (1417293_at)	Lancl1 (1427011_a_at)	Dusp10 (1417164_at)	Smc4 (1452197_at)	Ephx1 (1422438_at)	Stx17 (1427925_at)	Arpc1b (1416226_at)	Hras1 (1424132_at)	Ttc3 (1448361_at)	Donson (1426739_at)
274	Clec4e (1420330_at)	Lcn2 (1427747_a_at)	Igfbp6 (1417933_at)	Spop (1416524_at)	Ctbs (1452504_s_at)	Hs6st1 /// LOC100047260 (1417293_at)	Lancl1 (1427011_a_at)	Dusp10 (1417164_at)	Smc4 (1452197_at)	Ccr7 (1423466_at)	Ephx1 (1422438_at)	Stx17 (1427925_at)	Arpc1b (1416226_at)	Hras1 (1424132_at)	Donson (1426739_at)
275	Clec4e (1420330_at)	Lcn2 (1427747_a_at)	Igfbp6 (1417933_at)	Pnkp (1416378_at)	Ctbs (1452504_s_at)	Sh3glb1 (1418012_at)	Hs6st1 /// LOC100047260 (1417293_at)	Lancl1 (1427011_a_at)	Smc4 (1452197_at)	Ran (1460551_at)	Ccr7 (1423466_at)	Ephx1 (1422438_at)	Stx17 (1427925_at)	Hras1 (1424132_at)	Donson (1426739_at)
276	Clec4e (1420330_at)	Lcn2 (1427747_a_at)	Igfbp6 (1417933_at)	Pnkp (1416378_at)	Ctbs (1452504_s_at)	Sh3glb1 (1418012_at)	Hs6st1 /// LOC100047260 (1417293_at)	Lancl1 (1427011_a_at)	Dusp10 (1417164_at)	Smc4 (1452197_at)	Ran (1460551_at)	Ephx1 (1422438_at)	Stx17 (1427925_at)	Hras1 (1424132_at)	Donson (1426739_at)
277	Clec4e (1420330_at)	Lcn2 (1427747_a_at)	Igfbp6 (1417933_at)	Pnkp (1416378_at)	Spop (1416524_at)	Hs6st1 /// LOC100047260 (1417293_at)	Lancl1 (1427011_a_at)	Dusp10 (1417164_at)	Smc4 (1452197_at)	Ephx1 (1422438_at)	Stx17 (1427925_at)	Hras1 (1424132_at)	Ttc3 (1448361_at)	Pten (1454722_at)	Donson (1426739_at)
278	Clec4e (1420330_at)	Lcn2 (1427747_a_at)	Igfbp6 (1417933_at)	Pnkp (1416378_at)	Spop (1416524_at)	Hs6st1 /// LOC100047260 (1417293_at)	Lancl1 (1427011_a_at)	Dusp10 (1417164_at)	Smc4 (1452197_at)	Ccr7 (1423466_at)	Ephx1 (1422438_at)	Stx17 (1427925_at)	Hras1 (1424132_at)	Pten (1454722_at)	Donson (1426739_at)
279	Clec4e (1420330_at)	Lcn2 (1427747_a_at)	Igfbp6 (1417933_at)	Pnkp (1416378_at)	Spop (1416524_at)	Ctbs (1452504_s_at)	Lancl1 (1427011_a_at)	Smc4 (1452197_at)	Ccr7 (1423466_at)	Ephx1 (1422438_at)	Stx17 (1427925_at)	Pole4 (1423371_at)	Hras1 (1424132_at)	Ttc3 (1448361_at)	Donson (1426739_at)
280	Clec4e (1420330_at)	Lcn2 (1427747_a_at)	Igfbp6 (1417933_at)	Pnkp (1416378_at)	Spop (1416524_at)	Ctbs (1452504_s_at)	Lancl1 (1427011_a_at)	Dusp10 (1417164_at)	Smc4 (1452197_at)	Ephx1 (1422438_at)	Stx17 (1427925_at)	Hras1 (1424132_at)	Ttc3 (1448361_at)	Donson (1426739_at)
281	Clec4e (1420330_at)	Lcn2 (1427747_a_at)	Igfbp6 (1417933_at)	Pnkp (1416378_at)	Spop (1416524_at)	Ctbs (1452504_s_at)	Lancl1 (1427011_a_at)	Dusp10 (1417164_at)	Smc4 (1452197_at)	Ccr7 (1423466_at)	Ephx1 (1422438_at)	Stx17 (1427925_at)	Hras1 (1424132_at)	Donson (1426739_at)
282	Clec4e (1420330_at)	Lcn2 (1427747_a_at)	Igfbp6 (1417933_at)	Pnkp (1416378_at)	Spop (1416524_at)	Ctbs (1452504_s_at)	Hs6st1 /// LOC100047260 (1417293_at)	Smc4 (1452197_at)	Ccr7 (1423466_at)	Ephx1 (1422438_at)	Stx17 (1427925_at)	Pole4 (1423371_at)	Hras1 (1424132_at)	Ttc3 (1448361_at)	Donson (1426739_at)
283	Clec4e (1420330_at)	Lcn2 (1427747_a_at)	Igfbp6 (1417933_at)	Pnkp (1416378_at)	Spop (1416524_at)	Ctbs (1452504_s_at)	Hs6st1 /// LOC100047260 (1417293_at)	Dusp10 (1417164_at)	Smc4 (1452197_at)	Ephx1 (1422438_at)	Stx17 (1427925_at)	Hras1 (1424132_at)	Ttc3 (1448361_at)	Donson (1426739_at)
284	Clec4e (1420330_at)	Lcn2 (1427747_a_at)	Igfbp6 (1417933_at)	Pnkp (1416378_at)	Spop (1416524_at)	Ctbs (1452504_s_at)	Hs6st1 /// LOC100047260 (1417293_at)	Dusp10 (1417164_at)	Smc4 (1452197_at)	Ccr7 (1423466_at)	Ephx1 (1422438_at)	Stx17 (1427925_at)	Hras1 (1424132_at)	Donson (1426739_at)
285	Clec4e (1420330_at)	Lcn2 (1427747_a_at)	Igfbp6 (1417933_at)	Pnkp (1416378_at)	Spop (1416524_at)	Ctbs (1452504_s_at)	Hs6st1 /// LOC100047260 (1417293_at)	Lancl1 (1427011_a_at)	Ccr7 (1423466_at)	Ephx1 (1422438_at)	Stx17 (1427925_at)	Pole4 (1423371_at)	Hras1 (1424132_at)	Ttc3 (1448361_at)	Donson (1426739_at)
286	Clec4e (1420330_at)	Lcn2 (1427747_a_at)	Igfbp6 (1417933_at)	Pnkp (1416378_at)	Spop (1416524_at)	Ctbs (1452504_s_at)	Hs6st1 /// LOC100047260 (1417293_at)	Lancl1 (1427011_a_at)	Smc4 (1452197_at)	Ephx1 (1422438_at)	Stx17 (1427925_at)	Pole4 (1423371_at)	Hras1 (1424132_at)	Ttc3 (1448361_at)	Donson (1426739_at)
287	Clec4e (1420330_at)	Lcn2 (1427747_a_at)	Igfbp6 (1417933_at)	Pnkp (1416378_at)	Spop (1416524_at)	Ctbs (1452504_s_at)	Hs6st1 /// LOC100047260 (1417293_at)	Lancl1 (1427011_a_at)	Smc4 (1452197_at)	Ccr7 (1423466_at)	Stx17 (1427925_at)	Pole4 (1423371_at)	Hras1 (1424132_at)	Ttc3 (1448361_at)	Donson (1426739_at)
288	Clec4e (1420330_at)	Lcn2 (1427747_a_at)	Igfbp6 (1417933_at)	Pnkp (1416378_at)	Spop (1416524_at)	Ctbs (1452504_s_at)	Hs6st1 /// LOC100047260 (1417293_at)	Lancl1 (1427011_a_at)	Smc4 (1452197_at)	Ccr7 (1423466_at)	Ephx1 (1422438_at)	Pole4 (1423371_at)	Hras1 (1424132_at)	Ttc3 (1448361_at)	Donson (1426739_at)
289	Clec4e (1420330_at)	Lcn2 (1427747_a_at)	Igfbp6 (1417933_at)	Pnkp (1416378_at)	Spop (1416524_at)	Ctbs (1452504_s_at)	Hs6st1 /// LOC100047260 (1417293_at)	Lancl1 (1427011_a_at)	Smc4 (1452197_at)	Ccr7 (1423466_at)	Ephx1 (1422438_at)	Stx17 (1427925_at)	Pole4 (1423371_at)	Hras1 (1424132_at)	Donson (1426739_at)
290	Clec4e (1420330_at)	Lcn2 (1427747_a_at)	Igfbp6 (1417933_at)	Pnkp (1416378_at)	Spop (1416524_at)	Ctbs (1452504_s_at)	Hs6st1 /// LOC100047260 (1417293_at)	Lancl1 (1427011_a_at)	Smc4 (1452197_at)	Ccr7 (1423466_at)	Ephx1 (1422438_at)	Stx17 (1427925_at)	Pole4 (1423371_at)	Hras1 (1424132_at)	Ttc3 (1448361_at)
291	Clec4e (1420330_at)	Lcn2 (1427747_a_at)	Igfbp6 (1417933_at)	Pnkp (1416378_at)	Spop (1416524_at)	Ctbs (1452504_s_at)	Hs6st1 /// LOC100047260 (1417293_at)	Lancl1 (1427011_a_at)	Dusp10 (1417164_at)	Ephx1 (1422438_at)	Stx17 (1427925_at)	Hras1 (1424132_at)	Ttc3 (1448361_at)	Donson (1426739_at)
292	Clec4e (1420330_at)	Lcn2 (1427747_a_at)	Igfbp6 (1417933_at)	Pnkp (1416378_at)	Spop (1416524_at)	Ctbs (1452504_s_at)	Hs6st1 /// LOC100047260 (1417293_at)	Lancl1 (1427011_a_at)	Dusp10 (1417164_at)	Ccr7 (1423466_at)	Ephx1 (1422438_at)	Stx17 (1427925_at)	Hras1 (1424132_at)	Donson (1426739_at)
293	Clec4e (1420330_at)	Lcn2 (1427747_a_at)	Igfbp6 (1417933_at)	Pnkp (1416378_at)	Spop (1416524_at)	Ctbs (1452504_s_at)	Hs6st1 /// LOC100047260 (1417293_at)	Lancl1 (1427011_a_at)	Dusp10 (1417164_at)	Smc4 (1452197_at)	Stx17 (1427925_at)	Hras1 (1424132_at)	Ttc3 (1448361_at)	Donson (1426739_at)
294	Clec4e (1420330_at)	Lcn2 (1427747_a_at)	Igfbp6 (1417933_at)	Pnkp (1416378_at)	Spop (1416524_at)	Ctbs (1452504_s_at)	Hs6st1 /// LOC100047260 (1417293_at)	Lancl1 (1427011_a_at)	Dusp10 (1417164_at)	Smc4 (1452197_at)	Ephx1 (1422438_at)	Hras1 (1424132_at)	Ttc3 (1448361_at)	Donson (1426739_at)
295	Clec4e (1420330_at)	Lcn2 (1427747_a_at)	Igfbp6 (1417933_at)	Pnkp (1416378_at)	Spop (1416524_at)	Ctbs (1452504_s_at)	Hs6st1 /// LOC100047260 (1417293_at)	Lancl1 (1427011_a_at)	Dusp10 (1417164_at)	Smc4 (1452197_at)	Ephx1 (1422438_at)	Stx17 (1427925_at)	Hras1 (1424132_at)	Donson (1426739_at)
296	Clec4e (1420330_at)	Lcn2 (1427747_a_at)	Igfbp6 (1417933_at)	Pnkp (1416378_at)	Spop (1416524_at)	Ctbs (1452504_s_at)	Hs6st1 /// LOC100047260 (1417293_at)	Lancl1 (1427011_a_at)	Dusp10 (1417164_at)	Smc4 (1452197_at)	Ephx1 (1422438_at)	Stx17 (1427925_at)	Hras1 (1424132_at)	Ttc3 (1448361_at)
297	Clec4e (1420330_at)	Lcn2 (1427747_a_at)	Igfbp6 (1417933_at)	Pnkp (1416378_at)	Spop (1416524_at)	Ctbs (1452504_s_at)	Hs6st1 /// LOC100047260 (1417293_at)	Lancl1 (1427011_a_at)	Dusp10 (1417164_at)	Smc4 (1452197_at)	Ccr7 (1423466_at)	Stx17 (1427925_at)	Hras1 (1424132_at)	Donson (1426739_at)
298	Clec4e (1420330_at)	Lcn2 (1427747_a_at)	Igfbp6 (1417933_at)	Pnkp (1416378_at)	Spop (1416524_at)	Ctbs (1452504_s_at)	Hs6st1 /// LOC100047260 (1417293_at)	Lancl1 (1427011_a_at)	Dusp10 (1417164_at)	Smc4 (1452197_at)	Ccr7 (1423466_at)	Ephx1 (1422438_at)	Hras1 (1424132_at)	Donson (1426739_at)
299	Clec4e (1420330_at)	Lcn2 (1427747_a_at)	Igfbp6 (1417933_at)	Pnkp (1416378_at)	Spop (1416524_at)	Ctbs (1452504_s_at)	Hs6st1 /// LOC100047260 (1417293_at)	Lancl1 (1427011_a_at)	Dusp10 (1417164_at)	Smc4 (1452197_at)	Ccr7 (1423466_at)	Ephx1 (1422438_at)	Stx17 (1427925_at)	Hras1 (1424132_at)
300	Clec4e (1420330_at)	Lcn2 (1427747_a_at)	Igfbp6 (1417933_at)	Spop (1416524_at)	Ctbs (1452504_s_at)	Hs6st1 /// LOC100047260 (1417293_at)	Lancl1 (1427011_a_at)	Dusp10 (1417164_at)	Smc4 (1452197_at)	Ccr7 (1423466_at)	Ephx1 (1422438_at)	Stx17 (1427925_at)	Hras1 (1424132_at)	Ttc3 (1448361_at)	Donson (1426739_at)
301	Clec4e (1420330_at)	Lcn2 (1427747_a_at)	Igfbp6 (1417933_at)	2610019F03Rik (1428357_at)	Ctbs (1452504_s_at)	Sh3glb1 (1418012_at)	Hs6st1 /// LOC100047260 (1417293_at)	Lancl1 (1427011_a_at)	Smc4 (1452197_at)	Ran (1460551_at)	Ephx1 (1422438_at)	Stx17 (1427925_at)	Hras1 (1424132_at)	Donson (1426739_at)
302	Clec4e (1420330_at)	Lcn2 (1427747_a_at)	Igfbp6 (1417933_at)	2610019F03Rik (1428357_at)	Spop (1416524_at)	Hs6st1 /// LOC100047260 (1417293_at)	Lancl1 (1427011_a_at)	Smc4 (1452197_at)	Ephx1 (1422438_at)	Stx17 (1427925_at)	Hras1 (1424132_at)	Hmgn2 (1433507_a_at)	Donson (1426739_at)
303	Clec4e (1420330_at)	Lcn2 (1427747_a_at)	Igfbp6 (1417933_at)	2610019F03Rik (1428357_at)	Spop (1416524_at)	Ctbs (1452504_s_at)	Lancl1 (1427011_a_at)	Smc4 (1452197_at)	Ephx1 (1422438_at)	Stx17 (1427925_at)	Hras1 (1424132_at)	Donson (1426739_at)
304	Clec4e (1420330_at)	Lcn2 (1427747_a_at)	Igfbp6 (1417933_at)	2610019F03Rik (1428357_at)	Spop (1416524_at)	Ctbs (1452504_s_at)	Hs6st1 /// LOC100047260 (1417293_at)	Smc4 (1452197_at)	Ephx1 (1422438_at)	Stx17 (1427925_at)	Hras1 (1424132_at)	Donson (1426739_at)
305	Clec4e (1420330_at)	Lcn2 (1427747_a_at)	Igfbp6 (1417933_at)	2610019F03Rik (1428357_at)	Spop (1416524_at)	Ctbs (1452504_s_at)	Hs6st1 /// LOC100047260 (1417293_at)	Lancl1 (1427011_a_at)	Ephx1 (1422438_at)	Stx17 (1427925_at)	Hras1 (1424132_at)	Donson (1426739_at)
306	Clec4e (1420330_at)	Lcn2 (1427747_a_at)	Igfbp6 (1417933_at)	2610019F03Rik (1428357_at)	Spop (1416524_at)	Ctbs (1452504_s_at)	Hs6st1 /// LOC100047260 (1417293_at)	Lancl1 (1427011_a_at)	Smc4 (1452197_at)	Ephx1 (1422438_at)	Hras1 (1424132_at)	Donson (1426739_at)
307	Clec4e (1420330_at)	Lcn2 (1427747_a_at)	Igfbp6 (1417933_at)	2610019F03Rik (1428357_at)	Spop (1416524_at)	Ctbs (1452504_s_at)	Hs6st1 /// LOC100047260 (1417293_at)	Lancl1 (1427011_a_at)	Smc4 (1452197_at)	Ephx1 (1422438_at)	Stx17 (1427925_at)	Hras1 (1424132_at)
308	Clec4e (1420330_at)	Lcn2 (1427747_a_at)	Igfbp6 (1417933_at)	Pnkp (1416378_at)	Ctbs (1452504_s_at)	Hs6st1 /// LOC100047260 (1417293_at)	Lancl1 (1427011_a_at)	Dusp10 (1417164_at)	Smc4 (1452197_at)	Ran (1460551_at)	Psmf1 (1424369_at)	Ccr7 (1423466_at)	Ephx1 (1422438_at)	Stx17 (1427925_at)	Hras1 (1424132_at)	Donson (1426739_at)
309	Clec4e (1420330_at)	Lcn2 (1427747_a_at)	Igfbp6 (1417933_at)	Pnkp (1416378_at)	Ctbs (1452504_s_at)	Sh3glb1 (1418012_at)	Hs6st1 /// LOC100047260 (1417293_at)	Lancl1 (1427011_a_at)	Dusp10 (1417164_at)	Smc4 (1452197_at)	Ccr7 (1423466_at)	Ephx1 (1422438_at)	Stx17 (1427925_at)	Hras1 (1424132_at)	Ttc3 (1448361_at)	Donson (1426739_at)
310	Clec4e (1420330_at)	Lcn2 (1427747_a_at)	Igfbp6 (1417933_at)	2610019F03Rik (1428357_at)	Ctbs (1452504_s_at)	Hs6st1 /// LOC100047260 (1417293_at)	Lancl1 (1427011_a_at)	Smc4 (1452197_at)	Ran (1460551_at)	Psmf1 (1424369_at)	Ephx1 (1422438_at)	Stx17 (1427925_at)	Arpc1b (1416226_at)	Hras1 (1424132_at)	Donson (1426739_at)
311	Clec4e (1420330_at)	Lcn2 (1427747_a_at)	Igfbp6 (1417933_at)	2610019F03Rik (1428357_at)	Ctbs (1452504_s_at)	Sh3glb1 (1418012_at)	Hs6st1 /// LOC100047260 (1417293_at)	Lancl1 (1427011_a_at)	Smc4 (1452197_at)	Ephx1 (1422438_at)	Stx17 (1427925_at)	Arpc1b (1416226_at)	Hras1 (1424132_at)	Donson (1426739_at)
312	Clec4e (1420330_at)	Lcn2 (1427747_a_at)	Igfbp6 (1417933_at)	2610019F03Rik (1428357_at)	Pnkp (1416378_at)	Hs6st1 /// LOC100047260 (1417293_at)	Lancl1 (1427011_a_at)	Smc4 (1452197_at)	Ran (1460551_at)	Psmf1 (1424369_at)	Ephx1 (1422438_at)	Stx17 (1427925_at)	Hras1 (1424132_at)	Pten (1454722_at)	Donson (1426739_at)
313	Clec4e (1420330_at)	Lcn2 (1427747_a_at)	Igfbp6 (1417933_at)	2610019F03Rik (1428357_at)	Pnkp (1416378_at)	Sh3glb1 (1418012_at)	Hs6st1 /// LOC100047260 (1417293_at)	Lancl1 (1427011_a_at)	Smc4 (1452197_at)	Ephx1 (1422438_at)	Stx17 (1427925_at)	Hras1 (1424132_at)	Pten (1454722_at)	Donson (1426739_at)
314	Clec4e (1420330_at)	Lcn2 (1427747_a_at)	Igfbp6 (1417933_at)	2610019F03Rik (1428357_at)	Pnkp (1416378_at)	Ctbs (1452504_s_at)	Hs6st1 /// LOC100047260 (1417293_at)	Smc4 (1452197_at)	Ran (1460551_at)	Psmf1 (1424369_at)	Ephx1 (1422438_at)	Stx17 (1427925_at)	Hras1 (1424132_at)	Donson (1426739_at)
315	Clec4e (1420330_at)	Lcn2 (1427747_a_at)	Igfbp6 (1417933_at)	2610019F03Rik (1428357_at)	Pnkp (1416378_at)	Ctbs (1452504_s_at)	Hs6st1 /// LOC100047260 (1417293_at)	Lancl1 (1427011_a_at)	Ran (1460551_at)	Psmf1 (1424369_at)	Ephx1 (1422438_at)	Stx17 (1427925_at)	Hras1 (1424132_at)	Donson (1426739_at)
316	Clec4e (1420330_at)	Lcn2 (1427747_a_at)	Igfbp6 (1417933_at)	2610019F03Rik (1428357_at)	Pnkp (1416378_at)	Ctbs (1452504_s_at)	Hs6st1 /// LOC100047260 (1417293_at)	Lancl1 (1427011_a_at)	Smc4 (1452197_at)	Psmf1 (1424369_at)	Ephx1 (1422438_at)	Stx17 (1427925_at)	Hras1 (1424132_at)	Donson (1426739_at)
317	Clec4e (1420330_at)	Lcn2 (1427747_a_at)	Igfbp6 (1417933_at)	2610019F03Rik (1428357_at)	Pnkp (1416378_at)	Ctbs (1452504_s_at)	Hs6st1 /// LOC100047260 (1417293_at)	Lancl1 (1427011_a_at)	Smc4 (1452197_at)	Ran (1460551_at)	Psmf1 (1424369_at)	Stx17 (1427925_at)	Hras1 (1424132_at)	Donson (1426739_at)
318	Clec4e (1420330_at)	Lcn2 (1427747_a_at)	Igfbp6 (1417933_at)	2610019F03Rik (1428357_at)	Pnkp (1416378_at)	Ctbs (1452504_s_at)	Hs6st1 /// LOC100047260 (1417293_at)	Lancl1 (1427011_a_at)	Smc4 (1452197_at)	Ran (1460551_at)	Psmf1 (1424369_at)	Ephx1 (1422438_at)	Hras1 (1424132_at)	Donson (1426739_at)
319	Clec4e (1420330_at)	Lcn2 (1427747_a_at)	Igfbp6 (1417933_at)	2610019F03Rik (1428357_at)	Pnkp (1416378_at)	Ctbs (1452504_s_at)	Hs6st1 /// LOC100047260 (1417293_at)	Lancl1 (1427011_a_at)	Smc4 (1452197_at)	Ran (1460551_at)	Psmf1 (1424369_at)	Ephx1 (1422438_at)	Stx17 (1427925_at)	Hras1 (1424132_at)
320	Clec4e (1420330_at)	Lcn2 (1427747_a_at)	Igfbp6 (1417933_at)	2610019F03Rik (1428357_at)	Pnkp (1416378_at)	Ctbs (1452504_s_at)	Sh3glb1 (1418012_at)	Lancl1 (1427011_a_at)	Smc4 (1452197_at)	Ephx1 (1422438_at)	Stx17 (1427925_at)	Hras1 (1424132_at)	Donson (1426739_at)
321	Clec4e (1420330_at)	Lcn2 (1427747_a_at)	Igfbp6 (1417933_at)	2610019F03Rik (1428357_at)	Pnkp (1416378_at)	Ctbs (1452504_s_at)	Sh3glb1 (1418012_at)	Hs6st1 /// LOC100047260 (1417293_at)	Smc4 (1452197_at)	Ephx1 (1422438_at)	Stx17 (1427925_at)	Hras1 (1424132_at)	Donson (1426739_at)
322	Clec4e (1420330_at)	Lcn2 (1427747_a_at)	Igfbp6 (1417933_at)	2610019F03Rik (1428357_at)	Pnkp (1416378_at)	Ctbs (1452504_s_at)	Sh3glb1 (1418012_at)	Hs6st1 /// LOC100047260 (1417293_at)	Lancl1 (1427011_a_at)	Ephx1 (1422438_at)	Stx17 (1427925_at)	Hras1 (1424132_at)	Donson (1426739_at)
323	Clec4e (1420330_at)	Lcn2 (1427747_a_at)	Igfbp6 (1417933_at)	2610019F03Rik (1428357_at)	Pnkp (1416378_at)	Ctbs (1452504_s_at)	Sh3glb1 (1418012_at)	Hs6st1 /// LOC100047260 (1417293_at)	Lancl1 (1427011_a_at)	Smc4 (1452197_at)	Stx17 (1427925_at)	Hras1 (1424132_at)	Donson (1426739_at)
324	Clec4e (1420330_at)	Lcn2 (1427747_a_at)	Igfbp6 (1417933_at)	2610019F03Rik (1428357_at)	Pnkp (1416378_at)	Ctbs (1452504_s_at)	Sh3glb1 (1418012_at)	Hs6st1 /// LOC100047260 (1417293_at)	Lancl1 (1427011_a_at)	Smc4 (1452197_at)	Ephx1 (1422438_at)	Hras1 (1424132_at)	Donson (1426739_at)
325	Clec4e (1420330_at)	Lcn2 (1427747_a_at)	Igfbp6 (1417933_at)	2610019F03Rik (1428357_at)	Pnkp (1416378_at)	Ctbs (1452504_s_at)	Sh3glb1 (1418012_at)	Hs6st1 /// LOC100047260 (1417293_at)	Lancl1 (1427011_a_at)	Smc4 (1452197_at)	Ephx1 (1422438_at)	Stx17 (1427925_at)	Hras1 (1424132_at)
326	Clec4e (1420330_at)	Lcn2 (1427747_a_at)	2610019F03Rik (1428357_at)	Rangap1 (1451092_a_at)	Pnkp (1416378_at)	Sh3glb1 (1418012_at)	Ccdc52 (1427030_at)	Hs6st1 /// LOC100047260 (1417293_at)	Lancl1 (1427011_a_at)	Smc4 (1452197_at)	9130221H12Rik /// Zfp526 (1429800_at)	Stx17 (1427925_at)	Hras1 (1424132_at)	Donson (1426739_at)	Msh2 (1416988_at)	Ms4a7 (1424754_at)	Gpsm3 (1418396_at)	Rassf5 (1422637_at)
327	Clec4e (1420330_at)	Lcn2 (1427747_a_at)	Igfbp6 (1417933_at)	Pnkp (1416378_at)	Spop (1416524_at)	Hs6st1 /// LOC100047260 (1417293_at)	Lancl1 (1427011_a_at)	Dusp10 (1417164_at)	Smc4 (1452197_at)	Ccr7 (1423466_at)	Ephx1 (1422438_at)	Stx17 (1427925_at)	Hras1 (1424132_at)	Ttc3 (1448361_at)	Donson (1426739_at)	Arap3 (1419833_s_at)
328	Clec4e (1420330_at)	Lcn2 (1427747_a_at)	Igfbp6 (1417933_at)	2610019F03Rik (1428357_at)	Pnkp (1416378_at)	Sh3glb1 (1418012_at)	Hs6st1 /// LOC100047260 (1417293_at)	Lancl1 (1427011_a_at)	Smc4 (1452197_at)	Ran (1460551_at)	Ephx1 (1422438_at)	Stx17 (1427925_at)	Hras1 (1424132_at)	Donson (1426739_at)	Arap3 (1419833_s_at)
329	Clec4e (1420330_at)	Lcn2 (1427747_a_at)	Igfbp6 (1417933_at)	2610019F03Rik (1428357_at)	Pnkp (1416378_at)	Spop (1416524_at)	Lancl1 (1427011_a_at)	Smc4 (1452197_at)	Ephx1 (1422438_at)	Stx17 (1427925_at)	Hras1 (1424132_at)	Donson (1426739_at)	Arap3 (1419833_s_at)
330	Clec4e (1420330_at)	Lcn2 (1427747_a_at)	Igfbp6 (1417933_at)	2610019F03Rik (1428357_at)	Pnkp (1416378_at)	Spop (1416524_at)	Hs6st1 /// LOC100047260 (1417293_at)	Smc4 (1452197_at)	Ephx1 (1422438_at)	Stx17 (1427925_at)	Hras1 (1424132_at)	Donson (1426739_at)	Arap3 (1419833_s_at)
331	Clec4e (1420330_at)	Lcn2 (1427747_a_at)	Igfbp6 (1417933_at)	2610019F03Rik (1428357_at)	Pnkp (1416378_at)	Spop (1416524_at)	Hs6st1 /// LOC100047260 (1417293_at)	Lancl1 (1427011_a_at)	Ephx1 (1422438_at)	Stx17 (1427925_at)	Hras1 (1424132_at)	Donson (1426739_at)	Arap3 (1419833_s_at)
332	Clec4e (1420330_at)	Lcn2 (1427747_a_at)	Igfbp6 (1417933_at)	2610019F03Rik (1428357_at)	Pnkp (1416378_at)	Spop (1416524_at)	Hs6st1 /// LOC100047260 (1417293_at)	Lancl1 (1427011_a_at)	Smc4 (1452197_at)	Stx17 (1427925_at)	Hras1 (1424132_at)	Donson (1426739_at)	Arap3 (1419833_s_at)
333	Clec4e (1420330_at)	Lcn2 (1427747_a_at)	Igfbp6 (1417933_at)	2610019F03Rik (1428357_at)	Pnkp (1416378_at)	Spop (1416524_at)	Hs6st1 /// LOC100047260 (1417293_at)	Lancl1 (1427011_a_at)	Smc4 (1452197_at)	Ephx1 (1422438_at)	Hras1 (1424132_at)	Donson (1426739_at)	Arap3 (1419833_s_at)
334	Clec4e (1420330_at)	Lcn2 (1427747_a_at)	Igfbp6 (1417933_at)	2610019F03Rik (1428357_at)	Pnkp (1416378_at)	Spop (1416524_at)	Hs6st1 /// LOC100047260 (1417293_at)	Lancl1 (1427011_a_at)	Smc4 (1452197_at)	Ephx1 (1422438_at)	Stx17 (1427925_at)	Hras1 (1424132_at)	Arap3 (1419833_s_at)
335	Clec4e (1420330_at)	Lcn2 (1427747_a_at)	2610019F03Rik (1428357_at)	Rangap1 (1451092_a_at)	Ctbs (1452504_s_at)	Sh3glb1 (1418012_at)	Ccdc52 (1427030_at)	Hs6st1 /// LOC100047260 (1417293_at)	Lancl1 (1427011_a_at)	Smc4 (1452197_at)	Iqgap1 (1434998_at)	9130221H12Rik /// Zfp526 (1429800_at)	Stx17 (1427925_at)	Hras1 (1424132_at)	Donson (1426739_at)	Msh2 (1416988_at)	Ms4a7 (1424754_at)
336	Clec4e (1420330_at)	Lcn2 (1427747_a_at)	2610019F03Rik (1428357_at)	Rangap1 (1451092_a_at)	Pnkp (1416378_at)	Sh3glb1 (1418012_at)	Ccdc52 (1427030_at)	Hs6st1 /// LOC100047260 (1417293_at)	Lancl1 (1427011_a_at)	Smc4 (1452197_at)	9130221H12Rik /// Zfp526 (1429800_at)	Stx17 (1427925_at)	Hras1 (1424132_at)	Pten (1454722_at)	Donson (1426739_at)	Msh2 (1416988_at)	Ms4a7 (1424754_at)	Mical1 (1416759_at)
337	Clec4e (1420330_at)	Lcn2 (1427747_a_at)	2610019F03Rik (1428357_at)	Pnkp (1416378_at)	Spop (1416524_at)	Ctbs (1452504_s_at)	Ccdc52 (1427030_at)	Hs6st1 /// LOC100047260 (1417293_at)	Lancl1 (1427011_a_at)	Smc4 (1452197_at)	9130221H12Rik /// Zfp526 (1429800_at)	Stx17 (1427925_at)	Hras1 (1424132_at)	Ppargc1b (1449945_at)	Donson (1426739_at)	Msh2 (1416988_at)	Slc1a5 (1416629_at)	Ms4a7 (1424754_at)
338	Clec4e (1420330_at)	Lcn2 (1427747_a_at)	2610019F03Rik (1428357_at)	Pnkp (1416378_at)	Spop (1416524_at)	Ctbs (1452504_s_at)	Ccdc52 (1427030_at)	Hs6st1 /// LOC100047260 (1417293_at)	Lancl1 (1427011_a_at)	Smc4 (1452197_at)	9130221H12Rik /// Zfp526 (1429800_at)	Ephx1 (1422438_at)	Stx17 (1427925_at)	Hras1 (1424132_at)	Donson (1426739_at)	Msh2 (1416988_at)	Ms4a7 (1424754_at)
339	Clec4e (1420330_at)	Lcn2 (1427747_a_at)	Igfbp6 (1417933_at)	Pnkp (1416378_at)	Spop (1416524_at)	Ctbs (1452504_s_at)	Hs6st1 /// LOC100047260 (1417293_at)	Lancl1 (1427011_a_at)	Smc4 (1452197_at)	Ccr7 (1423466_at)	Ephx1 (1422438_at)	Stx17 (1427925_at)	Hras1 (1424132_at)	Ttc3 (1448361_at)	Donson (1426739_at)
340	Clec4e (1420330_at)	Lcn2 (1427747_a_at)	Igfbp6 (1417933_at)	2610019F03Rik (1428357_at)	Pnkp (1416378_at)	Ctbs (1452504_s_at)	Hs6st1 /// LOC100047260 (1417293_at)	Lancl1 (1427011_a_at)	Smc4 (1452197_at)	Ran (1460551_at)	Ephx1 (1422438_at)	Stx17 (1427925_at)	Hras1 (1424132_at)	Donson (1426739_at)
341	Clec4e (1420330_at)	Lcn2 (1427747_a_at)	Igfbp6 (1417933_at)	2610019F03Rik (1428357_at)	Pnkp (1416378_at)	Spop (1416524_at)	Hs6st1 /// LOC100047260 (1417293_at)	Lancl1 (1427011_a_at)	Smc4 (1452197_at)	Ephx1 (1422438_at)	Stx17 (1427925_at)	Hras1 (1424132_at)	Donson (1426739_at)
342	Clec4e (1420330_at)	Lcn2 (1427747_a_at)	2610019F03Rik (1428357_at)	Rangap1 (1451092_a_at)	Sh3glb1 (1418012_at)	Ccdc52 (1427030_at)	Snx18 (1416359_at)	Lancl1 (1427011_a_at)	Smc4 (1452197_at)	9130221H12Rik /// Zfp526 (1429800_at)	Stx17 (1427925_at)	Hras1 (1424132_at)	Donson (1426739_at)	Msh2 (1416988_at)	Ndst1 (1460436_at)	Ms4a7 (1424754_at)	Notch1 (1418634_at)
343	Clec4e (1420330_at)	Lcn2 (1427747_a_at)	2610019F03Rik (1428357_at)	Rangap1 (1451092_a_at)	Sh3glb1 (1418012_at)	Ccdc52 (1427030_at)	Hs6st1 /// LOC100047260 (1417293_at)	Snx18 (1416359_at)	Lancl1 (1427011_a_at)	9130221H12Rik /// Zfp526 (1429800_at)	Stx17 (1427925_at)	Hras1 (1424132_at)	Donson (1426739_at)	Msh2 (1416988_at)	Ndst1 (1460436_at)	Ms4a7 (1424754_at)	Notch1 (1418634_at)
344	Clec4e (1420330_at)	Lcn2 (1427747_a_at)	2610019F03Rik (1428357_at)	Rangap1 (1451092_a_at)	Sh3glb1 (1418012_at)	Ccdc52 (1427030_at)	Hs6st1 /// LOC100047260 (1417293_at)	Snx18 (1416359_at)	Lancl1 (1427011_a_at)	Smc4 (1452197_at)	9130221H12Rik /// Zfp526 (1429800_at)	Hras1 (1424132_at)	Donson (1426739_at)	Msh2 (1416988_at)	Ndst1 (1460436_at)	Ms4a7 (1424754_at)	Notch1 (1418634_at)
345	Clec4e (1420330_at)	Lcn2 (1427747_a_at)	2610019F03Rik (1428357_at)	Rangap1 (1451092_a_at)	Sh3glb1 (1418012_at)	Ccdc52 (1427030_at)	Hs6st1 /// LOC100047260 (1417293_at)	Snx18 (1416359_at)	Lancl1 (1427011_a_at)	Smc4 (1452197_at)	9130221H12Rik /// Zfp526 (1429800_at)	Stx17 (1427925_at)	Hras1 (1424132_at)	Msh2 (1416988_at)	Ndst1 (1460436_at)	Ms4a7 (1424754_at)	Notch1 (1418634_at)
346	Clec4e (1420330_at)	Lcn2 (1427747_a_at)	2610019F03Rik (1428357_at)	Rangap1 (1451092_a_at)	Ctbs (1452504_s_at)	Sh3glb1 (1418012_at)	Ccdc52 (1427030_at)	Snx18 (1416359_at)	Smc4 (1452197_at)	9130221H12Rik /// Zfp526 (1429800_at)	Stx17 (1427925_at)	Hras1 (1424132_at)	Donson (1426739_at)	Msh2 (1416988_at)	Ms4a7 (1424754_at)
347	Clec4e (1420330_at)	Lcn2 (1427747_a_at)	2610019F03Rik (1428357_at)	Rangap1 (1451092_a_at)	Ctbs (1452504_s_at)	Sh3glb1 (1418012_at)	Ccdc52 (1427030_at)	Snx18 (1416359_at)	Lancl1 (1427011_a_at)	9130221H12Rik /// Zfp526 (1429800_at)	Stx17 (1427925_at)	Hras1 (1424132_at)	Donson (1426739_at)	Msh2 (1416988_at)	Ms4a7 (1424754_at)
348	Clec4e (1420330_at)	Lcn2 (1427747_a_at)	2610019F03Rik (1428357_at)	Rangap1 (1451092_a_at)	Ctbs (1452504_s_at)	Sh3glb1 (1418012_at)	Ccdc52 (1427030_at)	Snx18 (1416359_at)	Lancl1 (1427011_a_at)	Smc4 (1452197_at)	9130221H12Rik /// Zfp526 (1429800_at)	Hras1 (1424132_at)	Donson (1426739_at)	Msh2 (1416988_at)	Ms4a7 (1424754_at)
349	Clec4e (1420330_at)	Lcn2 (1427747_a_at)	2610019F03Rik (1428357_at)	Rangap1 (1451092_a_at)	Ctbs (1452504_s_at)	Sh3glb1 (1418012_at)	Ccdc52 (1427030_at)	Snx18 (1416359_at)	Lancl1 (1427011_a_at)	Smc4 (1452197_at)	9130221H12Rik /// Zfp526 (1429800_at)	Stx17 (1427925_at)	Hras1 (1424132_at)	Msh2 (1416988_at)	Ms4a7 (1424754_at)
350	Clec4e (1420330_at)	Lcn2 (1427747_a_at)	2610019F03Rik (1428357_at)	Rangap1 (1451092_a_at)	Ctbs (1452504_s_at)	Sh3glb1 (1418012_at)	Ccdc52 (1427030_at)	Hs6st1 /// LOC100047260 (1417293_at)	Snx18 (1416359_at)	9130221H12Rik /// Zfp526 (1429800_at)	Stx17 (1427925_at)	Hras1 (1424132_at)	Donson (1426739_at)	Msh2 (1416988_at)	Ms4a7 (1424754_at)
351	Clec4e (1420330_at)	Lcn2 (1427747_a_at)	2610019F03Rik (1428357_at)	Rangap1 (1451092_a_at)	Ctbs (1452504_s_at)	Sh3glb1 (1418012_at)	Ccdc52 (1427030_at)	Hs6st1 /// LOC100047260 (1417293_at)	Snx18 (1416359_at)	Smc4 (1452197_at)	9130221H12Rik /// Zfp526 (1429800_at)	Hras1 (1424132_at)	Donson (1426739_at)	Msh2 (1416988_at)	Ms4a7 (1424754_at)
352	Clec4e (1420330_at)	Lcn2 (1427747_a_at)	2610019F03Rik (1428357_at)	Rangap1 (1451092_a_at)	Ctbs (1452504_s_at)	Sh3glb1 (1418012_at)	Ccdc52 (1427030_at)	Hs6st1 /// LOC100047260 (1417293_at)	Snx18 (1416359_at)	Smc4 (1452197_at)	9130221H12Rik /// Zfp526 (1429800_at)	Stx17 (1427925_at)	Hras1 (1424132_at)	Msh2 (1416988_at)	Ms4a7 (1424754_at)
353	Clec4e (1420330_at)	Lcn2 (1427747_a_at)	2610019F03Rik (1428357_at)	Rangap1 (1451092_a_at)	Ctbs (1452504_s_at)	Sh3glb1 (1418012_at)	Ccdc52 (1427030_at)	Hs6st1 /// LOC100047260 (1417293_at)	Snx18 (1416359_at)	Lancl1 (1427011_a_at)	9130221H12Rik /// Zfp526 (1429800_at)	Hras1 (1424132_at)	Donson (1426739_at)	Msh2 (1416988_at)	Ms4a7 (1424754_at)
354	Clec4e (1420330_at)	Lcn2 (1427747_a_at)	2610019F03Rik (1428357_at)	Rangap1 (1451092_a_at)	Ctbs (1452504_s_at)	Sh3glb1 (1418012_at)	Ccdc52 (1427030_at)	Hs6st1 /// LOC100047260 (1417293_at)	Snx18 (1416359_at)	Lancl1 (1427011_a_at)	9130221H12Rik /// Zfp526 (1429800_at)	Stx17 (1427925_at)	Hras1 (1424132_at)	Msh2 (1416988_at)	Ms4a7 (1424754_at)
355	Clec4e (1420330_at)	Lcn2 (1427747_a_at)	2610019F03Rik (1428357_at)	Rangap1 (1451092_a_at)	Ctbs (1452504_s_at)	Sh3glb1 (1418012_at)	Ccdc52 (1427030_at)	Hs6st1 /// LOC100047260 (1417293_at)	Snx18 (1416359_at)	Lancl1 (1427011_a_at)	Smc4 (1452197_at)	9130221H12Rik /// Zfp526 (1429800_at)	Hras1 (1424132_at)	Msh2 (1416988_at)	Ms4a7 (1424754_at)
356	Clec4e (1420330_at)	Lcn2 (1427747_a_at)	2610019F03Rik (1428357_at)	Rangap1 (1451092_a_at)	Pnkp (1416378_at)	Sh3glb1 (1418012_at)	Ccdc52 (1427030_at)	Smc4 (1452197_at)	9130221H12Rik /// Zfp526 (1429800_at)	Stx17 (1427925_at)	Hras1 (1424132_at)	Pten (1454722_at)	Donson (1426739_at)	Msh2 (1416988_at)	Ms4a7 (1424754_at)	Arpc5 (1448129_at)	Ddx17 (1437773_x_at)
357	Clec4e (1420330_at)	Lcn2 (1427747_a_at)	2610019F03Rik (1428357_at)	Rangap1 (1451092_a_at)	Pnkp (1416378_at)	Sh3glb1 (1418012_at)	Ccdc52 (1427030_at)	Lancl1 (1427011_a_at)	9130221H12Rik /// Zfp526 (1429800_at)	Stx17 (1427925_at)	Hras1 (1424132_at)	Pten (1454722_at)	Donson (1426739_at)	Msh2 (1416988_at)	Ms4a7 (1424754_at)	Arpc5 (1448129_at)	Fxyd2 (1449883_at)
358	Clec4e (1420330_at)	Lcn2 (1427747_a_at)	2610019F03Rik (1428357_at)	Rangap1 (1451092_a_at)	Pnkp (1416378_at)	Sh3glb1 (1418012_at)	Ccdc52 (1427030_at)	Lancl1 (1427011_a_at)	Smc4 (1452197_at)	9130221H12Rik /// Zfp526 (1429800_at)	Hras1 (1424132_at)	Pten (1454722_at)	Donson (1426739_at)	Msh2 (1416988_at)	Ms4a7 (1424754_at)	Arpc5 (1448129_at)	Fxyd2 (1449883_at)
359	Clec4e (1420330_at)	Lcn2 (1427747_a_at)	2610019F03Rik (1428357_at)	Rangap1 (1451092_a_at)	Pnkp (1416378_at)	Sh3glb1 (1418012_at)	Ccdc52 (1427030_at)	Lancl1 (1427011_a_at)	Smc4 (1452197_at)	9130221H12Rik /// Zfp526 (1429800_at)	Stx17 (1427925_at)	Hras1 (1424132_at)	Pten (1454722_at)	Msh2 (1416988_at)	Ms4a7 (1424754_at)	Arpc5 (1448129_at)	Fxyd2 (1449883_at)
360	Clec4e (1420330_at)	Lcn2 (1427747_a_at)	2610019F03Rik (1428357_at)	Rangap1 (1451092_a_at)	Pnkp (1416378_at)	Sh3glb1 (1418012_at)	Ccdc52 (1427030_at)	Hs6st1 /// LOC100047260 (1417293_at)	9130221H12Rik /// Zfp526 (1429800_at)	Stx17 (1427925_at)	Hras1 (1424132_at)	Pten (1454722_at)	Donson (1426739_at)	Msh2 (1416988_at)	Ms4a7 (1424754_at)	Arpc5 (1448129_at)
361	Clec4e (1420330_at)	Lcn2 (1427747_a_at)	2610019F03Rik (1428357_at)	Rangap1 (1451092_a_at)	Pnkp (1416378_at)	Sh3glb1 (1418012_at)	Ccdc52 (1427030_at)	Hs6st1 /// LOC100047260 (1417293_at)	Smc4 (1452197_at)	9130221H12Rik /// Zfp526 (1429800_at)	Hras1 (1424132_at)	Pten (1454722_at)	Donson (1426739_at)	Msh2 (1416988_at)	Ms4a7 (1424754_at)	Arpc5 (1448129_at)
362	Clec4e (1420330_at)	Lcn2 (1427747_a_at)	2610019F03Rik (1428357_at)	Rangap1 (1451092_a_at)	Pnkp (1416378_at)	Sh3glb1 (1418012_at)	Ccdc52 (1427030_at)	Hs6st1 /// LOC100047260 (1417293_at)	Smc4 (1452197_at)	9130221H12Rik /// Zfp526 (1429800_at)	Stx17 (1427925_at)	Hras1 (1424132_at)	Pten (1454722_at)	Msh2 (1416988_at)	Ms4a7 (1424754_at)	Arpc5 (1448129_at)
363	Clec4e (1420330_at)	Lcn2 (1427747_a_at)	2610019F03Rik (1428357_at)	Rangap1 (1451092_a_at)	Pnkp (1416378_at)	Sh3glb1 (1418012_at)	Ccdc52 (1427030_at)	Hs6st1 /// LOC100047260 (1417293_at)	Lancl1 (1427011_a_at)	9130221H12Rik /// Zfp526 (1429800_at)	Hras1 (1424132_at)	Pten (1454722_at)	Donson (1426739_at)	Msh2 (1416988_at)	Ms4a7 (1424754_at)	Arpc5 (1448129_at)
364	Clec4e (1420330_at)	Lcn2 (1427747_a_at)	2610019F03Rik (1428357_at)	Rangap1 (1451092_a_at)	Pnkp (1416378_at)	Sh3glb1 (1418012_at)	Ccdc52 (1427030_at)	Hs6st1 /// LOC100047260 (1417293_at)	Lancl1 (1427011_a_at)	9130221H12Rik /// Zfp526 (1429800_at)	Stx17 (1427925_at)	Hras1 (1424132_at)	Pten (1454722_at)	Msh2 (1416988_at)	Ms4a7 (1424754_at)	Arpc5 (1448129_at)
365	Clec4e (1420330_at)	Lcn2 (1427747_a_at)	2610019F03Rik (1428357_at)	Rangap1 (1451092_a_at)	Pnkp (1416378_at)	Sh3glb1 (1418012_at)	Ccdc52 (1427030_at)	Hs6st1 /// LOC100047260 (1417293_at)	Lancl1 (1427011_a_at)	Smc4 (1452197_at)	9130221H12Rik /// Zfp526 (1429800_at)	Hras1 (1424132_at)	Pten (1454722_at)	Msh2 (1416988_at)	Ms4a7 (1424754_at)	Arpc5 (1448129_at)
366	Clec4e (1420330_at)	Lcn2 (1427747_a_at)	2610019F03Rik (1428357_at)	Rangap1 (1451092_a_at)	Pnkp (1416378_at)	Ctbs (1452504_s_at)	Sh3glb1 (1418012_at)	Ccdc52 (1427030_at)	9130221H12Rik /// Zfp526 (1429800_at)	Stx17 (1427925_at)	Hras1 (1424132_at)	Donson (1426739_at)	Msh2 (1416988_at)	Ms4a7 (1424754_at)
367	Clec4e (1420330_at)	Lcn2 (1427747_a_at)	2610019F03Rik (1428357_at)	Rangap1 (1451092_a_at)	Pnkp (1416378_at)	Ctbs (1452504_s_at)	Sh3glb1 (1418012_at)	Ccdc52 (1427030_at)	Smc4 (1452197_at)	9130221H12Rik /// Zfp526 (1429800_at)	Hras1 (1424132_at)	Donson (1426739_at)	Msh2 (1416988_at)	Ms4a7 (1424754_at)
368	Clec4e (1420330_at)	Lcn2 (1427747_a_at)	2610019F03Rik (1428357_at)	Rangap1 (1451092_a_at)	Pnkp (1416378_at)	Ctbs (1452504_s_at)	Sh3glb1 (1418012_at)	Ccdc52 (1427030_at)	Smc4 (1452197_at)	9130221H12Rik /// Zfp526 (1429800_at)	Stx17 (1427925_at)	Hras1 (1424132_at)	Msh2 (1416988_at)	Ms4a7 (1424754_at)
369	Clec4e (1420330_at)	Lcn2 (1427747_a_at)	2610019F03Rik (1428357_at)	Rangap1 (1451092_a_at)	Pnkp (1416378_at)	Ctbs (1452504_s_at)	Sh3glb1 (1418012_at)	Ccdc52 (1427030_at)	Lancl1 (1427011_a_at)	9130221H12Rik /// Zfp526 (1429800_at)	Hras1 (1424132_at)	Donson (1426739_at)	Msh2 (1416988_at)	Ms4a7 (1424754_at)
370	Clec4e (1420330_at)	Lcn2 (1427747_a_at)	2610019F03Rik (1428357_at)	Rangap1 (1451092_a_at)	Pnkp (1416378_at)	Ctbs (1452504_s_at)	Sh3glb1 (1418012_at)	Ccdc52 (1427030_at)	Lancl1 (1427011_a_at)	9130221H12Rik /// Zfp526 (1429800_at)	Stx17 (1427925_at)	Hras1 (1424132_at)	Msh2 (1416988_at)	Ms4a7 (1424754_at)
371	Clec4e (1420330_at)	Lcn2 (1427747_a_at)	2610019F03Rik (1428357_at)	Rangap1 (1451092_a_at)	Pnkp (1416378_at)	Ctbs (1452504_s_at)	Sh3glb1 (1418012_at)	Ccdc52 (1427030_at)	Lancl1 (1427011_a_at)	Smc4 (1452197_at)	9130221H12Rik /// Zfp526 (1429800_at)	Hras1 (1424132_at)	Msh2 (1416988_at)	Ms4a7 (1424754_at)
372	Clec4e (1420330_at)	Lcn2 (1427747_a_at)	2610019F03Rik (1428357_at)	Rangap1 (1451092_a_at)	Pnkp (1416378_at)	Ctbs (1452504_s_at)	Sh3glb1 (1418012_at)	Ccdc52 (1427030_at)	Hs6st1 /// LOC100047260 (1417293_at)	9130221H12Rik /// Zfp526 (1429800_at)	Hras1 (1424132_at)	Donson (1426739_at)	Msh2 (1416988_at)	Ms4a7 (1424754_at)
373	Clec4e (1420330_at)	Lcn2 (1427747_a_at)	2610019F03Rik (1428357_at)	Rangap1 (1451092_a_at)	Pnkp (1416378_at)	Ctbs (1452504_s_at)	Sh3glb1 (1418012_at)	Ccdc52 (1427030_at)	Hs6st1 /// LOC100047260 (1417293_at)	9130221H12Rik /// Zfp526 (1429800_at)	Stx17 (1427925_at)	Hras1 (1424132_at)	Msh2 (1416988_at)	Ms4a7 (1424754_at)
374	Clec4e (1420330_at)	Lcn2 (1427747_a_at)	2610019F03Rik (1428357_at)	Rangap1 (1451092_a_at)	Pnkp (1416378_at)	Ctbs (1452504_s_at)	Sh3glb1 (1418012_at)	Ccdc52 (1427030_at)	Hs6st1 /// LOC100047260 (1417293_at)	Smc4 (1452197_at)	9130221H12Rik /// Zfp526 (1429800_at)	Hras1 (1424132_at)	Msh2 (1416988_at)	Ms4a7 (1424754_at)
375	Clec4e (1420330_at)	Lcn2 (1427747_a_at)	2610019F03Rik (1428357_at)	Rangap1 (1451092_a_at)	Pnkp (1416378_at)	Ctbs (1452504_s_at)	Sh3glb1 (1418012_at)	Ccdc52 (1427030_at)	Hs6st1 /// LOC100047260 (1417293_at)	Lancl1 (1427011_a_at)	9130221H12Rik /// Zfp526 (1429800_at)	Hras1 (1424132_at)	Msh2 (1416988_at)	Ms4a7 (1424754_at)
376	Clec4e (1420330_at)	Lcn2 (1427747_a_at)	Igfbp6 (1417933_at)	Ctbs (1452504_s_at)	Sh3glb1 (1418012_at)	Lancl1 (1427011_a_at)	Dusp10 (1417164_at)	Smc4 (1452197_at)	Ran (1460551_at)	Ccr7 (1423466_at)	Ephx1 (1422438_at)	Stx17 (1427925_at)	Arpc1b (1416226_at)	Hras1 (1424132_at)	Donson (1426739_at)
377	Clec4e (1420330_at)	Lcn2 (1427747_a_at)	Igfbp6 (1417933_at)	Ctbs (1452504_s_at)	Sh3glb1 (1418012_at)	Hs6st1 /// LOC100047260 (1417293_at)	Dusp10 (1417164_at)	Smc4 (1452197_at)	Ran (1460551_at)	Ccr7 (1423466_at)	Ephx1 (1422438_at)	Stx17 (1427925_at)	Arpc1b (1416226_at)	Hras1 (1424132_at)	Donson (1426739_at)
378	Clec4e (1420330_at)	Lcn2 (1427747_a_at)	Igfbp6 (1417933_at)	Ctbs (1452504_s_at)	Sh3glb1 (1418012_at)	Hs6st1 /// LOC100047260 (1417293_at)	Lancl1 (1427011_a_at)	Dusp10 (1417164_at)	Ran (1460551_at)	Ccr7 (1423466_at)	Ephx1 (1422438_at)	Stx17 (1427925_at)	Arpc1b (1416226_at)	Hras1 (1424132_at)	Donson (1426739_at)
379	Clec4e (1420330_at)	Lcn2 (1427747_a_at)	Igfbp6 (1417933_at)	Ctbs (1452504_s_at)	Sh3glb1 (1418012_at)	Hs6st1 /// LOC100047260 (1417293_at)	Lancl1 (1427011_a_at)	Dusp10 (1417164_at)	Smc4 (1452197_at)	Ran (1460551_at)	Ccr7 (1423466_at)	Ephx1 (1422438_at)	Arpc1b (1416226_at)	Hras1 (1424132_at)	Donson (1426739_at)
380	Clec4e (1420330_at)	Lcn2 (1427747_a_at)	Igfbp6 (1417933_at)	Spop (1416524_at)	Lancl1 (1427011_a_at)	Dusp10 (1417164_at)	Smc4 (1452197_at)	Ccr7 (1423466_at)	Ephx1 (1422438_at)	Stx17 (1427925_at)	Arpc1b (1416226_at)	Hras1 (1424132_at)	Ttc3 (1448361_at)	Donson (1426739_at)
381	Clec4e (1420330_at)	Lcn2 (1427747_a_at)	Igfbp6 (1417933_at)	Spop (1416524_at)	Hs6st1 /// LOC100047260 (1417293_at)	Dusp10 (1417164_at)	Smc4 (1452197_at)	Ccr7 (1423466_at)	Ephx1 (1422438_at)	Stx17 (1427925_at)	Arpc1b (1416226_at)	Hras1 (1424132_at)	Ttc3 (1448361_at)	Donson (1426739_at)
382	Clec4e (1420330_at)	Lcn2 (1427747_a_at)	Igfbp6 (1417933_at)	Spop (1416524_at)	Hs6st1 /// LOC100047260 (1417293_at)	Lancl1 (1427011_a_at)	Dusp10 (1417164_at)	Ccr7 (1423466_at)	Ephx1 (1422438_at)	Stx17 (1427925_at)	Arpc1b (1416226_at)	Hras1 (1424132_at)	Ttc3 (1448361_at)	Donson (1426739_at)
383	Clec4e (1420330_at)	Lcn2 (1427747_a_at)	Igfbp6 (1417933_at)	Spop (1416524_at)	Hs6st1 /// LOC100047260 (1417293_at)	Lancl1 (1427011_a_at)	Dusp10 (1417164_at)	Smc4 (1452197_at)	Ccr7 (1423466_at)	Stx17 (1427925_at)	Arpc1b (1416226_at)	Hras1 (1424132_at)	Ttc3 (1448361_at)	Donson (1426739_at)
384	Clec4e (1420330_at)	Lcn2 (1427747_a_at)	Igfbp6 (1417933_at)	Spop (1416524_at)	Hs6st1 /// LOC100047260 (1417293_at)	Lancl1 (1427011_a_at)	Dusp10 (1417164_at)	Smc4 (1452197_at)	Ccr7 (1423466_at)	Ephx1 (1422438_at)	Arpc1b (1416226_at)	Hras1 (1424132_at)	Ttc3 (1448361_at)	Donson (1426739_at)
385	Clec4e (1420330_at)	Lcn2 (1427747_a_at)	Igfbp6 (1417933_at)	Spop (1416524_at)	Hs6st1 /// LOC100047260 (1417293_at)	Lancl1 (1427011_a_at)	Dusp10 (1417164_at)	Smc4 (1452197_at)	Ccr7 (1423466_at)	Ephx1 (1422438_at)	Stx17 (1427925_at)	Arpc1b (1416226_at)	Hras1 (1424132_at)	Ttc3 (1448361_at)
386	Clec4e (1420330_at)	Lcn2 (1427747_a_at)	Igfbp6 (1417933_at)	Spop (1416524_at)	Ctbs (1452504_s_at)	Dusp10 (1417164_at)	Smc4 (1452197_at)	Ccr7 (1423466_at)	Ephx1 (1422438_at)	Stx17 (1427925_at)	Arpc1b (1416226_at)	Hras1 (1424132_at)	Ttc3 (1448361_at)	Donson (1426739_at)
387	Clec4e (1420330_at)	Lcn2 (1427747_a_at)	Igfbp6 (1417933_at)	Spop (1416524_at)	Ctbs (1452504_s_at)	Lancl1 (1427011_a_at)	Dusp10 (1417164_at)	Ccr7 (1423466_at)	Ephx1 (1422438_at)	Stx17 (1427925_at)	Arpc1b (1416226_at)	Hras1 (1424132_at)	Ttc3 (1448361_at)	Donson (1426739_at)
388	Clec4e (1420330_at)	Lcn2 (1427747_a_at)	Igfbp6 (1417933_at)	Spop (1416524_at)	Ctbs (1452504_s_at)	Lancl1 (1427011_a_at)	Dusp10 (1417164_at)	Smc4 (1452197_at)	Ccr7 (1423466_at)	Stx17 (1427925_at)	Arpc1b (1416226_at)	Hras1 (1424132_at)	Ttc3 (1448361_at)	Donson (1426739_at)
389	Clec4e (1420330_at)	Lcn2 (1427747_a_at)	Igfbp6 (1417933_at)	Spop (1416524_at)	Ctbs (1452504_s_at)	Lancl1 (1427011_a_at)	Dusp10 (1417164_at)	Smc4 (1452197_at)	Ccr7 (1423466_at)	Ephx1 (1422438_at)	Arpc1b (1416226_at)	Hras1 (1424132_at)	Ttc3 (1448361_at)	Donson (1426739_at)
390	Clec4e (1420330_at)	Lcn2 (1427747_a_at)	Igfbp6 (1417933_at)	Spop (1416524_at)	Ctbs (1452504_s_at)	Lancl1 (1427011_a_at)	Dusp10 (1417164_at)	Smc4 (1452197_at)	Ccr7 (1423466_at)	Ephx1 (1422438_at)	Stx17 (1427925_at)	Arpc1b (1416226_at)	Hras1 (1424132_at)	Ttc3 (1448361_at)
391	Clec4e (1420330_at)	Lcn2 (1427747_a_at)	Igfbp6 (1417933_at)	Spop (1416524_at)	Ctbs (1452504_s_at)	Hs6st1 /// LOC100047260 (1417293_at)	Dusp10 (1417164_at)	Ccr7 (1423466_at)	Ephx1 (1422438_at)	Stx17 (1427925_at)	Arpc1b (1416226_at)	Hras1 (1424132_at)	Ttc3 (1448361_at)	Donson (1426739_at)
392	Clec4e (1420330_at)	Lcn2 (1427747_a_at)	Igfbp6 (1417933_at)	Spop (1416524_at)	Ctbs (1452504_s_at)	Hs6st1 /// LOC100047260 (1417293_at)	Dusp10 (1417164_at)	Smc4 (1452197_at)	Ccr7 (1423466_at)	Stx17 (1427925_at)	Arpc1b (1416226_at)	Hras1 (1424132_at)	Ttc3 (1448361_at)	Donson (1426739_at)
393	Clec4e (1420330_at)	Lcn2 (1427747_a_at)	Igfbp6 (1417933_at)	Spop (1416524_at)	Ctbs (1452504_s_at)	Hs6st1 /// LOC100047260 (1417293_at)	Dusp10 (1417164_at)	Smc4 (1452197_at)	Ccr7 (1423466_at)	Ephx1 (1422438_at)	Arpc1b (1416226_at)	Hras1 (1424132_at)	Ttc3 (1448361_at)	Donson (1426739_at)
394	Clec4e (1420330_at)	Lcn2 (1427747_a_at)	Igfbp6 (1417933_at)	Spop (1416524_at)	Ctbs (1452504_s_at)	Hs6st1 /// LOC100047260 (1417293_at)	Dusp10 (1417164_at)	Smc4 (1452197_at)	Ccr7 (1423466_at)	Ephx1 (1422438_at)	Stx17 (1427925_at)	Arpc1b (1416226_at)	Hras1 (1424132_at)	Ttc3 (1448361_at)
395	Clec4e (1420330_at)	Lcn2 (1427747_a_at)	Igfbp6 (1417933_at)	Spop (1416524_at)	Ctbs (1452504_s_at)	Hs6st1 /// LOC100047260 (1417293_at)	Lancl1 (1427011_a_at)	Dusp10 (1417164_at)	Ccr7 (1423466_at)	Stx17 (1427925_at)	Arpc1b (1416226_at)	Hras1 (1424132_at)	Ttc3 (1448361_at)	Donson (1426739_at)
396	Clec4e (1420330_at)	Lcn2 (1427747_a_at)	Igfbp6 (1417933_at)	Spop (1416524_at)	Ctbs (1452504_s_at)	Hs6st1 /// LOC100047260 (1417293_at)	Lancl1 (1427011_a_at)	Dusp10 (1417164_at)	Ccr7 (1423466_at)	Ephx1 (1422438_at)	Arpc1b (1416226_at)	Hras1 (1424132_at)	Ttc3 (1448361_at)	Donson (1426739_at)
397	Clec4e (1420330_at)	Lcn2 (1427747_a_at)	Igfbp6 (1417933_at)	Spop (1416524_at)	Ctbs (1452504_s_at)	Hs6st1 /// LOC100047260 (1417293_at)	Lancl1 (1427011_a_at)	Dusp10 (1417164_at)	Ccr7 (1423466_at)	Ephx1 (1422438_at)	Stx17 (1427925_at)	Arpc1b (1416226_at)	Hras1 (1424132_at)	Ttc3 (1448361_at)
398	Clec4e (1420330_at)	Lcn2 (1427747_a_at)	Igfbp6 (1417933_at)	Spop (1416524_at)	Ctbs (1452504_s_at)	Hs6st1 /// LOC100047260 (1417293_at)	Lancl1 (1427011_a_at)	Dusp10 (1417164_at)	Smc4 (1452197_at)	Ccr7 (1423466_at)	Arpc1b (1416226_at)	Hras1 (1424132_at)	Ttc3 (1448361_at)	Donson (1426739_at)
399	Clec4e (1420330_at)	Lcn2 (1427747_a_at)	Igfbp6 (1417933_at)	Spop (1416524_at)	Ctbs (1452504_s_at)	Hs6st1 /// LOC100047260 (1417293_at)	Lancl1 (1427011_a_at)	Dusp10 (1417164_at)	Smc4 (1452197_at)	Ccr7 (1423466_at)	Stx17 (1427925_at)	Arpc1b (1416226_at)	Hras1 (1424132_at)	Ttc3 (1448361_at)
400	Clec4e (1420330_at)	Lcn2 (1427747_a_at)	Igfbp6 (1417933_at)	Spop (1416524_at)	Ctbs (1452504_s_at)	Hs6st1 /// LOC100047260 (1417293_at)	Lancl1 (1427011_a_at)	Dusp10 (1417164_at)	Smc4 (1452197_at)	Ccr7 (1423466_at)	Ephx1 (1422438_at)	Arpc1b (1416226_at)	Hras1 (1424132_at)	Ttc3 (1448361_at)
401	Clec4e (1420330_at)	Lcn2 (1427747_a_at)	Igfbp6 (1417933_at)	Pnkp (1416378_at)	Ctbs (1452504_s_at)	Sh3glb1 (1418012_at)	Dusp10 (1417164_at)	Smc4 (1452197_at)	Ran (1460551_at)	Ccr7 (1423466_at)	Ephx1 (1422438_at)	Stx17 (1427925_at)	Hras1 (1424132_at)	Donson (1426739_at)
402	Clec4e (1420330_at)	Lcn2 (1427747_a_at)	Igfbp6 (1417933_at)	Pnkp (1416378_at)	Ctbs (1452504_s_at)	Sh3glb1 (1418012_at)	Lancl1 (1427011_a_at)	Dusp10 (1417164_at)	Ran (1460551_at)	Ccr7 (1423466_at)	Ephx1 (1422438_at)	Stx17 (1427925_at)	Hras1 (1424132_at)	Donson (1426739_at)
403	Clec4e (1420330_at)	Lcn2 (1427747_a_at)	Igfbp6 (1417933_at)	Pnkp (1416378_at)	Ctbs (1452504_s_at)	Sh3glb1 (1418012_at)	Lancl1 (1427011_a_at)	Dusp10 (1417164_at)	Smc4 (1452197_at)	Ran (1460551_at)	Ccr7 (1423466_at)	Stx17 (1427925_at)	Hras1 (1424132_at)	Donson (1426739_at)
404	Clec4e (1420330_at)	Lcn2 (1427747_a_at)	Igfbp6 (1417933_at)	Pnkp (1416378_at)	Ctbs (1452504_s_at)	Sh3glb1 (1418012_at)	Lancl1 (1427011_a_at)	Dusp10 (1417164_at)	Smc4 (1452197_at)	Ran (1460551_at)	Ccr7 (1423466_at)	Ephx1 (1422438_at)	Hras1 (1424132_at)	Donson (1426739_at)
405	Clec4e (1420330_at)	Lcn2 (1427747_a_at)	Igfbp6 (1417933_at)	Pnkp (1416378_at)	Ctbs (1452504_s_at)	Sh3glb1 (1418012_at)	Lancl1 (1427011_a_at)	Dusp10 (1417164_at)	Smc4 (1452197_at)	Ran (1460551_at)	Ccr7 (1423466_at)	Ephx1 (1422438_at)	Stx17 (1427925_at)	Hras1 (1424132_at)
406	Clec4e (1420330_at)	Lcn2 (1427747_a_at)	Igfbp6 (1417933_at)	Pnkp (1416378_at)	Ctbs (1452504_s_at)	Sh3glb1 (1418012_at)	Hs6st1 /// LOC100047260 (1417293_at)	Dusp10 (1417164_at)	Ran (1460551_at)	Ccr7 (1423466_at)	Ephx1 (1422438_at)	Stx17 (1427925_at)	Hras1 (1424132_at)	Donson (1426739_at)
407	Clec4e (1420330_at)	Lcn2 (1427747_a_at)	Igfbp6 (1417933_at)	Pnkp (1416378_at)	Ctbs (1452504_s_at)	Sh3glb1 (1418012_at)	Hs6st1 /// LOC100047260 (1417293_at)	Dusp10 (1417164_at)	Smc4 (1452197_at)	Ran (1460551_at)	Ccr7 (1423466_at)	Stx17 (1427925_at)	Hras1 (1424132_at)	Donson (1426739_at)
408	Clec4e (1420330_at)	Lcn2 (1427747_a_at)	Igfbp6 (1417933_at)	Pnkp (1416378_at)	Ctbs (1452504_s_at)	Sh3glb1 (1418012_at)	Hs6st1 /// LOC100047260 (1417293_at)	Dusp10 (1417164_at)	Smc4 (1452197_at)	Ran (1460551_at)	Ccr7 (1423466_at)	Ephx1 (1422438_at)	Hras1 (1424132_at)	Donson (1426739_at)
409	Clec4e (1420330_at)	Lcn2 (1427747_a_at)	Igfbp6 (1417933_at)	Pnkp (1416378_at)	Ctbs (1452504_s_at)	Sh3glb1 (1418012_at)	Hs6st1 /// LOC100047260 (1417293_at)	Dusp10 (1417164_at)	Smc4 (1452197_at)	Ran (1460551_at)	Ccr7 (1423466_at)	Ephx1 (1422438_at)	Stx17 (1427925_at)	Hras1 (1424132_at)
410	Clec4e (1420330_at)	Lcn2 (1427747_a_at)	Igfbp6 (1417933_at)	Pnkp (1416378_at)	Ctbs (1452504_s_at)	Sh3glb1 (1418012_at)	Hs6st1 /// LOC100047260 (1417293_at)	Lancl1 (1427011_a_at)	Dusp10 (1417164_at)	Ran (1460551_at)	Ccr7 (1423466_at)	Stx17 (1427925_at)	Hras1 (1424132_at)	Donson (1426739_at)
411	Clec4e (1420330_at)	Lcn2 (1427747_a_at)	Igfbp6 (1417933_at)	Pnkp (1416378_at)	Ctbs (1452504_s_at)	Sh3glb1 (1418012_at)	Hs6st1 /// LOC100047260 (1417293_at)	Lancl1 (1427011_a_at)	Dusp10 (1417164_at)	Ran (1460551_at)	Ccr7 (1423466_at)	Ephx1 (1422438_at)	Hras1 (1424132_at)	Donson (1426739_at)
412	Clec4e (1420330_at)	Lcn2 (1427747_a_at)	Igfbp6 (1417933_at)	Pnkp (1416378_at)	Ctbs (1452504_s_at)	Sh3glb1 (1418012_at)	Hs6st1 /// LOC100047260 (1417293_at)	Lancl1 (1427011_a_at)	Dusp10 (1417164_at)	Ran (1460551_at)	Ccr7 (1423466_at)	Ephx1 (1422438_at)	Stx17 (1427925_at)	Hras1 (1424132_at)
413	Clec4e (1420330_at)	Lcn2 (1427747_a_at)	Igfbp6 (1417933_at)	Pnkp (1416378_at)	Ctbs (1452504_s_at)	Sh3glb1 (1418012_at)	Hs6st1 /// LOC100047260 (1417293_at)	Lancl1 (1427011_a_at)	Dusp10 (1417164_at)	Smc4 (1452197_at)	Ran (1460551_at)	Ccr7 (1423466_at)	Hras1 (1424132_at)	Donson (1426739_at)
414	Clec4e (1420330_at)	Lcn2 (1427747_a_at)	Igfbp6 (1417933_at)	Pnkp (1416378_at)	Ctbs (1452504_s_at)	Sh3glb1 (1418012_at)	Hs6st1 /// LOC100047260 (1417293_at)	Lancl1 (1427011_a_at)	Dusp10 (1417164_at)	Smc4 (1452197_at)	Ran (1460551_at)	Ccr7 (1423466_at)	Stx17 (1427925_at)	Hras1 (1424132_at)
415	Clec4e (1420330_at)	Lcn2 (1427747_a_at)	Igfbp6 (1417933_at)	Pnkp (1416378_at)	Ctbs (1452504_s_at)	Sh3glb1 (1418012_at)	Hs6st1 /// LOC100047260 (1417293_at)	Lancl1 (1427011_a_at)	Dusp10 (1417164_at)	Smc4 (1452197_at)	Ran (1460551_at)	Ccr7 (1423466_at)	Ephx1 (1422438_at)	Hras1 (1424132_at)
416	Clec4e (1420330_at)	Lcn2 (1427747_a_at)	Igfbp6 (1417933_at)	Pnkp (1416378_at)	Spop (1416524_at)	Dusp10 (1417164_at)	Smc4 (1452197_at)	Ccr7 (1423466_at)	Ephx1 (1422438_at)	Stx17 (1427925_at)	Hras1 (1424132_at)	Ttc3 (1448361_at)	Pten (1454722_at)	Donson (1426739_at)
417	Clec4e (1420330_at)	Lcn2 (1427747_a_at)	Igfbp6 (1417933_at)	Pnkp (1416378_at)	Spop (1416524_at)	Lancl1 (1427011_a_at)	Dusp10 (1417164_at)	Ccr7 (1423466_at)	Ephx1 (1422438_at)	Stx17 (1427925_at)	Hras1 (1424132_at)	Ttc3 (1448361_at)	Pten (1454722_at)	Donson (1426739_at)
418	Clec4e (1420330_at)	Lcn2 (1427747_a_at)	Igfbp6 (1417933_at)	Pnkp (1416378_at)	Spop (1416524_at)	Lancl1 (1427011_a_at)	Dusp10 (1417164_at)	Smc4 (1452197_at)	Ccr7 (1423466_at)	Stx17 (1427925_at)	Hras1 (1424132_at)	Ttc3 (1448361_at)	Pten (1454722_at)	Donson (1426739_at)
419	Clec4e (1420330_at)	Lcn2 (1427747_a_at)	Igfbp6 (1417933_at)	Pnkp (1416378_at)	Spop (1416524_at)	Lancl1 (1427011_a_at)	Dusp10 (1417164_at)	Smc4 (1452197_at)	Ccr7 (1423466_at)	Ephx1 (1422438_at)	Hras1 (1424132_at)	Ttc3 (1448361_at)	Pten (1454722_at)	Donson (1426739_at)
420	Clec4e (1420330_at)	Lcn2 (1427747_a_at)	Igfbp6 (1417933_at)	Pnkp (1416378_at)	Spop (1416524_at)	Lancl1 (1427011_a_at)	Dusp10 (1417164_at)	Smc4 (1452197_at)	Ccr7 (1423466_at)	Ephx1 (1422438_at)	Stx17 (1427925_at)	Hras1 (1424132_at)	Ttc3 (1448361_at)	Pten (1454722_at)
421	Clec4e (1420330_at)	Lcn2 (1427747_a_at)	Igfbp6 (1417933_at)	Pnkp (1416378_at)	Spop (1416524_at)	Hs6st1 /// LOC100047260 (1417293_at)	Dusp10 (1417164_at)	Ccr7 (1423466_at)	Ephx1 (1422438_at)	Stx17 (1427925_at)	Hras1 (1424132_at)	Ttc3 (1448361_at)	Pten (1454722_at)	Donson (1426739_at)
422	Clec4e (1420330_at)	Lcn2 (1427747_a_at)	Igfbp6 (1417933_at)	Pnkp (1416378_at)	Spop (1416524_at)	Hs6st1 /// LOC100047260 (1417293_at)	Dusp10 (1417164_at)	Smc4 (1452197_at)	Ccr7 (1423466_at)	Stx17 (1427925_at)	Hras1 (1424132_at)	Ttc3 (1448361_at)	Pten (1454722_at)	Donson (1426739_at)
423	Clec4e (1420330_at)	Lcn2 (1427747_a_at)	Igfbp6 (1417933_at)	Pnkp (1416378_at)	Spop (1416524_at)	Hs6st1 /// LOC100047260 (1417293_at)	Dusp10 (1417164_at)	Smc4 (1452197_at)	Ccr7 (1423466_at)	Ephx1 (1422438_at)	Hras1 (1424132_at)	Ttc3 (1448361_at)	Pten (1454722_at)	Donson (1426739_at)
424	Clec4e (1420330_at)	Lcn2 (1427747_a_at)	Igfbp6 (1417933_at)	Pnkp (1416378_at)	Spop (1416524_at)	Hs6st1 /// LOC100047260 (1417293_at)	Lancl1 (1427011_a_at)	Dusp10 (1417164_at)	Ccr7 (1423466_at)	Stx17 (1427925_at)	Hras1 (1424132_at)	Ttc3 (1448361_at)	Pten (1454722_at)	Donson (1426739_at)
425	Clec4e (1420330_at)	Lcn2 (1427747_a_at)	Igfbp6 (1417933_at)	Pnkp (1416378_at)	Spop (1416524_at)	Hs6st1 /// LOC100047260 (1417293_at)	Lancl1 (1427011_a_at)	Dusp10 (1417164_at)	Ccr7 (1423466_at)	Ephx1 (1422438_at)	Hras1 (1424132_at)	Ttc3 (1448361_at)	Pten (1454722_at)	Donson (1426739_at)
426	Clec4e (1420330_at)	Lcn2 (1427747_a_at)	Igfbp6 (1417933_at)	Pnkp (1416378_at)	Spop (1416524_at)	Hs6st1 /// LOC100047260 (1417293_at)	Lancl1 (1427011_a_at)	Dusp10 (1417164_at)	Smc4 (1452197_at)	Ccr7 (1423466_at)	Hras1 (1424132_at)	Ttc3 (1448361_at)	Pten (1454722_at)	Donson (1426739_at)
427	Clec4e (1420330_at)	Lcn2 (1427747_a_at)	Igfbp6 (1417933_at)	Pnkp (1416378_at)	Spop (1416524_at)	Hs6st1 /// LOC100047260 (1417293_at)	Lancl1 (1427011_a_at)	Dusp10 (1417164_at)	Smc4 (1452197_at)	Ccr7 (1423466_at)	Stx17 (1427925_at)	Hras1 (1424132_at)	Ttc3 (1448361_at)	Pten (1454722_at)
428	Clec4e (1420330_at)	Lcn2 (1427747_a_at)	Igfbp6 (1417933_at)	Pnkp (1416378_at)	Spop (1416524_at)	Ctbs (1452504_s_at)	Dusp10 (1417164_at)	Ccr7 (1423466_at)	Ephx1 (1422438_at)	Stx17 (1427925_at)	Hras1 (1424132_at)	Ttc3 (1448361_at)	Donson (1426739_at)
429	Clec4e (1420330_at)	Lcn2 (1427747_a_at)	Igfbp6 (1417933_at)	Pnkp (1416378_at)	Spop (1416524_at)	Ctbs (1452504_s_at)	Dusp10 (1417164_at)	Smc4 (1452197_at)	Ccr7 (1423466_at)	Stx17 (1427925_at)	Hras1 (1424132_at)	Ttc3 (1448361_at)	Donson (1426739_at)
430	Clec4e (1420330_at)	Lcn2 (1427747_a_at)	Igfbp6 (1417933_at)	Pnkp (1416378_at)	Spop (1416524_at)	Ctbs (1452504_s_at)	Dusp10 (1417164_at)	Smc4 (1452197_at)	Ccr7 (1423466_at)	Ephx1 (1422438_at)	Hras1 (1424132_at)	Ttc3 (1448361_at)	Donson (1426739_at)
431	Clec4e (1420330_at)	Lcn2 (1427747_a_at)	Igfbp6 (1417933_at)	Pnkp (1416378_at)	Spop (1416524_at)	Ctbs (1452504_s_at)	Dusp10 (1417164_at)	Smc4 (1452197_at)	Ccr7 (1423466_at)	Ephx1 (1422438_at)	Stx17 (1427925_at)	Hras1 (1424132_at)	Ttc3 (1448361_at)
432	Clec4e (1420330_at)	Lcn2 (1427747_a_at)	Igfbp6 (1417933_at)	Pnkp (1416378_at)	Spop (1416524_at)	Ctbs (1452504_s_at)	Lancl1 (1427011_a_at)	Dusp10 (1417164_at)	Ccr7 (1423466_at)	Stx17 (1427925_at)	Hras1 (1424132_at)	Ttc3 (1448361_at)	Donson (1426739_at)
433	Clec4e (1420330_at)	Lcn2 (1427747_a_at)	Igfbp6 (1417933_at)	Pnkp (1416378_at)	Spop (1416524_at)	Ctbs (1452504_s_at)	Lancl1 (1427011_a_at)	Dusp10 (1417164_at)	Ccr7 (1423466_at)	Ephx1 (1422438_at)	Hras1 (1424132_at)	Ttc3 (1448361_at)	Donson (1426739_at)
434	Clec4e (1420330_at)	Lcn2 (1427747_a_at)	Igfbp6 (1417933_at)	Pnkp (1416378_at)	Spop (1416524_at)	Ctbs (1452504_s_at)	Lancl1 (1427011_a_at)	Dusp10 (1417164_at)	Ccr7 (1423466_at)	Ephx1 (1422438_at)	Stx17 (1427925_at)	Hras1 (1424132_at)	Ttc3 (1448361_at)
435	Clec4e (1420330_at)	Lcn2 (1427747_a_at)	Igfbp6 (1417933_at)	Pnkp (1416378_at)	Spop (1416524_at)	Ctbs (1452504_s_at)	Lancl1 (1427011_a_at)	Dusp10 (1417164_at)	Smc4 (1452197_at)	Ccr7 (1423466_at)	Hras1 (1424132_at)	Ttc3 (1448361_at)	Donson (1426739_at)
436	Clec4e (1420330_at)	Lcn2 (1427747_a_at)	Igfbp6 (1417933_at)	Pnkp (1416378_at)	Spop (1416524_at)	Ctbs (1452504_s_at)	Lancl1 (1427011_a_at)	Dusp10 (1417164_at)	Smc4 (1452197_at)	Ccr7 (1423466_at)	Stx17 (1427925_at)	Hras1 (1424132_at)	Ttc3 (1448361_at)
437	Clec4e (1420330_at)	Lcn2 (1427747_a_at)	Igfbp6 (1417933_at)	Pnkp (1416378_at)	Spop (1416524_at)	Ctbs (1452504_s_at)	Lancl1 (1427011_a_at)	Dusp10 (1417164_at)	Smc4 (1452197_at)	Ccr7 (1423466_at)	Ephx1 (1422438_at)	Hras1 (1424132_at)	Ttc3 (1448361_at)
438	Clec4e (1420330_at)	Lcn2 (1427747_a_at)	Igfbp6 (1417933_at)	Pnkp (1416378_at)	Spop (1416524_at)	Ctbs (1452504_s_at)	Hs6st1 /// LOC100047260 (1417293_at)	Dusp10 (1417164_at)	Ccr7 (1423466_at)	Stx17 (1427925_at)	Hras1 (1424132_at)	Ttc3 (1448361_at)	Donson (1426739_at)
439	Clec4e (1420330_at)	Lcn2 (1427747_a_at)	Igfbp6 (1417933_at)	Pnkp (1416378_at)	Spop (1416524_at)	Ctbs (1452504_s_at)	Hs6st1 /// LOC100047260 (1417293_at)	Dusp10 (1417164_at)	Ccr7 (1423466_at)	Ephx1 (1422438_at)	Hras1 (1424132_at)	Ttc3 (1448361_at)	Donson (1426739_at)
440	Clec4e (1420330_at)	Lcn2 (1427747_a_at)	Igfbp6 (1417933_at)	Pnkp (1416378_at)	Spop (1416524_at)	Ctbs (1452504_s_at)	Hs6st1 /// LOC100047260 (1417293_at)	Dusp10 (1417164_at)	Ccr7 (1423466_at)	Ephx1 (1422438_at)	Stx17 (1427925_at)	Hras1 (1424132_at)	Ttc3 (1448361_at)
441	Clec4e (1420330_at)	Lcn2 (1427747_a_at)	Igfbp6 (1417933_at)	Pnkp (1416378_at)	Spop (1416524_at)	Ctbs (1452504_s_at)	Hs6st1 /// LOC100047260 (1417293_at)	Dusp10 (1417164_at)	Smc4 (1452197_at)	Ccr7 (1423466_at)	Hras1 (1424132_at)	Ttc3 (1448361_at)	Donson (1426739_at)
442	Clec4e (1420330_at)	Lcn2 (1427747_a_at)	Igfbp6 (1417933_at)	Pnkp (1416378_at)	Spop (1416524_at)	Ctbs (1452504_s_at)	Hs6st1 /// LOC100047260 (1417293_at)	Dusp10 (1417164_at)	Smc4 (1452197_at)	Ccr7 (1423466_at)	Stx17 (1427925_at)	Hras1 (1424132_at)	Ttc3 (1448361_at)
443	Clec4e (1420330_at)	Lcn2 (1427747_a_at)	Igfbp6 (1417933_at)	Pnkp (1416378_at)	Spop (1416524_at)	Ctbs (1452504_s_at)	Hs6st1 /// LOC100047260 (1417293_at)	Dusp10 (1417164_at)	Smc4 (1452197_at)	Ccr7 (1423466_at)	Ephx1 (1422438_at)	Hras1 (1424132_at)	Ttc3 (1448361_at)
444	Clec4e (1420330_at)	Lcn2 (1427747_a_at)	Igfbp6 (1417933_at)	Pnkp (1416378_at)	Spop (1416524_at)	Ctbs (1452504_s_at)	Hs6st1 /// LOC100047260 (1417293_at)	Lancl1 (1427011_a_at)	Dusp10 (1417164_at)	Ccr7 (1423466_at)	Hras1 (1424132_at)	Ttc3 (1448361_at)	Donson (1426739_at)
445	Clec4e (1420330_at)	Lcn2 (1427747_a_at)	Igfbp6 (1417933_at)	Pnkp (1416378_at)	Spop (1416524_at)	Ctbs (1452504_s_at)	Hs6st1 /// LOC100047260 (1417293_at)	Lancl1 (1427011_a_at)	Dusp10 (1417164_at)	Ccr7 (1423466_at)	Stx17 (1427925_at)	Hras1 (1424132_at)	Ttc3 (1448361_at)
446	Clec4e (1420330_at)	Lcn2 (1427747_a_at)	Igfbp6 (1417933_at)	Pnkp (1416378_at)	Spop (1416524_at)	Ctbs (1452504_s_at)	Hs6st1 /// LOC100047260 (1417293_at)	Lancl1 (1427011_a_at)	Dusp10 (1417164_at)	Ccr7 (1423466_at)	Ephx1 (1422438_at)	Hras1 (1424132_at)	Ttc3 (1448361_at)
447	Clec4e (1420330_at)	Lcn2 (1427747_a_at)	Igfbp6 (1417933_at)	Pnkp (1416378_at)	Spop (1416524_at)	Ctbs (1452504_s_at)	Hs6st1 /// LOC100047260 (1417293_at)	Lancl1 (1427011_a_at)	Dusp10 (1417164_at)	Smc4 (1452197_at)	Ccr7 (1423466_at)	Hras1 (1424132_at)	Ttc3 (1448361_at)
448	Clec4e (1420330_at)	Lcn2 (1427747_a_at)	Igfbp6 (1417933_at)	2610019F03Rik (1428357_at)	Sh3glb1 (1418012_at)	Lancl1 (1427011_a_at)	Smc4 (1452197_at)	Ran (1460551_at)	Ephx1 (1422438_at)	Stx17 (1427925_at)	Arpc1b (1416226_at)	Hras1 (1424132_at)	Donson (1426739_at)
449	Clec4e (1420330_at)	Lcn2 (1427747_a_at)	Igfbp6 (1417933_at)	2610019F03Rik (1428357_at)	Sh3glb1 (1418012_at)	Hs6st1 /// LOC100047260 (1417293_at)	Smc4 (1452197_at)	Ran (1460551_at)	Ephx1 (1422438_at)	Stx17 (1427925_at)	Arpc1b (1416226_at)	Hras1 (1424132_at)	Donson (1426739_at)
450	Clec4e (1420330_at)	Lcn2 (1427747_a_at)	Igfbp6 (1417933_at)	2610019F03Rik (1428357_at)	Sh3glb1 (1418012_at)	Hs6st1 /// LOC100047260 (1417293_at)	Lancl1 (1427011_a_at)	Ran (1460551_at)	Ephx1 (1422438_at)	Stx17 (1427925_at)	Arpc1b (1416226_at)	Hras1 (1424132_at)	Donson (1426739_at)
451	Clec4e (1420330_at)	Lcn2 (1427747_a_at)	Igfbp6 (1417933_at)	2610019F03Rik (1428357_at)	Sh3glb1 (1418012_at)	Hs6st1 /// LOC100047260 (1417293_at)	Lancl1 (1427011_a_at)	Smc4 (1452197_at)	Ran (1460551_at)	Stx17 (1427925_at)	Arpc1b (1416226_at)	Hras1 (1424132_at)	Donson (1426739_at)
452	Clec4e (1420330_at)	Lcn2 (1427747_a_at)	Igfbp6 (1417933_at)	2610019F03Rik (1428357_at)	Sh3glb1 (1418012_at)	Hs6st1 /// LOC100047260 (1417293_at)	Lancl1 (1427011_a_at)	Smc4 (1452197_at)	Ran (1460551_at)	Ephx1 (1422438_at)	Arpc1b (1416226_at)	Hras1 (1424132_at)	Donson (1426739_at)
453	Clec4e (1420330_at)	Lcn2 (1427747_a_at)	Igfbp6 (1417933_at)	2610019F03Rik (1428357_at)	Sh3glb1 (1418012_at)	Hs6st1 /// LOC100047260 (1417293_at)	Lancl1 (1427011_a_at)	Smc4 (1452197_at)	Ran (1460551_at)	Ephx1 (1422438_at)	Stx17 (1427925_at)	Arpc1b (1416226_at)	Hras1 (1424132_at)
454	Clec4e (1420330_at)	Lcn2 (1427747_a_at)	Igfbp6 (1417933_at)	2610019F03Rik (1428357_at)	Ctbs (1452504_s_at)	Sh3glb1 (1418012_at)	Smc4 (1452197_at)	Ran (1460551_at)	Ephx1 (1422438_at)	Stx17 (1427925_at)	Arpc1b (1416226_at)	Hras1 (1424132_at)	Donson (1426739_at)
455	Clec4e (1420330_at)	Lcn2 (1427747_a_at)	Igfbp6 (1417933_at)	2610019F03Rik (1428357_at)	Ctbs (1452504_s_at)	Sh3glb1 (1418012_at)	Lancl1 (1427011_a_at)	Ran (1460551_at)	Ephx1 (1422438_at)	Stx17 (1427925_at)	Arpc1b (1416226_at)	Hras1 (1424132_at)	Donson (1426739_at)
456	Clec4e (1420330_at)	Lcn2 (1427747_a_at)	Igfbp6 (1417933_at)	2610019F03Rik (1428357_at)	Ctbs (1452504_s_at)	Sh3glb1 (1418012_at)	Lancl1 (1427011_a_at)	Smc4 (1452197_at)	Ran (1460551_at)	Stx17 (1427925_at)	Arpc1b (1416226_at)	Hras1 (1424132_at)	Donson (1426739_at)
457	Clec4e (1420330_at)	Lcn2 (1427747_a_at)	Igfbp6 (1417933_at)	2610019F03Rik (1428357_at)	Ctbs (1452504_s_at)	Sh3glb1 (1418012_at)	Lancl1 (1427011_a_at)	Smc4 (1452197_at)	Ran (1460551_at)	Ephx1 (1422438_at)	Arpc1b (1416226_at)	Hras1 (1424132_at)	Donson (1426739_at)
458	Clec4e (1420330_at)	Lcn2 (1427747_a_at)	Igfbp6 (1417933_at)	2610019F03Rik (1428357_at)	Ctbs (1452504_s_at)	Sh3glb1 (1418012_at)	Lancl1 (1427011_a_at)	Smc4 (1452197_at)	Ran (1460551_at)	Ephx1 (1422438_at)	Stx17 (1427925_at)	Arpc1b (1416226_at)	Hras1 (1424132_at)
459	Clec4e (1420330_at)	Lcn2 (1427747_a_at)	Igfbp6 (1417933_at)	2610019F03Rik (1428357_at)	Ctbs (1452504_s_at)	Sh3glb1 (1418012_at)	Hs6st1 /// LOC100047260 (1417293_at)	Ran (1460551_at)	Ephx1 (1422438_at)	Stx17 (1427925_at)	Arpc1b (1416226_at)	Hras1 (1424132_at)	Donson (1426739_at)
460	Clec4e (1420330_at)	Lcn2 (1427747_a_at)	Igfbp6 (1417933_at)	2610019F03Rik (1428357_at)	Ctbs (1452504_s_at)	Sh3glb1 (1418012_at)	Hs6st1 /// LOC100047260 (1417293_at)	Smc4 (1452197_at)	Ran (1460551_at)	Stx17 (1427925_at)	Arpc1b (1416226_at)	Hras1 (1424132_at)	Donson (1426739_at)
461	Clec4e (1420330_at)	Lcn2 (1427747_a_at)	Igfbp6 (1417933_at)	2610019F03Rik (1428357_at)	Ctbs (1452504_s_at)	Sh3glb1 (1418012_at)	Hs6st1 /// LOC100047260 (1417293_at)	Smc4 (1452197_at)	Ran (1460551_at)	Ephx1 (1422438_at)	Arpc1b (1416226_at)	Hras1 (1424132_at)	Donson (1426739_at)
462	Clec4e (1420330_at)	Lcn2 (1427747_a_at)	Igfbp6 (1417933_at)	2610019F03Rik (1428357_at)	Ctbs (1452504_s_at)	Sh3glb1 (1418012_at)	Hs6st1 /// LOC100047260 (1417293_at)	Smc4 (1452197_at)	Ran (1460551_at)	Ephx1 (1422438_at)	Stx17 (1427925_at)	Arpc1b (1416226_at)	Hras1 (1424132_at)
463	Clec4e (1420330_at)	Lcn2 (1427747_a_at)	Igfbp6 (1417933_at)	2610019F03Rik (1428357_at)	Ctbs (1452504_s_at)	Sh3glb1 (1418012_at)	Hs6st1 /// LOC100047260 (1417293_at)	Lancl1 (1427011_a_at)	Ran (1460551_at)	Stx17 (1427925_at)	Arpc1b (1416226_at)	Hras1 (1424132_at)	Donson (1426739_at)
464	Clec4e (1420330_at)	Lcn2 (1427747_a_at)	Igfbp6 (1417933_at)	2610019F03Rik (1428357_at)	Ctbs (1452504_s_at)	Sh3glb1 (1418012_at)	Hs6st1 /// LOC100047260 (1417293_at)	Lancl1 (1427011_a_at)	Ran (1460551_at)	Ephx1 (1422438_at)	Arpc1b (1416226_at)	Hras1 (1424132_at)	Donson (1426739_at)
465	Clec4e (1420330_at)	Lcn2 (1427747_a_at)	Igfbp6 (1417933_at)	2610019F03Rik (1428357_at)	Ctbs (1452504_s_at)	Sh3glb1 (1418012_at)	Hs6st1 /// LOC100047260 (1417293_at)	Lancl1 (1427011_a_at)	Ran (1460551_at)	Ephx1 (1422438_at)	Stx17 (1427925_at)	Arpc1b (1416226_at)	Hras1 (1424132_at)
466	Clec4e (1420330_at)	Lcn2 (1427747_a_at)	Igfbp6 (1417933_at)	2610019F03Rik (1428357_at)	Ctbs (1452504_s_at)	Sh3glb1 (1418012_at)	Hs6st1 /// LOC100047260 (1417293_at)	Lancl1 (1427011_a_at)	Smc4 (1452197_at)	Ran (1460551_at)	Arpc1b (1416226_at)	Hras1 (1424132_at)	Donson (1426739_at)
467	Clec4e (1420330_at)	Lcn2 (1427747_a_at)	Igfbp6 (1417933_at)	2610019F03Rik (1428357_at)	Ctbs (1452504_s_at)	Sh3glb1 (1418012_at)	Hs6st1 /// LOC100047260 (1417293_at)	Lancl1 (1427011_a_at)	Smc4 (1452197_at)	Ran (1460551_at)	Stx17 (1427925_at)	Arpc1b (1416226_at)	Hras1 (1424132_at)
468	Clec4e (1420330_at)	Lcn2 (1427747_a_at)	Igfbp6 (1417933_at)	2610019F03Rik (1428357_at)	Ctbs (1452504_s_at)	Sh3glb1 (1418012_at)	Hs6st1 /// LOC100047260 (1417293_at)	Lancl1 (1427011_a_at)	Smc4 (1452197_at)	Ran (1460551_at)	Ephx1 (1422438_at)	Arpc1b (1416226_at)	Hras1 (1424132_at)
469	Clec4e (1420330_at)	Lcn2 (1427747_a_at)	Igfbp6 (1417933_at)	2610019F03Rik (1428357_at)	Spop (1416524_at)	Smc4 (1452197_at)	Ephx1 (1422438_at)	Stx17 (1427925_at)	Arpc1b (1416226_at)	Hras1 (1424132_at)	Donson (1426739_at)
470	Clec4e (1420330_at)	Lcn2 (1427747_a_at)	Igfbp6 (1417933_at)	2610019F03Rik (1428357_at)	Spop (1416524_at)	Lancl1 (1427011_a_at)	Ephx1 (1422438_at)	Stx17 (1427925_at)	Arpc1b (1416226_at)	Hras1 (1424132_at)	Donson (1426739_at)
471	Clec4e (1420330_at)	Lcn2 (1427747_a_at)	Igfbp6 (1417933_at)	2610019F03Rik (1428357_at)	Spop (1416524_at)	Lancl1 (1427011_a_at)	Smc4 (1452197_at)	Stx17 (1427925_at)	Arpc1b (1416226_at)	Hras1 (1424132_at)	Donson (1426739_at)
472	Clec4e (1420330_at)	Lcn2 (1427747_a_at)	Igfbp6 (1417933_at)	2610019F03Rik (1428357_at)	Spop (1416524_at)	Lancl1 (1427011_a_at)	Smc4 (1452197_at)	Ephx1 (1422438_at)	Arpc1b (1416226_at)	Hras1 (1424132_at)	Donson (1426739_at)
473	Clec4e (1420330_at)	Lcn2 (1427747_a_at)	Igfbp6 (1417933_at)	2610019F03Rik (1428357_at)	Spop (1416524_at)	Lancl1 (1427011_a_at)	Smc4 (1452197_at)	Ephx1 (1422438_at)	Stx17 (1427925_at)	Arpc1b (1416226_at)	Hras1 (1424132_at)
474	Clec4e (1420330_at)	Lcn2 (1427747_a_at)	Igfbp6 (1417933_at)	2610019F03Rik (1428357_at)	Spop (1416524_at)	Hs6st1 /// LOC100047260 (1417293_at)	Ephx1 (1422438_at)	Stx17 (1427925_at)	Arpc1b (1416226_at)	Hras1 (1424132_at)	Donson (1426739_at)
475	Clec4e (1420330_at)	Lcn2 (1427747_a_at)	Igfbp6 (1417933_at)	2610019F03Rik (1428357_at)	Spop (1416524_at)	Hs6st1 /// LOC100047260 (1417293_at)	Smc4 (1452197_at)	Stx17 (1427925_at)	Arpc1b (1416226_at)	Hras1 (1424132_at)	Donson (1426739_at)
476	Clec4e (1420330_at)	Lcn2 (1427747_a_at)	Igfbp6 (1417933_at)	2610019F03Rik (1428357_at)	Spop (1416524_at)	Hs6st1 /// LOC100047260 (1417293_at)	Smc4 (1452197_at)	Ephx1 (1422438_at)	Arpc1b (1416226_at)	Hras1 (1424132_at)	Donson (1426739_at)
477	Clec4e (1420330_at)	Lcn2 (1427747_a_at)	Igfbp6 (1417933_at)	2610019F03Rik (1428357_at)	Spop (1416524_at)	Hs6st1 /// LOC100047260 (1417293_at)	Smc4 (1452197_at)	Ephx1 (1422438_at)	Stx17 (1427925_at)	Arpc1b (1416226_at)	Hras1 (1424132_at)
478	Clec4e (1420330_at)	Lcn2 (1427747_a_at)	Igfbp6 (1417933_at)	2610019F03Rik (1428357_at)	Spop (1416524_at)	Hs6st1 /// LOC100047260 (1417293_at)	Lancl1 (1427011_a_at)	Stx17 (1427925_at)	Arpc1b (1416226_at)	Hras1 (1424132_at)	Donson (1426739_at)
479	Clec4e (1420330_at)	Lcn2 (1427747_a_at)	Igfbp6 (1417933_at)	2610019F03Rik (1428357_at)	Spop (1416524_at)	Hs6st1 /// LOC100047260 (1417293_at)	Lancl1 (1427011_a_at)	Ephx1 (1422438_at)	Arpc1b (1416226_at)	Hras1 (1424132_at)	Donson (1426739_at)
480	Clec4e (1420330_at)	Lcn2 (1427747_a_at)	Igfbp6 (1417933_at)	2610019F03Rik (1428357_at)	Spop (1416524_at)	Hs6st1 /// LOC100047260 (1417293_at)	Lancl1 (1427011_a_at)	Ephx1 (1422438_at)	Stx17 (1427925_at)	Arpc1b (1416226_at)	Hras1 (1424132_at)
481	Clec4e (1420330_at)	Lcn2 (1427747_a_at)	Igfbp6 (1417933_at)	2610019F03Rik (1428357_at)	Spop (1416524_at)	Hs6st1 /// LOC100047260 (1417293_at)	Lancl1 (1427011_a_at)	Smc4 (1452197_at)	Arpc1b (1416226_at)	Hras1 (1424132_at)	Donson (1426739_at)
482	Clec4e (1420330_at)	Lcn2 (1427747_a_at)	Igfbp6 (1417933_at)	2610019F03Rik (1428357_at)	Spop (1416524_at)	Hs6st1 /// LOC100047260 (1417293_at)	Lancl1 (1427011_a_at)	Smc4 (1452197_at)	Stx17 (1427925_at)	Arpc1b (1416226_at)	Hras1 (1424132_at)
483	Clec4e (1420330_at)	Lcn2 (1427747_a_at)	Igfbp6 (1417933_at)	2610019F03Rik (1428357_at)	Spop (1416524_at)	Hs6st1 /// LOC100047260 (1417293_at)	Lancl1 (1427011_a_at)	Smc4 (1452197_at)	Ephx1 (1422438_at)	Arpc1b (1416226_at)	Hras1 (1424132_at)
484	Clec4e (1420330_at)	Lcn2 (1427747_a_at)	Igfbp6 (1417933_at)	2610019F03Rik (1428357_at)	Spop (1416524_at)	Ctbs (1452504_s_at)	Ephx1 (1422438_at)	Stx17 (1427925_at)	Arpc1b (1416226_at)	Hras1 (1424132_at)	Donson (1426739_at)
485	Clec4e (1420330_at)	Lcn2 (1427747_a_at)	Igfbp6 (1417933_at)	2610019F03Rik (1428357_at)	Spop (1416524_at)	Ctbs (1452504_s_at)	Smc4 (1452197_at)	Stx17 (1427925_at)	Arpc1b (1416226_at)	Hras1 (1424132_at)	Donson (1426739_at)
486	Clec4e (1420330_at)	Lcn2 (1427747_a_at)	Igfbp6 (1417933_at)	2610019F03Rik (1428357_at)	Spop (1416524_at)	Ctbs (1452504_s_at)	Smc4 (1452197_at)	Ephx1 (1422438_at)	Arpc1b (1416226_at)	Hras1 (1424132_at)	Donson (1426739_at)
487	Clec4e (1420330_at)	Lcn2 (1427747_a_at)	Igfbp6 (1417933_at)	2610019F03Rik (1428357_at)	Spop (1416524_at)	Ctbs (1452504_s_at)	Smc4 (1452197_at)	Ephx1 (1422438_at)	Stx17 (1427925_at)	Arpc1b (1416226_at)	Hras1 (1424132_at)
488	Clec4e (1420330_at)	Lcn2 (1427747_a_at)	Igfbp6 (1417933_at)	2610019F03Rik (1428357_at)	Spop (1416524_at)	Ctbs (1452504_s_at)	Lancl1 (1427011_a_at)	Stx17 (1427925_at)	Arpc1b (1416226_at)	Hras1 (1424132_at)	Donson (1426739_at)
489	Clec4e (1420330_at)	Lcn2 (1427747_a_at)	Igfbp6 (1417933_at)	2610019F03Rik (1428357_at)	Spop (1416524_at)	Ctbs (1452504_s_at)	Lancl1 (1427011_a_at)	Ephx1 (1422438_at)	Arpc1b (1416226_at)	Hras1 (1424132_at)	Donson (1426739_at)
490	Clec4e (1420330_at)	Lcn2 (1427747_a_at)	Igfbp6 (1417933_at)	2610019F03Rik (1428357_at)	Spop (1416524_at)	Ctbs (1452504_s_at)	Lancl1 (1427011_a_at)	Ephx1 (1422438_at)	Stx17 (1427925_at)	Arpc1b (1416226_at)	Hras1 (1424132_at)
491	Clec4e (1420330_at)	Lcn2 (1427747_a_at)	Igfbp6 (1417933_at)	2610019F03Rik (1428357_at)	Spop (1416524_at)	Ctbs (1452504_s_at)	Lancl1 (1427011_a_at)	Smc4 (1452197_at)	Arpc1b (1416226_at)	Hras1 (1424132_at)	Donson (1426739_at)
492	Clec4e (1420330_at)	Lcn2 (1427747_a_at)	Igfbp6 (1417933_at)	2610019F03Rik (1428357_at)	Spop (1416524_at)	Ctbs (1452504_s_at)	Lancl1 (1427011_a_at)	Smc4 (1452197_at)	Stx17 (1427925_at)	Arpc1b (1416226_at)	Hras1 (1424132_at)
493	Clec4e (1420330_at)	Lcn2 (1427747_a_at)	Igfbp6 (1417933_at)	2610019F03Rik (1428357_at)	Spop (1416524_at)	Ctbs (1452504_s_at)	Lancl1 (1427011_a_at)	Smc4 (1452197_at)	Ephx1 (1422438_at)	Arpc1b (1416226_at)	Hras1 (1424132_at)
494	Clec4e (1420330_at)	Lcn2 (1427747_a_at)	Igfbp6 (1417933_at)	2610019F03Rik (1428357_at)	Spop (1416524_at)	Ctbs (1452504_s_at)	Hs6st1 /// LOC100047260 (1417293_at)	Stx17 (1427925_at)	Arpc1b (1416226_at)	Hras1 (1424132_at)	Donson (1426739_at)
495	Clec4e (1420330_at)	Lcn2 (1427747_a_at)	Igfbp6 (1417933_at)	2610019F03Rik (1428357_at)	Spop (1416524_at)	Ctbs (1452504_s_at)	Hs6st1 /// LOC100047260 (1417293_at)	Ephx1 (1422438_at)	Arpc1b (1416226_at)	Hras1 (1424132_at)	Donson (1426739_at)
496	Clec4e (1420330_at)	Lcn2 (1427747_a_at)	Igfbp6 (1417933_at)	2610019F03Rik (1428357_at)	Spop (1416524_at)	Ctbs (1452504_s_at)	Hs6st1 /// LOC100047260 (1417293_at)	Ephx1 (1422438_at)	Stx17 (1427925_at)	Arpc1b (1416226_at)	Hras1 (1424132_at)
497	Clec4e (1420330_at)	Lcn2 (1427747_a_at)	Igfbp6 (1417933_at)	2610019F03Rik (1428357_at)	Spop (1416524_at)	Ctbs (1452504_s_at)	Hs6st1 /// LOC100047260 (1417293_at)	Smc4 (1452197_at)	Arpc1b (1416226_at)	Hras1 (1424132_at)	Donson (1426739_at)
498	Clec4e (1420330_at)	Lcn2 (1427747_a_at)	Igfbp6 (1417933_at)	2610019F03Rik (1428357_at)	Spop (1416524_at)	Ctbs (1452504_s_at)	Hs6st1 /// LOC100047260 (1417293_at)	Smc4 (1452197_at)	Stx17 (1427925_at)	Arpc1b (1416226_at)	Hras1 (1424132_at)
499	Clec4e (1420330_at)	Lcn2 (1427747_a_at)	Igfbp6 (1417933_at)	2610019F03Rik (1428357_at)	Spop (1416524_at)	Ctbs (1452504_s_at)	Hs6st1 /// LOC100047260 (1417293_at)	Smc4 (1452197_at)	Ephx1 (1422438_at)	Arpc1b (1416226_at)	Hras1 (1424132_at)
500	Clec4e (1420330_at)	Lcn2 (1427747_a_at)	Igfbp6 (1417933_at)	2610019F03Rik (1428357_at)	Spop (1416524_at)	Ctbs (1452504_s_at)	Hs6st1 /// LOC100047260 (1417293_at)	Lancl1 (1427011_a_at)	Arpc1b (1416226_at)	Hras1 (1424132_at)	Donson (1426739_at)
501	Clec4e (1420330_at)	Lcn2 (1427747_a_at)	Igfbp6 (1417933_at)	2610019F03Rik (1428357_at)	Spop (1416524_at)	Ctbs (1452504_s_at)	Hs6st1 /// LOC100047260 (1417293_at)	Lancl1 (1427011_a_at)	Stx17 (1427925_at)	Arpc1b (1416226_at)	Hras1 (1424132_at)
502	Clec4e (1420330_at)	Lcn2 (1427747_a_at)	Igfbp6 (1417933_at)	2610019F03Rik (1428357_at)	Spop (1416524_at)	Ctbs (1452504_s_at)	Hs6st1 /// LOC100047260 (1417293_at)	Lancl1 (1427011_a_at)	Ephx1 (1422438_at)	Arpc1b (1416226_at)	Hras1 (1424132_at)
503	Clec4e (1420330_at)	Lcn2 (1427747_a_at)	Igfbp6 (1417933_at)	2610019F03Rik (1428357_at)	Spop (1416524_at)	Ctbs (1452504_s_at)	Hs6st1 /// LOC100047260 (1417293_at)	Lancl1 (1427011_a_at)	Smc4 (1452197_at)	Arpc1b (1416226_at)	Hras1 (1424132_at)
504	Clec4e (1420330_at)	Lcn2 (1427747_a_at)	Igfbp6 (1417933_at)	2610019F03Rik (1428357_at)	Pnkp (1416378_at)	Sh3glb1 (1418012_at)	Smc4 (1452197_at)	Ran (1460551_at)	Ephx1 (1422438_at)	Stx17 (1427925_at)	Hras1 (1424132_at)	Pten (1454722_at)	Donson (1426739_at)
505	Clec4e (1420330_at)	Lcn2 (1427747_a_at)	Igfbp6 (1417933_at)	2610019F03Rik (1428357_at)	Pnkp (1416378_at)	Sh3glb1 (1418012_at)	Lancl1 (1427011_a_at)	Ran (1460551_at)	Ephx1 (1422438_at)	Stx17 (1427925_at)	Hras1 (1424132_at)	Pten (1454722_at)	Donson (1426739_at)
506	Clec4e (1420330_at)	Lcn2 (1427747_a_at)	Igfbp6 (1417933_at)	2610019F03Rik (1428357_at)	Pnkp (1416378_at)	Sh3glb1 (1418012_at)	Lancl1 (1427011_a_at)	Smc4 (1452197_at)	Ran (1460551_at)	Stx17 (1427925_at)	Hras1 (1424132_at)	Pten (1454722_at)	Donson (1426739_at)
507	Clec4e (1420330_at)	Lcn2 (1427747_a_at)	Igfbp6 (1417933_at)	2610019F03Rik (1428357_at)	Pnkp (1416378_at)	Sh3glb1 (1418012_at)	Lancl1 (1427011_a_at)	Smc4 (1452197_at)	Ran (1460551_at)	Ephx1 (1422438_at)	Hras1 (1424132_at)	Pten (1454722_at)	Donson (1426739_at)
508	Clec4e (1420330_at)	Lcn2 (1427747_a_at)	Igfbp6 (1417933_at)	2610019F03Rik (1428357_at)	Pnkp (1416378_at)	Sh3glb1 (1418012_at)	Lancl1 (1427011_a_at)	Smc4 (1452197_at)	Ran (1460551_at)	Ephx1 (1422438_at)	Stx17 (1427925_at)	Hras1 (1424132_at)	Pten (1454722_at)
509	Clec4e (1420330_at)	Lcn2 (1427747_a_at)	Igfbp6 (1417933_at)	2610019F03Rik (1428357_at)	Pnkp (1416378_at)	Sh3glb1 (1418012_at)	Hs6st1 /// LOC100047260 (1417293_at)	Ran (1460551_at)	Ephx1 (1422438_at)	Stx17 (1427925_at)	Hras1 (1424132_at)	Pten (1454722_at)	Donson (1426739_at)
510	Clec4e (1420330_at)	Lcn2 (1427747_a_at)	Igfbp6 (1417933_at)	2610019F03Rik (1428357_at)	Pnkp (1416378_at)	Sh3glb1 (1418012_at)	Hs6st1 /// LOC100047260 (1417293_at)	Smc4 (1452197_at)	Ran (1460551_at)	Stx17 (1427925_at)	Hras1 (1424132_at)	Pten (1454722_at)	Donson (1426739_at)
511	Clec4e (1420330_at)	Lcn2 (1427747_a_at)	Igfbp6 (1417933_at)	2610019F03Rik (1428357_at)	Pnkp (1416378_at)	Sh3glb1 (1418012_at)	Hs6st1 /// LOC100047260 (1417293_at)	Smc4 (1452197_at)	Ran (1460551_at)	Ephx1 (1422438_at)	Hras1 (1424132_at)	Pten (1454722_at)	Donson (1426739_at)
512	Clec4e (1420330_at)	Lcn2 (1427747_a_at)	Igfbp6 (1417933_at)	2610019F03Rik (1428357_at)	Pnkp (1416378_at)	Sh3glb1 (1418012_at)	Hs6st1 /// LOC100047260 (1417293_at)	Smc4 (1452197_at)	Ran (1460551_at)	Ephx1 (1422438_at)	Stx17 (1427925_at)	Hras1 (1424132_at)	Pten (1454722_at)
513	Clec4e (1420330_at)	Lcn2 (1427747_a_at)	Igfbp6 (1417933_at)	2610019F03Rik (1428357_at)	Pnkp (1416378_at)	Sh3glb1 (1418012_at)	Hs6st1 /// LOC100047260 (1417293_at)	Lancl1 (1427011_a_at)	Ran (1460551_at)	Stx17 (1427925_at)	Hras1 (1424132_at)	Pten (1454722_at)	Donson (1426739_at)
514	Clec4e (1420330_at)	Lcn2 (1427747_a_at)	Igfbp6 (1417933_at)	2610019F03Rik (1428357_at)	Pnkp (1416378_at)	Sh3glb1 (1418012_at)	Hs6st1 /// LOC100047260 (1417293_at)	Lancl1 (1427011_a_at)	Ran (1460551_at)	Ephx1 (1422438_at)	Hras1 (1424132_at)	Pten (1454722_at)	Donson (1426739_at)
515	Clec4e (1420330_at)	Lcn2 (1427747_a_at)	Igfbp6 (1417933_at)	2610019F03Rik (1428357_at)	Pnkp (1416378_at)	Sh3glb1 (1418012_at)	Hs6st1 /// LOC100047260 (1417293_at)	Lancl1 (1427011_a_at)	Ran (1460551_at)	Ephx1 (1422438_at)	Stx17 (1427925_at)	Hras1 (1424132_at)	Pten (1454722_at)
516	Clec4e (1420330_at)	Lcn2 (1427747_a_at)	Igfbp6 (1417933_at)	2610019F03Rik (1428357_at)	Pnkp (1416378_at)	Sh3glb1 (1418012_at)	Hs6st1 /// LOC100047260 (1417293_at)	Lancl1 (1427011_a_at)	Smc4 (1452197_at)	Ran (1460551_at)	Hras1 (1424132_at)	Pten (1454722_at)	Donson (1426739_at)
517	Clec4e (1420330_at)	Lcn2 (1427747_a_at)	Igfbp6 (1417933_at)	2610019F03Rik (1428357_at)	Pnkp (1416378_at)	Sh3glb1 (1418012_at)	Hs6st1 /// LOC100047260 (1417293_at)	Lancl1 (1427011_a_at)	Smc4 (1452197_at)	Ran (1460551_at)	Stx17 (1427925_at)	Hras1 (1424132_at)	Pten (1454722_at)
518	Clec4e (1420330_at)	Lcn2 (1427747_a_at)	Igfbp6 (1417933_at)	2610019F03Rik (1428357_at)	Pnkp (1416378_at)	Sh3glb1 (1418012_at)	Hs6st1 /// LOC100047260 (1417293_at)	Lancl1 (1427011_a_at)	Smc4 (1452197_at)	Ran (1460551_at)	Ephx1 (1422438_at)	Hras1 (1424132_at)	Pten (1454722_at)
519	Clec4e (1420330_at)	Lcn2 (1427747_a_at)	Igfbp6 (1417933_at)	2610019F03Rik (1428357_at)	Pnkp (1416378_at)	Ctbs (1452504_s_at)	Sh3glb1 (1418012_at)	Ran (1460551_at)	Ephx1 (1422438_at)	Stx17 (1427925_at)	Hras1 (1424132_at)	Donson (1426739_at)
520	Clec4e (1420330_at)	Lcn2 (1427747_a_at)	Igfbp6 (1417933_at)	2610019F03Rik (1428357_at)	Pnkp (1416378_at)	Ctbs (1452504_s_at)	Sh3glb1 (1418012_at)	Smc4 (1452197_at)	Ran (1460551_at)	Stx17 (1427925_at)	Hras1 (1424132_at)	Donson (1426739_at)
521	Clec4e (1420330_at)	Lcn2 (1427747_a_at)	Igfbp6 (1417933_at)	2610019F03Rik (1428357_at)	Pnkp (1416378_at)	Ctbs (1452504_s_at)	Sh3glb1 (1418012_at)	Smc4 (1452197_at)	Ran (1460551_at)	Ephx1 (1422438_at)	Hras1 (1424132_at)	Donson (1426739_at)
522	Clec4e (1420330_at)	Lcn2 (1427747_a_at)	Igfbp6 (1417933_at)	2610019F03Rik (1428357_at)	Pnkp (1416378_at)	Ctbs (1452504_s_at)	Sh3glb1 (1418012_at)	Smc4 (1452197_at)	Ran (1460551_at)	Ephx1 (1422438_at)	Stx17 (1427925_at)	Hras1 (1424132_at)
523	Clec4e (1420330_at)	Lcn2 (1427747_a_at)	Igfbp6 (1417933_at)	2610019F03Rik (1428357_at)	Pnkp (1416378_at)	Ctbs (1452504_s_at)	Sh3glb1 (1418012_at)	Lancl1 (1427011_a_at)	Ran (1460551_at)	Stx17 (1427925_at)	Hras1 (1424132_at)	Donson (1426739_at)
524	Clec4e (1420330_at)	Lcn2 (1427747_a_at)	Igfbp6 (1417933_at)	2610019F03Rik (1428357_at)	Pnkp (1416378_at)	Ctbs (1452504_s_at)	Sh3glb1 (1418012_at)	Lancl1 (1427011_a_at)	Ran (1460551_at)	Ephx1 (1422438_at)	Hras1 (1424132_at)	Donson (1426739_at)
525	Clec4e (1420330_at)	Lcn2 (1427747_a_at)	Igfbp6 (1417933_at)	2610019F03Rik (1428357_at)	Pnkp (1416378_at)	Ctbs (1452504_s_at)	Sh3glb1 (1418012_at)	Lancl1 (1427011_a_at)	Ran (1460551_at)	Ephx1 (1422438_at)	Stx17 (1427925_at)	Hras1 (1424132_at)
526	Clec4e (1420330_at)	Lcn2 (1427747_a_at)	Igfbp6 (1417933_at)	2610019F03Rik (1428357_at)	Pnkp (1416378_at)	Ctbs (1452504_s_at)	Sh3glb1 (1418012_at)	Lancl1 (1427011_a_at)	Smc4 (1452197_at)	Ran (1460551_at)	Hras1 (1424132_at)	Donson (1426739_at)
527	Clec4e (1420330_at)	Lcn2 (1427747_a_at)	Igfbp6 (1417933_at)	2610019F03Rik (1428357_at)	Pnkp (1416378_at)	Ctbs (1452504_s_at)	Sh3glb1 (1418012_at)	Lancl1 (1427011_a_at)	Smc4 (1452197_at)	Ran (1460551_at)	Stx17 (1427925_at)	Hras1 (1424132_at)
528	Clec4e (1420330_at)	Lcn2 (1427747_a_at)	Igfbp6 (1417933_at)	2610019F03Rik (1428357_at)	Pnkp (1416378_at)	Ctbs (1452504_s_at)	Sh3glb1 (1418012_at)	Lancl1 (1427011_a_at)	Smc4 (1452197_at)	Ran (1460551_at)	Ephx1 (1422438_at)	Hras1 (1424132_at)
529	Clec4e (1420330_at)	Lcn2 (1427747_a_at)	Igfbp6 (1417933_at)	2610019F03Rik (1428357_at)	Pnkp (1416378_at)	Ctbs (1452504_s_at)	Sh3glb1 (1418012_at)	Hs6st1 /// LOC100047260 (1417293_at)	Ran (1460551_at)	Stx17 (1427925_at)	Hras1 (1424132_at)	Donson (1426739_at)
530	Clec4e (1420330_at)	Lcn2 (1427747_a_at)	Igfbp6 (1417933_at)	2610019F03Rik (1428357_at)	Pnkp (1416378_at)	Ctbs (1452504_s_at)	Sh3glb1 (1418012_at)	Hs6st1 /// LOC100047260 (1417293_at)	Ran (1460551_at)	Ephx1 (1422438_at)	Hras1 (1424132_at)	Donson (1426739_at)
531	Clec4e (1420330_at)	Lcn2 (1427747_a_at)	Igfbp6 (1417933_at)	2610019F03Rik (1428357_at)	Pnkp (1416378_at)	Ctbs (1452504_s_at)	Sh3glb1 (1418012_at)	Hs6st1 /// LOC100047260 (1417293_at)	Ran (1460551_at)	Ephx1 (1422438_at)	Stx17 (1427925_at)	Hras1 (1424132_at)
532	Clec4e (1420330_at)	Lcn2 (1427747_a_at)	Igfbp6 (1417933_at)	2610019F03Rik (1428357_at)	Pnkp (1416378_at)	Ctbs (1452504_s_at)	Sh3glb1 (1418012_at)	Hs6st1 /// LOC100047260 (1417293_at)	Smc4 (1452197_at)	Ran (1460551_at)	Hras1 (1424132_at)	Donson (1426739_at)
533	Clec4e (1420330_at)	Lcn2 (1427747_a_at)	Igfbp6 (1417933_at)	2610019F03Rik (1428357_at)	Pnkp (1416378_at)	Ctbs (1452504_s_at)	Sh3glb1 (1418012_at)	Hs6st1 /// LOC100047260 (1417293_at)	Smc4 (1452197_at)	Ran (1460551_at)	Stx17 (1427925_at)	Hras1 (1424132_at)
534	Clec4e (1420330_at)	Lcn2 (1427747_a_at)	Igfbp6 (1417933_at)	2610019F03Rik (1428357_at)	Pnkp (1416378_at)	Ctbs (1452504_s_at)	Sh3glb1 (1418012_at)	Hs6st1 /// LOC100047260 (1417293_at)	Smc4 (1452197_at)	Ran (1460551_at)	Ephx1 (1422438_at)	Hras1 (1424132_at)
535	Clec4e (1420330_at)	Lcn2 (1427747_a_at)	Igfbp6 (1417933_at)	2610019F03Rik (1428357_at)	Pnkp (1416378_at)	Ctbs (1452504_s_at)	Sh3glb1 (1418012_at)	Hs6st1 /// LOC100047260 (1417293_at)	Lancl1 (1427011_a_at)	Ran (1460551_at)	Hras1 (1424132_at)	Donson (1426739_at)
536	Clec4e (1420330_at)	Lcn2 (1427747_a_at)	Igfbp6 (1417933_at)	2610019F03Rik (1428357_at)	Pnkp (1416378_at)	Ctbs (1452504_s_at)	Sh3glb1 (1418012_at)	Hs6st1 /// LOC100047260 (1417293_at)	Lancl1 (1427011_a_at)	Ran (1460551_at)	Stx17 (1427925_at)	Hras1 (1424132_at)
537	Clec4e (1420330_at)	Lcn2 (1427747_a_at)	Igfbp6 (1417933_at)	2610019F03Rik (1428357_at)	Pnkp (1416378_at)	Ctbs (1452504_s_at)	Sh3glb1 (1418012_at)	Hs6st1 /// LOC100047260 (1417293_at)	Lancl1 (1427011_a_at)	Ran (1460551_at)	Ephx1 (1422438_at)	Hras1 (1424132_at)
538	Clec4e (1420330_at)	Lcn2 (1427747_a_at)	Igfbp6 (1417933_at)	2610019F03Rik (1428357_at)	Pnkp (1416378_at)	Ctbs (1452504_s_at)	Sh3glb1 (1418012_at)	Hs6st1 /// LOC100047260 (1417293_at)	Lancl1 (1427011_a_at)	Smc4 (1452197_at)	Ran (1460551_at)	Hras1 (1424132_at)
539	Clec4e (1420330_at)	Lcn2 (1427747_a_at)	Igfbp6 (1417933_at)	2610019F03Rik (1428357_at)	Pnkp (1416378_at)	Spop (1416524_at)	Ephx1 (1422438_at)	Stx17 (1427925_at)	Hras1 (1424132_at)	Pten (1454722_at)	Donson (1426739_at)
540	Clec4e (1420330_at)	Lcn2 (1427747_a_at)	Igfbp6 (1417933_at)	2610019F03Rik (1428357_at)	Pnkp (1416378_at)	Spop (1416524_at)	Smc4 (1452197_at)	Stx17 (1427925_at)	Hras1 (1424132_at)	Pten (1454722_at)	Donson (1426739_at)
541	Clec4e (1420330_at)	Lcn2 (1427747_a_at)	Igfbp6 (1417933_at)	2610019F03Rik (1428357_at)	Pnkp (1416378_at)	Spop (1416524_at)	Smc4 (1452197_at)	Ephx1 (1422438_at)	Hras1 (1424132_at)	Pten (1454722_at)	Donson (1426739_at)
542	Clec4e (1420330_at)	Lcn2 (1427747_a_at)	Igfbp6 (1417933_at)	2610019F03Rik (1428357_at)	Pnkp (1416378_at)	Spop (1416524_at)	Smc4 (1452197_at)	Ephx1 (1422438_at)	Stx17 (1427925_at)	Hras1 (1424132_at)	Pten (1454722_at)
543	Clec4e (1420330_at)	Lcn2 (1427747_a_at)	Igfbp6 (1417933_at)	2610019F03Rik (1428357_at)	Pnkp (1416378_at)	Spop (1416524_at)	Lancl1 (1427011_a_at)	Stx17 (1427925_at)	Hras1 (1424132_at)	Pten (1454722_at)	Donson (1426739_at)
544	Clec4e (1420330_at)	Lcn2 (1427747_a_at)	Igfbp6 (1417933_at)	2610019F03Rik (1428357_at)	Pnkp (1416378_at)	Spop (1416524_at)	Lancl1 (1427011_a_at)	Ephx1 (1422438_at)	Hras1 (1424132_at)	Pten (1454722_at)	Donson (1426739_at)
545	Clec4e (1420330_at)	Lcn2 (1427747_a_at)	Igfbp6 (1417933_at)	2610019F03Rik (1428357_at)	Pnkp (1416378_at)	Spop (1416524_at)	Lancl1 (1427011_a_at)	Ephx1 (1422438_at)	Stx17 (1427925_at)	Hras1 (1424132_at)	Pten (1454722_at)
546	Clec4e (1420330_at)	Lcn2 (1427747_a_at)	Igfbp6 (1417933_at)	2610019F03Rik (1428357_at)	Pnkp (1416378_at)	Spop (1416524_at)	Lancl1 (1427011_a_at)	Smc4 (1452197_at)	Hras1 (1424132_at)	Pten (1454722_at)	Donson (1426739_at)
547	Clec4e (1420330_at)	Lcn2 (1427747_a_at)	Igfbp6 (1417933_at)	2610019F03Rik (1428357_at)	Pnkp (1416378_at)	Spop (1416524_at)	Lancl1 (1427011_a_at)	Smc4 (1452197_at)	Stx17 (1427925_at)	Hras1 (1424132_at)	Pten (1454722_at)
548	Clec4e (1420330_at)	Lcn2 (1427747_a_at)	Igfbp6 (1417933_at)	2610019F03Rik (1428357_at)	Pnkp (1416378_at)	Spop (1416524_at)	Lancl1 (1427011_a_at)	Smc4 (1452197_at)	Ephx1 (1422438_at)	Hras1 (1424132_at)	Pten (1454722_at)
549	Clec4e (1420330_at)	Lcn2 (1427747_a_at)	Igfbp6 (1417933_at)	2610019F03Rik (1428357_at)	Pnkp (1416378_at)	Spop (1416524_at)	Hs6st1 /// LOC100047260 (1417293_at)	Stx17 (1427925_at)	Hras1 (1424132_at)	Pten (1454722_at)	Donson (1426739_at)
550	Clec4e (1420330_at)	Lcn2 (1427747_a_at)	Igfbp6 (1417933_at)	2610019F03Rik (1428357_at)	Pnkp (1416378_at)	Spop (1416524_at)	Hs6st1 /// LOC100047260 (1417293_at)	Ephx1 (1422438_at)	Hras1 (1424132_at)	Pten (1454722_at)	Donson (1426739_at)
551	Clec4e (1420330_at)	Lcn2 (1427747_a_at)	Igfbp6 (1417933_at)	2610019F03Rik (1428357_at)	Pnkp (1416378_at)	Spop (1416524_at)	Hs6st1 /// LOC100047260 (1417293_at)	Ephx1 (1422438_at)	Stx17 (1427925_at)	Hras1 (1424132_at)	Pten (1454722_at)
552	Clec4e (1420330_at)	Lcn2 (1427747_a_at)	Igfbp6 (1417933_at)	2610019F03Rik (1428357_at)	Pnkp (1416378_at)	Spop (1416524_at)	Hs6st1 /// LOC100047260 (1417293_at)	Smc4 (1452197_at)	Hras1 (1424132_at)	Pten (1454722_at)	Donson (1426739_at)
553	Clec4e (1420330_at)	Lcn2 (1427747_a_at)	Igfbp6 (1417933_at)	2610019F03Rik (1428357_at)	Pnkp (1416378_at)	Spop (1416524_at)	Hs6st1 /// LOC100047260 (1417293_at)	Smc4 (1452197_at)	Stx17 (1427925_at)	Hras1 (1424132_at)	Pten (1454722_at)
554	Clec4e (1420330_at)	Lcn2 (1427747_a_at)	Igfbp6 (1417933_at)	2610019F03Rik (1428357_at)	Pnkp (1416378_at)	Spop (1416524_at)	Hs6st1 /// LOC100047260 (1417293_at)	Smc4 (1452197_at)	Ephx1 (1422438_at)	Hras1 (1424132_at)	Pten (1454722_at)
555	Clec4e (1420330_at)	Lcn2 (1427747_a_at)	Igfbp6 (1417933_at)	2610019F03Rik (1428357_at)	Pnkp (1416378_at)	Spop (1416524_at)	Hs6st1 /// LOC100047260 (1417293_at)	Lancl1 (1427011_a_at)	Hras1 (1424132_at)	Pten (1454722_at)	Donson (1426739_at)
556	Clec4e (1420330_at)	Lcn2 (1427747_a_at)	Igfbp6 (1417933_at)	2610019F03Rik (1428357_at)	Pnkp (1416378_at)	Spop (1416524_at)	Hs6st1 /// LOC100047260 (1417293_at)	Lancl1 (1427011_a_at)	Stx17 (1427925_at)	Hras1 (1424132_at)	Pten (1454722_at)
557	Clec4e (1420330_at)	Lcn2 (1427747_a_at)	Igfbp6 (1417933_at)	2610019F03Rik (1428357_at)	Pnkp (1416378_at)	Spop (1416524_at)	Hs6st1 /// LOC100047260 (1417293_at)	Lancl1 (1427011_a_at)	Ephx1 (1422438_at)	Hras1 (1424132_at)	Pten (1454722_at)
558	Clec4e (1420330_at)	Lcn2 (1427747_a_at)	Igfbp6 (1417933_at)	2610019F03Rik (1428357_at)	Pnkp (1416378_at)	Spop (1416524_at)	Hs6st1 /// LOC100047260 (1417293_at)	Lancl1 (1427011_a_at)	Smc4 (1452197_at)	Hras1 (1424132_at)	Pten (1454722_at)
559	Clec4e (1420330_at)	Lcn2 (1427747_a_at)	Igfbp6 (1417933_at)	2610019F03Rik (1428357_at)	Pnkp (1416378_at)	Spop (1416524_at)	Ctbs (1452504_s_at)	Stx17 (1427925_at)	Hras1 (1424132_at)	Donson (1426739_at)
560	Clec4e (1420330_at)	Lcn2 (1427747_a_at)	Igfbp6 (1417933_at)	2610019F03Rik (1428357_at)	Pnkp (1416378_at)	Spop (1416524_at)	Ctbs (1452504_s_at)	Ephx1 (1422438_at)	Hras1 (1424132_at)	Donson (1426739_at)
561	Clec4e (1420330_at)	Lcn2 (1427747_a_at)	Igfbp6 (1417933_at)	2610019F03Rik (1428357_at)	Pnkp (1416378_at)	Spop (1416524_at)	Ctbs (1452504_s_at)	Ephx1 (1422438_at)	Stx17 (1427925_at)	Hras1 (1424132_at)
562	Clec4e (1420330_at)	Lcn2 (1427747_a_at)	Igfbp6 (1417933_at)	2610019F03Rik (1428357_at)	Pnkp (1416378_at)	Spop (1416524_at)	Ctbs (1452504_s_at)	Smc4 (1452197_at)	Hras1 (1424132_at)	Donson (1426739_at)
563	Clec4e (1420330_at)	Lcn2 (1427747_a_at)	Igfbp6 (1417933_at)	2610019F03Rik (1428357_at)	Pnkp (1416378_at)	Spop (1416524_at)	Ctbs (1452504_s_at)	Smc4 (1452197_at)	Stx17 (1427925_at)	Hras1 (1424132_at)
564	Clec4e (1420330_at)	Lcn2 (1427747_a_at)	Igfbp6 (1417933_at)	2610019F03Rik (1428357_at)	Pnkp (1416378_at)	Spop (1416524_at)	Ctbs (1452504_s_at)	Smc4 (1452197_at)	Ephx1 (1422438_at)	Hras1 (1424132_at)
565	Clec4e (1420330_at)	Lcn2 (1427747_a_at)	Igfbp6 (1417933_at)	2610019F03Rik (1428357_at)	Pnkp (1416378_at)	Spop (1416524_at)	Ctbs (1452504_s_at)	Lancl1 (1427011_a_at)	Hras1 (1424132_at)	Donson (1426739_at)
566	Clec4e (1420330_at)	Lcn2 (1427747_a_at)	Igfbp6 (1417933_at)	2610019F03Rik (1428357_at)	Pnkp (1416378_at)	Spop (1416524_at)	Ctbs (1452504_s_at)	Lancl1 (1427011_a_at)	Stx17 (1427925_at)	Hras1 (1424132_at)
567	Clec4e (1420330_at)	Lcn2 (1427747_a_at)	Igfbp6 (1417933_at)	2610019F03Rik (1428357_at)	Pnkp (1416378_at)	Spop (1416524_at)	Ctbs (1452504_s_at)	Lancl1 (1427011_a_at)	Ephx1 (1422438_at)	Hras1 (1424132_at)
568	Clec4e (1420330_at)	Lcn2 (1427747_a_at)	Igfbp6 (1417933_at)	2610019F03Rik (1428357_at)	Pnkp (1416378_at)	Spop (1416524_at)	Ctbs (1452504_s_at)	Lancl1 (1427011_a_at)	Smc4 (1452197_at)	Hras1 (1424132_at)
569	Clec4e (1420330_at)	Lcn2 (1427747_a_at)	Igfbp6 (1417933_at)	2610019F03Rik (1428357_at)	Pnkp (1416378_at)	Spop (1416524_at)	Ctbs (1452504_s_at)	Hs6st1 /// LOC100047260 (1417293_at)	Hras1 (1424132_at)	Donson (1426739_at)
570	Clec4e (1420330_at)	Lcn2 (1427747_a_at)	Igfbp6 (1417933_at)	2610019F03Rik (1428357_at)	Pnkp (1416378_at)	Spop (1416524_at)	Ctbs (1452504_s_at)	Hs6st1 /// LOC100047260 (1417293_at)	Stx17 (1427925_at)	Hras1 (1424132_at)
571	Clec4e (1420330_at)	Lcn2 (1427747_a_at)	Igfbp6 (1417933_at)	2610019F03Rik (1428357_at)	Pnkp (1416378_at)	Spop (1416524_at)	Ctbs (1452504_s_at)	Hs6st1 /// LOC100047260 (1417293_at)	Ephx1 (1422438_at)	Hras1 (1424132_at)
572	Clec4e (1420330_at)	Lcn2 (1427747_a_at)	Igfbp6 (1417933_at)	2610019F03Rik (1428357_at)	Pnkp (1416378_at)	Spop (1416524_at)	Ctbs (1452504_s_at)	Hs6st1 /// LOC100047260 (1417293_at)	Smc4 (1452197_at)	Hras1 (1424132_at)
573	Clec4e (1420330_at)	Lcn2 (1427747_a_at)	Igfbp6 (1417933_at)	2610019F03Rik (1428357_at)	Pnkp (1416378_at)	Spop (1416524_at)	Ctbs (1452504_s_at)	Hs6st1 /// LOC100047260 (1417293_at)	Lancl1 (1427011_a_at)	Hras1 (1424132_at)
574	Clec4e (1420330_at)	Lcn2 (1427747_a_at)	2610019F03Rik (1428357_at)	Spop (1416524_at)	Ccdc52 (1427030_at)	Hs6st1 /// LOC100047260 (1417293_at)	Snx18 (1416359_at)	Lancl1 (1427011_a_at)	Smc4 (1452197_at)	9130221H12Rik /// Zfp526 (1429800_at)	Ephx1 (1422438_at)	Stx17 (1427925_at)	Hras1 (1424132_at)	Ppargc1b (1449945_at)	Donson (1426739_at)	Msh2 (1416988_at)	Ndst1 (1460436_at)	Ms4a7 (1424754_at)	Notch1 (1418634_at)
575	Clec4e (1420330_at)	Lcn2 (1427747_a_at)	2610019F03Rik (1428357_at)	Spop (1416524_at)	Ctbs (1452504_s_at)	Hs6st1 /// LOC100047260 (1417293_at)	Snx18 (1416359_at)	Lancl1 (1427011_a_at)	Smc4 (1452197_at)	9130221H12Rik /// Zfp526 (1429800_at)	Ephx1 (1422438_at)	Stx17 (1427925_at)	Hras1 (1424132_at)	Ppargc1b (1449945_at)	Donson (1426739_at)	Msh2 (1416988_at)	Ms4a7 (1424754_at)	Pms2 (1423539_at)
576	Clec4e (1420330_at)	Lcn2 (1427747_a_at)	2610019F03Rik (1428357_at)	Spop (1416524_at)	Ctbs (1452504_s_at)	Ccdc52 (1427030_at)	Snx18 (1416359_at)	Lancl1 (1427011_a_at)	Smc4 (1452197_at)	9130221H12Rik /// Zfp526 (1429800_at)	Ephx1 (1422438_at)	Stx17 (1427925_at)	Hras1 (1424132_at)	Ppargc1b (1449945_at)	Donson (1426739_at)	Msh2 (1416988_at)	Ms4a7 (1424754_at)
577	Clec4e (1420330_at)	Lcn2 (1427747_a_at)	2610019F03Rik (1428357_at)	Spop (1416524_at)	Ctbs (1452504_s_at)	Ccdc52 (1427030_at)	Hs6st1 /// LOC100047260 (1417293_at)	Snx18 (1416359_at)	Smc4 (1452197_at)	9130221H12Rik /// Zfp526 (1429800_at)	Ephx1 (1422438_at)	Stx17 (1427925_at)	Hras1 (1424132_at)	Ppargc1b (1449945_at)	Donson (1426739_at)	Msh2 (1416988_at)	Ms4a7 (1424754_at)
578	Clec4e (1420330_at)	Lcn2 (1427747_a_at)	2610019F03Rik (1428357_at)	Spop (1416524_at)	Ctbs (1452504_s_at)	Ccdc52 (1427030_at)	Hs6st1 /// LOC100047260 (1417293_at)	Snx18 (1416359_at)	Lancl1 (1427011_a_at)	9130221H12Rik /// Zfp526 (1429800_at)	Ephx1 (1422438_at)	Stx17 (1427925_at)	Hras1 (1424132_at)	Ppargc1b (1449945_at)	Donson (1426739_at)	Msh2 (1416988_at)	Ms4a7 (1424754_at)
579	Clec4e (1420330_at)	Lcn2 (1427747_a_at)	2610019F03Rik (1428357_at)	Spop (1416524_at)	Ctbs (1452504_s_at)	Ccdc52 (1427030_at)	Hs6st1 /// LOC100047260 (1417293_at)	Snx18 (1416359_at)	Lancl1 (1427011_a_at)	Smc4 (1452197_at)	Ephx1 (1422438_at)	Stx17 (1427925_at)	Hras1 (1424132_at)	Ppargc1b (1449945_at)	Donson (1426739_at)	Msh2 (1416988_at)	Ms4a7 (1424754_at)
580	Clec4e (1420330_at)	Lcn2 (1427747_a_at)	2610019F03Rik (1428357_at)	Spop (1416524_at)	Ctbs (1452504_s_at)	Ccdc52 (1427030_at)	Hs6st1 /// LOC100047260 (1417293_at)	Snx18 (1416359_at)	Lancl1 (1427011_a_at)	Smc4 (1452197_at)	9130221H12Rik /// Zfp526 (1429800_at)	Ephx1 (1422438_at)	Hras1 (1424132_at)	Ppargc1b (1449945_at)	Donson (1426739_at)	Msh2 (1416988_at)	Ms4a7 (1424754_at)
581	Clec4e (1420330_at)	Lcn2 (1427747_a_at)	2610019F03Rik (1428357_at)	Spop (1416524_at)	Ctbs (1452504_s_at)	Ccdc52 (1427030_at)	Hs6st1 /// LOC100047260 (1417293_at)	Snx18 (1416359_at)	Lancl1 (1427011_a_at)	Smc4 (1452197_at)	9130221H12Rik /// Zfp526 (1429800_at)	Ephx1 (1422438_at)	Stx17 (1427925_at)	Hras1 (1424132_at)	Ppargc1b (1449945_at)	Msh2 (1416988_at)	Ms4a7 (1424754_at)
582	Clec4e (1420330_at)	Lcn2 (1427747_a_at)	2610019F03Rik (1428357_at)	Spop (1416524_at)	Ctbs (1452504_s_at)	Ccdc52 (1427030_at)	Hs6st1 /// LOC100047260 (1417293_at)	Snx18 (1416359_at)	Lancl1 (1427011_a_at)	Smc4 (1452197_at)	9130221H12Rik /// Zfp526 (1429800_at)	Ephx1 (1422438_at)	Stx17 (1427925_at)	Hras1 (1424132_at)	Ppargc1b (1449945_at)	Donson (1426739_at)	Ms4a7 (1424754_at)
583	Clec4e (1420330_at)	Lcn2 (1427747_a_at)	2610019F03Rik (1428357_at)	Spop (1416524_at)	Ctbs (1452504_s_at)	Ccdc52 (1427030_at)	Hs6st1 /// LOC100047260 (1417293_at)	Snx18 (1416359_at)	Lancl1 (1427011_a_at)	Smc4 (1452197_at)	9130221H12Rik /// Zfp526 (1429800_at)	Ephx1 (1422438_at)	Stx17 (1427925_at)	Hras1 (1424132_at)	Ppargc1b (1449945_at)	Donson (1426739_at)	Msh2 (1416988_at)
584	Clec4e (1420330_at)	Lcn2 (1427747_a_at)	2610019F03Rik (1428357_at)	Pnkp (1416378_at)	Spop (1416524_at)	Hs6st1 /// LOC100047260 (1417293_at)	Lancl1 (1427011_a_at)	Smc4 (1452197_at)	9130221H12Rik /// Zfp526 (1429800_at)	Ephx1 (1422438_at)	Stx17 (1427925_at)	Hras1 (1424132_at)	Ppargc1b (1449945_at)	Pten (1454722_at)	Donson (1426739_at)	Msh2 (1416988_at)	Ms4a7 (1424754_at)	Pms2 (1423539_at)	Arpc5 (1448129_at)
585	Clec4e (1420330_at)	Lcn2 (1427747_a_at)	2610019F03Rik (1428357_at)	Pnkp (1416378_at)	Spop (1416524_at)	Ccdc52 (1427030_at)	Lancl1 (1427011_a_at)	Smc4 (1452197_at)	9130221H12Rik /// Zfp526 (1429800_at)	Ephx1 (1422438_at)	Stx17 (1427925_at)	Hras1 (1424132_at)	Ppargc1b (1449945_at)	Pten (1454722_at)	Donson (1426739_at)	Msh2 (1416988_at)	Ms4a7 (1424754_at)	Arpc5 (1448129_at)	Cyp2b19 (1419731_at)
586	Clec4e (1420330_at)	Lcn2 (1427747_a_at)	2610019F03Rik (1428357_at)	Pnkp (1416378_at)	Spop (1416524_at)	Ccdc52 (1427030_at)	Hs6st1 /// LOC100047260 (1417293_at)	Smc4 (1452197_at)	9130221H12Rik /// Zfp526 (1429800_at)	Ephx1 (1422438_at)	Stx17 (1427925_at)	Hras1 (1424132_at)	Ppargc1b (1449945_at)	Pten (1454722_at)	Donson (1426739_at)	Msh2 (1416988_at)	Ms4a7 (1424754_at)	Arpc5 (1448129_at)
587	Clec4e (1420330_at)	Lcn2 (1427747_a_at)	2610019F03Rik (1428357_at)	Pnkp (1416378_at)	Spop (1416524_at)	Ccdc52 (1427030_at)	Hs6st1 /// LOC100047260 (1417293_at)	Lancl1 (1427011_a_at)	9130221H12Rik /// Zfp526 (1429800_at)	Ephx1 (1422438_at)	Stx17 (1427925_at)	Hras1 (1424132_at)	Ppargc1b (1449945_at)	Pten (1454722_at)	Donson (1426739_at)	Msh2 (1416988_at)	Ms4a7 (1424754_at)	Arpc5 (1448129_at)
588	Clec4e (1420330_at)	Lcn2 (1427747_a_at)	2610019F03Rik (1428357_at)	Pnkp (1416378_at)	Spop (1416524_at)	Ccdc52 (1427030_at)	Hs6st1 /// LOC100047260 (1417293_at)	Lancl1 (1427011_a_at)	Smc4 (1452197_at)	Ephx1 (1422438_at)	Stx17 (1427925_at)	Hras1 (1424132_at)	Ppargc1b (1449945_at)	Pten (1454722_at)	Donson (1426739_at)	Msh2 (1416988_at)	Ms4a7 (1424754_at)	Arpc5 (1448129_at)
589	Clec4e (1420330_at)	Lcn2 (1427747_a_at)	2610019F03Rik (1428357_at)	Pnkp (1416378_at)	Spop (1416524_at)	Ccdc52 (1427030_at)	Hs6st1 /// LOC100047260 (1417293_at)	Lancl1 (1427011_a_at)	Smc4 (1452197_at)	9130221H12Rik /// Zfp526 (1429800_at)	Ephx1 (1422438_at)	Hras1 (1424132_at)	Ppargc1b (1449945_at)	Pten (1454722_at)	Donson (1426739_at)	Msh2 (1416988_at)	Ms4a7 (1424754_at)	Arpc5 (1448129_at)
590	Clec4e (1420330_at)	Lcn2 (1427747_a_at)	2610019F03Rik (1428357_at)	Pnkp (1416378_at)	Spop (1416524_at)	Ccdc52 (1427030_at)	Hs6st1 /// LOC100047260 (1417293_at)	Lancl1 (1427011_a_at)	Smc4 (1452197_at)	9130221H12Rik /// Zfp526 (1429800_at)	Ephx1 (1422438_at)	Stx17 (1427925_at)	Hras1 (1424132_at)	Ppargc1b (1449945_at)	Pten (1454722_at)	Msh2 (1416988_at)	Ms4a7 (1424754_at)	Arpc5 (1448129_at)
591	Clec4e (1420330_at)	Lcn2 (1427747_a_at)	2610019F03Rik (1428357_at)	Pnkp (1416378_at)	Spop (1416524_at)	Ccdc52 (1427030_at)	Hs6st1 /// LOC100047260 (1417293_at)	Lancl1 (1427011_a_at)	Smc4 (1452197_at)	9130221H12Rik /// Zfp526 (1429800_at)	Ephx1 (1422438_at)	Stx17 (1427925_at)	Hras1 (1424132_at)	Ppargc1b (1449945_at)	Pten (1454722_at)	Donson (1426739_at)	Ms4a7 (1424754_at)	Arpc5 (1448129_at)
592	Clec4e (1420330_at)	Lcn2 (1427747_a_at)	2610019F03Rik (1428357_at)	Pnkp (1416378_at)	Spop (1416524_at)	Ccdc52 (1427030_at)	Hs6st1 /// LOC100047260 (1417293_at)	Lancl1 (1427011_a_at)	Smc4 (1452197_at)	9130221H12Rik /// Zfp526 (1429800_at)	Ephx1 (1422438_at)	Stx17 (1427925_at)	Hras1 (1424132_at)	Ppargc1b (1449945_at)	Pten (1454722_at)	Donson (1426739_at)	Msh2 (1416988_at)	Arpc5 (1448129_at)
593	Clec4e (1420330_at)	Lcn2 (1427747_a_at)	2610019F03Rik (1428357_at)	Pnkp (1416378_at)	Spop (1416524_at)	Ctbs (1452504_s_at)	Lancl1 (1427011_a_at)	Smc4 (1452197_at)	9130221H12Rik /// Zfp526 (1429800_at)	Ephx1 (1422438_at)	Stx17 (1427925_at)	Hras1 (1424132_at)	Ppargc1b (1449945_at)	Donson (1426739_at)	Msh2 (1416988_at)	Ms4a7 (1424754_at)	Pms2 (1423539_at)
594	Clec4e (1420330_at)	Lcn2 (1427747_a_at)	2610019F03Rik (1428357_at)	Pnkp (1416378_at)	Spop (1416524_at)	Ctbs (1452504_s_at)	Hs6st1 /// LOC100047260 (1417293_at)	Smc4 (1452197_at)	9130221H12Rik /// Zfp526 (1429800_at)	Ephx1 (1422438_at)	Stx17 (1427925_at)	Hras1 (1424132_at)	Ppargc1b (1449945_at)	Donson (1426739_at)	Msh2 (1416988_at)	Ms4a7 (1424754_at)	Pms2 (1423539_at)
595	Clec4e (1420330_at)	Lcn2 (1427747_a_at)	2610019F03Rik (1428357_at)	Pnkp (1416378_at)	Spop (1416524_at)	Ctbs (1452504_s_at)	Hs6st1 /// LOC100047260 (1417293_at)	Lancl1 (1427011_a_at)	9130221H12Rik /// Zfp526 (1429800_at)	Ephx1 (1422438_at)	Stx17 (1427925_at)	Hras1 (1424132_at)	Ppargc1b (1449945_at)	Donson (1426739_at)	Msh2 (1416988_at)	Ms4a7 (1424754_at)	Pms2 (1423539_at)
596	Clec4e (1420330_at)	Lcn2 (1427747_a_at)	2610019F03Rik (1428357_at)	Pnkp (1416378_at)	Spop (1416524_at)	Ctbs (1452504_s_at)	Hs6st1 /// LOC100047260 (1417293_at)	Lancl1 (1427011_a_at)	Smc4 (1452197_at)	Ephx1 (1422438_at)	Stx17 (1427925_at)	Hras1 (1424132_at)	Ppargc1b (1449945_at)	Donson (1426739_at)	Msh2 (1416988_at)	Ms4a7 (1424754_at)	Pms2 (1423539_at)
597	Clec4e (1420330_at)	Lcn2 (1427747_a_at)	2610019F03Rik (1428357_at)	Pnkp (1416378_at)	Spop (1416524_at)	Ctbs (1452504_s_at)	Hs6st1 /// LOC100047260 (1417293_at)	Lancl1 (1427011_a_at)	Smc4 (1452197_at)	9130221H12Rik /// Zfp526 (1429800_at)	Ephx1 (1422438_at)	Hras1 (1424132_at)	Ppargc1b (1449945_at)	Donson (1426739_at)	Msh2 (1416988_at)	Ms4a7 (1424754_at)	Pms2 (1423539_at)
598	Clec4e (1420330_at)	Lcn2 (1427747_a_at)	2610019F03Rik (1428357_at)	Pnkp (1416378_at)	Spop (1416524_at)	Ctbs (1452504_s_at)	Hs6st1 /// LOC100047260 (1417293_at)	Lancl1 (1427011_a_at)	Smc4 (1452197_at)	9130221H12Rik /// Zfp526 (1429800_at)	Ephx1 (1422438_at)	Stx17 (1427925_at)	Hras1 (1424132_at)	Ppargc1b (1449945_at)	Msh2 (1416988_at)	Ms4a7 (1424754_at)	Pms2 (1423539_at)
599	Clec4e (1420330_at)	Lcn2 (1427747_a_at)	2610019F03Rik (1428357_at)	Pnkp (1416378_at)	Spop (1416524_at)	Ctbs (1452504_s_at)	Hs6st1 /// LOC100047260 (1417293_at)	Lancl1 (1427011_a_at)	Smc4 (1452197_at)	9130221H12Rik /// Zfp526 (1429800_at)	Ephx1 (1422438_at)	Stx17 (1427925_at)	Hras1 (1424132_at)	Ppargc1b (1449945_at)	Donson (1426739_at)	Ms4a7 (1424754_at)	Pms2 (1423539_at)
600	Clec4e (1420330_at)	Lcn2 (1427747_a_at)	2610019F03Rik (1428357_at)	Pnkp (1416378_at)	Spop (1416524_at)	Ctbs (1452504_s_at)	Hs6st1 /// LOC100047260 (1417293_at)	Lancl1 (1427011_a_at)	Smc4 (1452197_at)	9130221H12Rik /// Zfp526 (1429800_at)	Ephx1 (1422438_at)	Stx17 (1427925_at)	Hras1 (1424132_at)	Ppargc1b (1449945_at)	Donson (1426739_at)	Msh2 (1416988_at)	Pms2 (1423539_at)
601	Clec4e (1420330_at)	Lcn2 (1427747_a_at)	2610019F03Rik (1428357_at)	Pnkp (1416378_at)	Spop (1416524_at)	Ctbs (1452504_s_at)	Ccdc52 (1427030_at)	Smc4 (1452197_at)	9130221H12Rik /// Zfp526 (1429800_at)	Ephx1 (1422438_at)	Stx17 (1427925_at)	Hras1 (1424132_at)	Ppargc1b (1449945_at)	Donson (1426739_at)	Msh2 (1416988_at)	Ms4a7 (1424754_at)
602	Clec4e (1420330_at)	Lcn2 (1427747_a_at)	2610019F03Rik (1428357_at)	Pnkp (1416378_at)	Spop (1416524_at)	Ctbs (1452504_s_at)	Ccdc52 (1427030_at)	Lancl1 (1427011_a_at)	9130221H12Rik /// Zfp526 (1429800_at)	Ephx1 (1422438_at)	Stx17 (1427925_at)	Hras1 (1424132_at)	Ppargc1b (1449945_at)	Donson (1426739_at)	Msh2 (1416988_at)	Ms4a7 (1424754_at)
603	Clec4e (1420330_at)	Lcn2 (1427747_a_at)	2610019F03Rik (1428357_at)	Pnkp (1416378_at)	Spop (1416524_at)	Ctbs (1452504_s_at)	Ccdc52 (1427030_at)	Lancl1 (1427011_a_at)	Smc4 (1452197_at)	Ephx1 (1422438_at)	Stx17 (1427925_at)	Hras1 (1424132_at)	Ppargc1b (1449945_at)	Donson (1426739_at)	Msh2 (1416988_at)	Ms4a7 (1424754_at)	Kcnn4 (1421038_a_at)
604	Clec4e (1420330_at)	Lcn2 (1427747_a_at)	2610019F03Rik (1428357_at)	Pnkp (1416378_at)	Spop (1416524_at)	Ctbs (1452504_s_at)	Ccdc52 (1427030_at)	Lancl1 (1427011_a_at)	Smc4 (1452197_at)	9130221H12Rik /// Zfp526 (1429800_at)	Ephx1 (1422438_at)	Hras1 (1424132_at)	Ppargc1b (1449945_at)	Donson (1426739_at)	Msh2 (1416988_at)	Ms4a7 (1424754_at)
605	Clec4e (1420330_at)	Lcn2 (1427747_a_at)	2610019F03Rik (1428357_at)	Pnkp (1416378_at)	Spop (1416524_at)	Ctbs (1452504_s_at)	Ccdc52 (1427030_at)	Lancl1 (1427011_a_at)	Smc4 (1452197_at)	9130221H12Rik /// Zfp526 (1429800_at)	Ephx1 (1422438_at)	Stx17 (1427925_at)	Hras1 (1424132_at)	Ppargc1b (1449945_at)	Msh2 (1416988_at)	Ms4a7 (1424754_at)
606	Clec4e (1420330_at)	Lcn2 (1427747_a_at)	2610019F03Rik (1428357_at)	Pnkp (1416378_at)	Spop (1416524_at)	Ctbs (1452504_s_at)	Ccdc52 (1427030_at)	Lancl1 (1427011_a_at)	Smc4 (1452197_at)	9130221H12Rik /// Zfp526 (1429800_at)	Ephx1 (1422438_at)	Stx17 (1427925_at)	Hras1 (1424132_at)	Ppargc1b (1449945_at)	Donson (1426739_at)	Ms4a7 (1424754_at)
607	Clec4e (1420330_at)	Lcn2 (1427747_a_at)	2610019F03Rik (1428357_at)	Pnkp (1416378_at)	Spop (1416524_at)	Ctbs (1452504_s_at)	Ccdc52 (1427030_at)	Lancl1 (1427011_a_at)	Smc4 (1452197_at)	9130221H12Rik /// Zfp526 (1429800_at)	Ephx1 (1422438_at)	Stx17 (1427925_at)	Hras1 (1424132_at)	Ppargc1b (1449945_at)	Donson (1426739_at)	Msh2 (1416988_at)
608	Clec4e (1420330_at)	Lcn2 (1427747_a_at)	2610019F03Rik (1428357_at)	Pnkp (1416378_at)	Spop (1416524_at)	Ctbs (1452504_s_at)	Ccdc52 (1427030_at)	Hs6st1 /// LOC100047260 (1417293_at)	9130221H12Rik /// Zfp526 (1429800_at)	Ephx1 (1422438_at)	Stx17 (1427925_at)	Hras1 (1424132_at)	Ppargc1b (1449945_at)	Donson (1426739_at)	Msh2 (1416988_at)	Ms4a7 (1424754_at)
609	Clec4e (1420330_at)	Lcn2 (1427747_a_at)	2610019F03Rik (1428357_at)	Pnkp (1416378_at)	Spop (1416524_at)	Ctbs (1452504_s_at)	Ccdc52 (1427030_at)	Hs6st1 /// LOC100047260 (1417293_at)	Smc4 (1452197_at)	Ephx1 (1422438_at)	Stx17 (1427925_at)	Hras1 (1424132_at)	Ppargc1b (1449945_at)	Donson (1426739_at)	Msh2 (1416988_at)	Ms4a7 (1424754_at)
610	Clec4e (1420330_at)	Lcn2 (1427747_a_at)	2610019F03Rik (1428357_at)	Pnkp (1416378_at)	Spop (1416524_at)	Ctbs (1452504_s_at)	Ccdc52 (1427030_at)	Hs6st1 /// LOC100047260 (1417293_at)	Smc4 (1452197_at)	9130221H12Rik /// Zfp526 (1429800_at)	Ephx1 (1422438_at)	Hras1 (1424132_at)	Ppargc1b (1449945_at)	Donson (1426739_at)	Msh2 (1416988_at)	Ms4a7 (1424754_at)
611	Clec4e (1420330_at)	Lcn2 (1427747_a_at)	2610019F03Rik (1428357_at)	Pnkp (1416378_at)	Spop (1416524_at)	Ctbs (1452504_s_at)	Ccdc52 (1427030_at)	Hs6st1 /// LOC100047260 (1417293_at)	Smc4 (1452197_at)	9130221H12Rik /// Zfp526 (1429800_at)	Ephx1 (1422438_at)	Stx17 (1427925_at)	Hras1 (1424132_at)	Ppargc1b (1449945_at)	Msh2 (1416988_at)	Ms4a7 (1424754_at)
612	Clec4e (1420330_at)	Lcn2 (1427747_a_at)	2610019F03Rik (1428357_at)	Pnkp (1416378_at)	Spop (1416524_at)	Ctbs (1452504_s_at)	Ccdc52 (1427030_at)	Hs6st1 /// LOC100047260 (1417293_at)	Smc4 (1452197_at)	9130221H12Rik /// Zfp526 (1429800_at)	Ephx1 (1422438_at)	Stx17 (1427925_at)	Hras1 (1424132_at)	Ppargc1b (1449945_at)	Donson (1426739_at)	Ms4a7 (1424754_at)
613	Clec4e (1420330_at)	Lcn2 (1427747_a_at)	2610019F03Rik (1428357_at)	Pnkp (1416378_at)	Spop (1416524_at)	Ctbs (1452504_s_at)	Ccdc52 (1427030_at)	Hs6st1 /// LOC100047260 (1417293_at)	Smc4 (1452197_at)	9130221H12Rik /// Zfp526 (1429800_at)	Ephx1 (1422438_at)	Stx17 (1427925_at)	Hras1 (1424132_at)	Ppargc1b (1449945_at)	Donson (1426739_at)	Msh2 (1416988_at)
614	Clec4e (1420330_at)	Lcn2 (1427747_a_at)	2610019F03Rik (1428357_at)	Pnkp (1416378_at)	Spop (1416524_at)	Ctbs (1452504_s_at)	Ccdc52 (1427030_at)	Hs6st1 /// LOC100047260 (1417293_at)	Lancl1 (1427011_a_at)	Ephx1 (1422438_at)	Stx17 (1427925_at)	Hras1 (1424132_at)	Ppargc1b (1449945_at)	Donson (1426739_at)	Msh2 (1416988_at)	Ms4a7 (1424754_at)
615	Clec4e (1420330_at)	Lcn2 (1427747_a_at)	2610019F03Rik (1428357_at)	Pnkp (1416378_at)	Spop (1416524_at)	Ctbs (1452504_s_at)	Ccdc52 (1427030_at)	Hs6st1 /// LOC100047260 (1417293_at)	Lancl1 (1427011_a_at)	9130221H12Rik /// Zfp526 (1429800_at)	Ephx1 (1422438_at)	Hras1 (1424132_at)	Ppargc1b (1449945_at)	Donson (1426739_at)	Msh2 (1416988_at)	Ms4a7 (1424754_at)
616	Clec4e (1420330_at)	Lcn2 (1427747_a_at)	2610019F03Rik (1428357_at)	Pnkp (1416378_at)	Spop (1416524_at)	Ctbs (1452504_s_at)	Ccdc52 (1427030_at)	Hs6st1 /// LOC100047260 (1417293_at)	Lancl1 (1427011_a_at)	9130221H12Rik /// Zfp526 (1429800_at)	Ephx1 (1422438_at)	Stx17 (1427925_at)	Hras1 (1424132_at)	Ppargc1b (1449945_at)	Msh2 (1416988_at)	Ms4a7 (1424754_at)
617	Clec4e (1420330_at)	Lcn2 (1427747_a_at)	2610019F03Rik (1428357_at)	Pnkp (1416378_at)	Spop (1416524_at)	Ctbs (1452504_s_at)	Ccdc52 (1427030_at)	Hs6st1 /// LOC100047260 (1417293_at)	Lancl1 (1427011_a_at)	9130221H12Rik /// Zfp526 (1429800_at)	Ephx1 (1422438_at)	Stx17 (1427925_at)	Hras1 (1424132_at)	Ppargc1b (1449945_at)	Donson (1426739_at)	Ms4a7 (1424754_at)
618	Clec4e (1420330_at)	Lcn2 (1427747_a_at)	2610019F03Rik (1428357_at)	Pnkp (1416378_at)	Spop (1416524_at)	Ctbs (1452504_s_at)	Ccdc52 (1427030_at)	Hs6st1 /// LOC100047260 (1417293_at)	Lancl1 (1427011_a_at)	9130221H12Rik /// Zfp526 (1429800_at)	Ephx1 (1422438_at)	Stx17 (1427925_at)	Hras1 (1424132_at)	Ppargc1b (1449945_at)	Donson (1426739_at)	Msh2 (1416988_at)
619	Clec4e (1420330_at)	Lcn2 (1427747_a_at)	2610019F03Rik (1428357_at)	Pnkp (1416378_at)	Spop (1416524_at)	Ctbs (1452504_s_at)	Ccdc52 (1427030_at)	Hs6st1 /// LOC100047260 (1417293_at)	Lancl1 (1427011_a_at)	Smc4 (1452197_at)	Ephx1 (1422438_at)	Hras1 (1424132_at)	Ppargc1b (1449945_at)	Donson (1426739_at)	Msh2 (1416988_at)	Ms4a7 (1424754_at)
620	Clec4e (1420330_at)	Lcn2 (1427747_a_at)	2610019F03Rik (1428357_at)	Pnkp (1416378_at)	Spop (1416524_at)	Ctbs (1452504_s_at)	Ccdc52 (1427030_at)	Hs6st1 /// LOC100047260 (1417293_at)	Lancl1 (1427011_a_at)	Smc4 (1452197_at)	Ephx1 (1422438_at)	Stx17 (1427925_at)	Hras1 (1424132_at)	Ppargc1b (1449945_at)	Msh2 (1416988_at)	Ms4a7 (1424754_at)
621	Clec4e (1420330_at)	Lcn2 (1427747_a_at)	2610019F03Rik (1428357_at)	Pnkp (1416378_at)	Spop (1416524_at)	Ctbs (1452504_s_at)	Ccdc52 (1427030_at)	Hs6st1 /// LOC100047260 (1417293_at)	Lancl1 (1427011_a_at)	Smc4 (1452197_at)	Ephx1 (1422438_at)	Stx17 (1427925_at)	Hras1 (1424132_at)	Ppargc1b (1449945_at)	Donson (1426739_at)	Ms4a7 (1424754_at)
622	Clec4e (1420330_at)	Lcn2 (1427747_a_at)	2610019F03Rik (1428357_at)	Pnkp (1416378_at)	Spop (1416524_at)	Ctbs (1452504_s_at)	Ccdc52 (1427030_at)	Hs6st1 /// LOC100047260 (1417293_at)	Lancl1 (1427011_a_at)	Smc4 (1452197_at)	Ephx1 (1422438_at)	Stx17 (1427925_at)	Hras1 (1424132_at)	Ppargc1b (1449945_at)	Donson (1426739_at)	Msh2 (1416988_at)
623	Clec4e (1420330_at)	Lcn2 (1427747_a_at)	2610019F03Rik (1428357_at)	Pnkp (1416378_at)	Spop (1416524_at)	Ctbs (1452504_s_at)	Ccdc52 (1427030_at)	Hs6st1 /// LOC100047260 (1417293_at)	Lancl1 (1427011_a_at)	Smc4 (1452197_at)	9130221H12Rik /// Zfp526 (1429800_at)	Ephx1 (1422438_at)	Hras1 (1424132_at)	Ppargc1b (1449945_at)	Msh2 (1416988_at)	Ms4a7 (1424754_at)
624	Clec4e (1420330_at)	Lcn2 (1427747_a_at)	2610019F03Rik (1428357_at)	Pnkp (1416378_at)	Spop (1416524_at)	Ctbs (1452504_s_at)	Ccdc52 (1427030_at)	Hs6st1 /// LOC100047260 (1417293_at)	Lancl1 (1427011_a_at)	Smc4 (1452197_at)	9130221H12Rik /// Zfp526 (1429800_at)	Ephx1 (1422438_at)	Hras1 (1424132_at)	Ppargc1b (1449945_at)	Donson (1426739_at)	Ms4a7 (1424754_at)
625	Clec4e (1420330_at)	Lcn2 (1427747_a_at)	2610019F03Rik (1428357_at)	Pnkp (1416378_at)	Spop (1416524_at)	Ctbs (1452504_s_at)	Ccdc52 (1427030_at)	Hs6st1 /// LOC100047260 (1417293_at)	Lancl1 (1427011_a_at)	Smc4 (1452197_at)	9130221H12Rik /// Zfp526 (1429800_at)	Ephx1 (1422438_at)	Hras1 (1424132_at)	Ppargc1b (1449945_at)	Donson (1426739_at)	Msh2 (1416988_at)
626	Clec4e (1420330_at)	Lcn2 (1427747_a_at)	2610019F03Rik (1428357_at)	Pnkp (1416378_at)	Spop (1416524_at)	Ctbs (1452504_s_at)	Ccdc52 (1427030_at)	Hs6st1 /// LOC100047260 (1417293_at)	Lancl1 (1427011_a_at)	Smc4 (1452197_at)	9130221H12Rik /// Zfp526 (1429800_at)	Ephx1 (1422438_at)	Stx17 (1427925_at)	Hras1 (1424132_at)	Ppargc1b (1449945_at)	Ms4a7 (1424754_at)
627	Clec4e (1420330_at)	Lcn2 (1427747_a_at)	2610019F03Rik (1428357_at)	Pnkp (1416378_at)	Spop (1416524_at)	Ctbs (1452504_s_at)	Ccdc52 (1427030_at)	Hs6st1 /// LOC100047260 (1417293_at)	Lancl1 (1427011_a_at)	Smc4 (1452197_at)	9130221H12Rik /// Zfp526 (1429800_at)	Ephx1 (1422438_at)	Stx17 (1427925_at)	Hras1 (1424132_at)	Ppargc1b (1449945_at)	Msh2 (1416988_at)
628	Clec4e (1420330_at)	Lcn2 (1427747_a_at)	2610019F03Rik (1428357_at)	Pnkp (1416378_at)	Spop (1416524_at)	Ctbs (1452504_s_at)	Ccdc52 (1427030_at)	Hs6st1 /// LOC100047260 (1417293_at)	Lancl1 (1427011_a_at)	Smc4 (1452197_at)	9130221H12Rik /// Zfp526 (1429800_at)	Ephx1 (1422438_at)	Stx17 (1427925_at)	Hras1 (1424132_at)	Ppargc1b (1449945_at)	Donson (1426739_at)
629	Clec4e (1420330_at)	Lcn2 (1427747_a_at)	2610019F03Rik (1428357_at)	Rangap1 (1451092_a_at)	Ccdc52 (1427030_at)	Hs6st1 /// LOC100047260 (1417293_at)	Snx18 (1416359_at)	Lancl1 (1427011_a_at)	Smc4 (1452197_at)	9130221H12Rik /// Zfp526 (1429800_at)	Stx17 (1427925_at)	Hras1 (1424132_at)	Donson (1426739_at)	Msh2 (1416988_at)	Ndst1 (1460436_at)	Ms4a7 (1424754_at)	Notch1 (1418634_at)
630	Clec4e (1420330_at)	Lcn2 (1427747_a_at)	2610019F03Rik (1428357_at)	Rangap1 (1451092_a_at)	Sh3glb1 (1418012_at)	Hs6st1 /// LOC100047260 (1417293_at)	Snx18 (1416359_at)	Lancl1 (1427011_a_at)	Smc4 (1452197_at)	9130221H12Rik /// Zfp526 (1429800_at)	Stx17 (1427925_at)	Hras1 (1424132_at)	Donson (1426739_at)	Msh2 (1416988_at)	Ndst1 (1460436_at)	Ms4a7 (1424754_at)	Notch1 (1418634_at)
631	Clec4e (1420330_at)	Lcn2 (1427747_a_at)	2610019F03Rik (1428357_at)	Rangap1 (1451092_a_at)	Sh3glb1 (1418012_at)	Ccdc52 (1427030_at)	Hs6st1 /// LOC100047260 (1417293_at)	Snx18 (1416359_at)	Lancl1 (1427011_a_at)	Smc4 (1452197_at)	9130221H12Rik /// Zfp526 (1429800_at)	Stx17 (1427925_at)	Hras1 (1424132_at)	Donson (1426739_at)	Ndst1 (1460436_at)	Ms4a7 (1424754_at)	Notch1 (1418634_at)
632	Clec4e (1420330_at)	Lcn2 (1427747_a_at)	2610019F03Rik (1428357_at)	Rangap1 (1451092_a_at)	Ctbs (1452504_s_at)	Ccdc52 (1427030_at)	Hs6st1 /// LOC100047260 (1417293_at)	Snx18 (1416359_at)	Smc4 (1452197_at)	9130221H12Rik /// Zfp526 (1429800_at)	Stx17 (1427925_at)	Hras1 (1424132_at)	Donson (1426739_at)	Msh2 (1416988_at)	Ms4a7 (1424754_at)
633	Clec4e (1420330_at)	Lcn2 (1427747_a_at)	2610019F03Rik (1428357_at)	Rangap1 (1451092_a_at)	Ctbs (1452504_s_at)	Ccdc52 (1427030_at)	Hs6st1 /// LOC100047260 (1417293_at)	Snx18 (1416359_at)	Lancl1 (1427011_a_at)	9130221H12Rik /// Zfp526 (1429800_at)	Stx17 (1427925_at)	Hras1 (1424132_at)	Donson (1426739_at)	Msh2 (1416988_at)	Ms4a7 (1424754_at)
634	Clec4e (1420330_at)	Lcn2 (1427747_a_at)	2610019F03Rik (1428357_at)	Rangap1 (1451092_a_at)	Ctbs (1452504_s_at)	Ccdc52 (1427030_at)	Hs6st1 /// LOC100047260 (1417293_at)	Snx18 (1416359_at)	Lancl1 (1427011_a_at)	Smc4 (1452197_at)	Stx17 (1427925_at)	Hras1 (1424132_at)	Donson (1426739_at)	Msh2 (1416988_at)	Ms4a7 (1424754_at)
635	Clec4e (1420330_at)	Lcn2 (1427747_a_at)	2610019F03Rik (1428357_at)	Rangap1 (1451092_a_at)	Ctbs (1452504_s_at)	Ccdc52 (1427030_at)	Hs6st1 /// LOC100047260 (1417293_at)	Snx18 (1416359_at)	Lancl1 (1427011_a_at)	Smc4 (1452197_at)	9130221H12Rik /// Zfp526 (1429800_at)	Hras1 (1424132_at)	Donson (1426739_at)	Msh2 (1416988_at)	Ms4a7 (1424754_at)
636	Clec4e (1420330_at)	Lcn2 (1427747_a_at)	2610019F03Rik (1428357_at)	Rangap1 (1451092_a_at)	Ctbs (1452504_s_at)	Ccdc52 (1427030_at)	Hs6st1 /// LOC100047260 (1417293_at)	Snx18 (1416359_at)	Lancl1 (1427011_a_at)	Smc4 (1452197_at)	9130221H12Rik /// Zfp526 (1429800_at)	Stx17 (1427925_at)	Hras1 (1424132_at)	Msh2 (1416988_at)	Ms4a7 (1424754_at)
637	Clec4e (1420330_at)	Lcn2 (1427747_a_at)	2610019F03Rik (1428357_at)	Rangap1 (1451092_a_at)	Ctbs (1452504_s_at)	Ccdc52 (1427030_at)	Hs6st1 /// LOC100047260 (1417293_at)	Snx18 (1416359_at)	Lancl1 (1427011_a_at)	Smc4 (1452197_at)	9130221H12Rik /// Zfp526 (1429800_at)	Stx17 (1427925_at)	Hras1 (1424132_at)	Donson (1426739_at)	Ms4a7 (1424754_at)
638	Clec4e (1420330_at)	Lcn2 (1427747_a_at)	2610019F03Rik (1428357_at)	Rangap1 (1451092_a_at)	Ctbs (1452504_s_at)	Sh3glb1 (1418012_at)	Snx18 (1416359_at)	Lancl1 (1427011_a_at)	Smc4 (1452197_at)	9130221H12Rik /// Zfp526 (1429800_at)	Stx17 (1427925_at)	Hras1 (1424132_at)	Donson (1426739_at)	Msh2 (1416988_at)	Ms4a7 (1424754_at)
639	Clec4e (1420330_at)	Lcn2 (1427747_a_at)	2610019F03Rik (1428357_at)	Rangap1 (1451092_a_at)	Ctbs (1452504_s_at)	Sh3glb1 (1418012_at)	Hs6st1 /// LOC100047260 (1417293_at)	Snx18 (1416359_at)	Smc4 (1452197_at)	9130221H12Rik /// Zfp526 (1429800_at)	Stx17 (1427925_at)	Hras1 (1424132_at)	Donson (1426739_at)	Msh2 (1416988_at)	Ms4a7 (1424754_at)
640	Clec4e (1420330_at)	Lcn2 (1427747_a_at)	2610019F03Rik (1428357_at)	Rangap1 (1451092_a_at)	Ctbs (1452504_s_at)	Sh3glb1 (1418012_at)	Hs6st1 /// LOC100047260 (1417293_at)	Snx18 (1416359_at)	Lancl1 (1427011_a_at)	9130221H12Rik /// Zfp526 (1429800_at)	Stx17 (1427925_at)	Hras1 (1424132_at)	Donson (1426739_at)	Msh2 (1416988_at)	Ms4a7 (1424754_at)
641	Clec4e (1420330_at)	Lcn2 (1427747_a_at)	2610019F03Rik (1428357_at)	Rangap1 (1451092_a_at)	Ctbs (1452504_s_at)	Sh3glb1 (1418012_at)	Hs6st1 /// LOC100047260 (1417293_at)	Snx18 (1416359_at)	Lancl1 (1427011_a_at)	Smc4 (1452197_at)	Stx17 (1427925_at)	Hras1 (1424132_at)	Donson (1426739_at)	Msh2 (1416988_at)	Ms4a7 (1424754_at)
642	Clec4e (1420330_at)	Lcn2 (1427747_a_at)	2610019F03Rik (1428357_at)	Rangap1 (1451092_a_at)	Ctbs (1452504_s_at)	Sh3glb1 (1418012_at)	Hs6st1 /// LOC100047260 (1417293_at)	Snx18 (1416359_at)	Lancl1 (1427011_a_at)	Smc4 (1452197_at)	9130221H12Rik /// Zfp526 (1429800_at)	Hras1 (1424132_at)	Donson (1426739_at)	Msh2 (1416988_at)	Ms4a7 (1424754_at)
643	Clec4e (1420330_at)	Lcn2 (1427747_a_at)	2610019F03Rik (1428357_at)	Rangap1 (1451092_a_at)	Ctbs (1452504_s_at)	Sh3glb1 (1418012_at)	Hs6st1 /// LOC100047260 (1417293_at)	Snx18 (1416359_at)	Lancl1 (1427011_a_at)	Smc4 (1452197_at)	9130221H12Rik /// Zfp526 (1429800_at)	Stx17 (1427925_at)	Hras1 (1424132_at)	Msh2 (1416988_at)	Ms4a7 (1424754_at)
644	Clec4e (1420330_at)	Lcn2 (1427747_a_at)	2610019F03Rik (1428357_at)	Rangap1 (1451092_a_at)	Ctbs (1452504_s_at)	Sh3glb1 (1418012_at)	Hs6st1 /// LOC100047260 (1417293_at)	Snx18 (1416359_at)	Lancl1 (1427011_a_at)	Smc4 (1452197_at)	9130221H12Rik /// Zfp526 (1429800_at)	Stx17 (1427925_at)	Hras1 (1424132_at)	Donson (1426739_at)	Ms4a7 (1424754_at)
645	Clec4e (1420330_at)	Lcn2 (1427747_a_at)	2610019F03Rik (1428357_at)	Rangap1 (1451092_a_at)	Ctbs (1452504_s_at)	Sh3glb1 (1418012_at)	Ccdc52 (1427030_at)	Snx18 (1416359_at)	Lancl1 (1427011_a_at)	Smc4 (1452197_at)	Stx17 (1427925_at)	Hras1 (1424132_at)	Donson (1426739_at)	Msh2 (1416988_at)	Ms4a7 (1424754_at)
646	Clec4e (1420330_at)	Lcn2 (1427747_a_at)	2610019F03Rik (1428357_at)	Rangap1 (1451092_a_at)	Ctbs (1452504_s_at)	Sh3glb1 (1418012_at)	Ccdc52 (1427030_at)	Snx18 (1416359_at)	Lancl1 (1427011_a_at)	Smc4 (1452197_at)	9130221H12Rik /// Zfp526 (1429800_at)	Stx17 (1427925_at)	Hras1 (1424132_at)	Donson (1426739_at)	Ms4a7 (1424754_at)
647	Clec4e (1420330_at)	Lcn2 (1427747_a_at)	2610019F03Rik (1428357_at)	Rangap1 (1451092_a_at)	Ctbs (1452504_s_at)	Sh3glb1 (1418012_at)	Ccdc52 (1427030_at)	Snx18 (1416359_at)	Lancl1 (1427011_a_at)	Smc4 (1452197_at)	9130221H12Rik /// Zfp526 (1429800_at)	Stx17 (1427925_at)	Hras1 (1424132_at)	Donson (1426739_at)	Msh2 (1416988_at)
648	Clec4e (1420330_at)	Lcn2 (1427747_a_at)	2610019F03Rik (1428357_at)	Rangap1 (1451092_a_at)	Ctbs (1452504_s_at)	Sh3glb1 (1418012_at)	Ccdc52 (1427030_at)	Hs6st1 /// LOC100047260 (1417293_at)	Snx18 (1416359_at)	Smc4 (1452197_at)	Stx17 (1427925_at)	Hras1 (1424132_at)	Donson (1426739_at)	Msh2 (1416988_at)	Ms4a7 (1424754_at)
649	Clec4e (1420330_at)	Lcn2 (1427747_a_at)	2610019F03Rik (1428357_at)	Rangap1 (1451092_a_at)	Ctbs (1452504_s_at)	Sh3glb1 (1418012_at)	Ccdc52 (1427030_at)	Hs6st1 /// LOC100047260 (1417293_at)	Snx18 (1416359_at)	Smc4 (1452197_at)	9130221H12Rik /// Zfp526 (1429800_at)	Stx17 (1427925_at)	Hras1 (1424132_at)	Donson (1426739_at)	Ms4a7 (1424754_at)
650	Clec4e (1420330_at)	Lcn2 (1427747_a_at)	2610019F03Rik (1428357_at)	Rangap1 (1451092_a_at)	Ctbs (1452504_s_at)	Sh3glb1 (1418012_at)	Ccdc52 (1427030_at)	Hs6st1 /// LOC100047260 (1417293_at)	Snx18 (1416359_at)	Smc4 (1452197_at)	9130221H12Rik /// Zfp526 (1429800_at)	Stx17 (1427925_at)	Hras1 (1424132_at)	Donson (1426739_at)	Msh2 (1416988_at)
651	Clec4e (1420330_at)	Lcn2 (1427747_a_at)	2610019F03Rik (1428357_at)	Rangap1 (1451092_a_at)	Ctbs (1452504_s_at)	Sh3glb1 (1418012_at)	Ccdc52 (1427030_at)	Hs6st1 /// LOC100047260 (1417293_at)	Snx18 (1416359_at)	Lancl1 (1427011_a_at)	Stx17 (1427925_at)	Hras1 (1424132_at)	Donson (1426739_at)	Msh2 (1416988_at)	Ms4a7 (1424754_at)
652	Clec4e (1420330_at)	Lcn2 (1427747_a_at)	2610019F03Rik (1428357_at)	Rangap1 (1451092_a_at)	Ctbs (1452504_s_at)	Sh3glb1 (1418012_at)	Ccdc52 (1427030_at)	Hs6st1 /// LOC100047260 (1417293_at)	Snx18 (1416359_at)	Lancl1 (1427011_a_at)	9130221H12Rik /// Zfp526 (1429800_at)	Stx17 (1427925_at)	Hras1 (1424132_at)	Donson (1426739_at)	Ms4a7 (1424754_at)
653	Clec4e (1420330_at)	Lcn2 (1427747_a_at)	2610019F03Rik (1428357_at)	Rangap1 (1451092_a_at)	Ctbs (1452504_s_at)	Sh3glb1 (1418012_at)	Ccdc52 (1427030_at)	Hs6st1 /// LOC100047260 (1417293_at)	Snx18 (1416359_at)	Lancl1 (1427011_a_at)	9130221H12Rik /// Zfp526 (1429800_at)	Stx17 (1427925_at)	Hras1 (1424132_at)	Donson (1426739_at)	Msh2 (1416988_at)
654	Clec4e (1420330_at)	Lcn2 (1427747_a_at)	2610019F03Rik (1428357_at)	Rangap1 (1451092_a_at)	Ctbs (1452504_s_at)	Sh3glb1 (1418012_at)	Ccdc52 (1427030_at)	Hs6st1 /// LOC100047260 (1417293_at)	Snx18 (1416359_at)	Lancl1 (1427011_a_at)	Smc4 (1452197_at)	Hras1 (1424132_at)	Donson (1426739_at)	Msh2 (1416988_at)	Ms4a7 (1424754_at)
655	Clec4e (1420330_at)	Lcn2 (1427747_a_at)	2610019F03Rik (1428357_at)	Rangap1 (1451092_a_at)	Ctbs (1452504_s_at)	Sh3glb1 (1418012_at)	Ccdc52 (1427030_at)	Hs6st1 /// LOC100047260 (1417293_at)	Snx18 (1416359_at)	Lancl1 (1427011_a_at)	Smc4 (1452197_at)	Stx17 (1427925_at)	Hras1 (1424132_at)	Msh2 (1416988_at)	Ms4a7 (1424754_at)
656	Clec4e (1420330_at)	Lcn2 (1427747_a_at)	2610019F03Rik (1428357_at)	Rangap1 (1451092_a_at)	Ctbs (1452504_s_at)	Sh3glb1 (1418012_at)	Ccdc52 (1427030_at)	Hs6st1 /// LOC100047260 (1417293_at)	Snx18 (1416359_at)	Lancl1 (1427011_a_at)	Smc4 (1452197_at)	Stx17 (1427925_at)	Hras1 (1424132_at)	Donson (1426739_at)	Ms4a7 (1424754_at)
657	Clec4e (1420330_at)	Lcn2 (1427747_a_at)	2610019F03Rik (1428357_at)	Rangap1 (1451092_a_at)	Ctbs (1452504_s_at)	Sh3glb1 (1418012_at)	Ccdc52 (1427030_at)	Hs6st1 /// LOC100047260 (1417293_at)	Snx18 (1416359_at)	Lancl1 (1427011_a_at)	Smc4 (1452197_at)	Stx17 (1427925_at)	Hras1 (1424132_at)	Donson (1426739_at)	Msh2 (1416988_at)
658	Clec4e (1420330_at)	Lcn2 (1427747_a_at)	2610019F03Rik (1428357_at)	Rangap1 (1451092_a_at)	Ctbs (1452504_s_at)	Sh3glb1 (1418012_at)	Ccdc52 (1427030_at)	Hs6st1 /// LOC100047260 (1417293_at)	Snx18 (1416359_at)	Lancl1 (1427011_a_at)	Smc4 (1452197_at)	9130221H12Rik /// Zfp526 (1429800_at)	Hras1 (1424132_at)	Donson (1426739_at)	Ms4a7 (1424754_at)
659	Clec4e (1420330_at)	Lcn2 (1427747_a_at)	2610019F03Rik (1428357_at)	Rangap1 (1451092_a_at)	Ctbs (1452504_s_at)	Sh3glb1 (1418012_at)	Ccdc52 (1427030_at)	Hs6st1 /// LOC100047260 (1417293_at)	Snx18 (1416359_at)	Lancl1 (1427011_a_at)	Smc4 (1452197_at)	9130221H12Rik /// Zfp526 (1429800_at)	Stx17 (1427925_at)	Hras1 (1424132_at)	Ms4a7 (1424754_at)
660	Clec4e (1420330_at)	Lcn2 (1427747_a_at)	2610019F03Rik (1428357_at)	Rangap1 (1451092_a_at)	Ctbs (1452504_s_at)	Sh3glb1 (1418012_at)	Ccdc52 (1427030_at)	Hs6st1 /// LOC100047260 (1417293_at)	Snx18 (1416359_at)	Lancl1 (1427011_a_at)	Smc4 (1452197_at)	9130221H12Rik /// Zfp526 (1429800_at)	Stx17 (1427925_at)	Hras1 (1424132_at)	Msh2 (1416988_at)
661	Clec4e (1420330_at)	Lcn2 (1427747_a_at)	2610019F03Rik (1428357_at)	Rangap1 (1451092_a_at)	Ctbs (1452504_s_at)	Sh3glb1 (1418012_at)	Ccdc52 (1427030_at)	Hs6st1 /// LOC100047260 (1417293_at)	Snx18 (1416359_at)	Lancl1 (1427011_a_at)	Smc4 (1452197_at)	9130221H12Rik /// Zfp526 (1429800_at)	Stx17 (1427925_at)	Hras1 (1424132_at)	Donson (1426739_at)
662	Clec4e (1420330_at)	Lcn2 (1427747_a_at)	2610019F03Rik (1428357_at)	Rangap1 (1451092_a_at)	Pnkp (1416378_at)	Ccdc52 (1427030_at)	Hs6st1 /// LOC100047260 (1417293_at)	Smc4 (1452197_at)	9130221H12Rik /// Zfp526 (1429800_at)	Stx17 (1427925_at)	Hras1 (1424132_at)	Pten (1454722_at)	Donson (1426739_at)	Msh2 (1416988_at)	Ms4a7 (1424754_at)	Arpc5 (1448129_at)
663	Clec4e (1420330_at)	Lcn2 (1427747_a_at)	2610019F03Rik (1428357_at)	Rangap1 (1451092_a_at)	Pnkp (1416378_at)	Ccdc52 (1427030_at)	Hs6st1 /// LOC100047260 (1417293_at)	Lancl1 (1427011_a_at)	9130221H12Rik /// Zfp526 (1429800_at)	Stx17 (1427925_at)	Hras1 (1424132_at)	Pten (1454722_at)	Donson (1426739_at)	Msh2 (1416988_at)	Ms4a7 (1424754_at)	Arpc5 (1448129_at)
664	Clec4e (1420330_at)	Lcn2 (1427747_a_at)	2610019F03Rik (1428357_at)	Rangap1 (1451092_a_at)	Pnkp (1416378_at)	Ccdc52 (1427030_at)	Hs6st1 /// LOC100047260 (1417293_at)	Lancl1 (1427011_a_at)	Smc4 (1452197_at)	Stx17 (1427925_at)	Hras1 (1424132_at)	Pten (1454722_at)	Donson (1426739_at)	Msh2 (1416988_at)	Ms4a7 (1424754_at)	Arpc5 (1448129_at)
665	Clec4e (1420330_at)	Lcn2 (1427747_a_at)	2610019F03Rik (1428357_at)	Rangap1 (1451092_a_at)	Pnkp (1416378_at)	Ccdc52 (1427030_at)	Hs6st1 /// LOC100047260 (1417293_at)	Lancl1 (1427011_a_at)	Smc4 (1452197_at)	9130221H12Rik /// Zfp526 (1429800_at)	Hras1 (1424132_at)	Pten (1454722_at)	Donson (1426739_at)	Msh2 (1416988_at)	Ms4a7 (1424754_at)	Arpc5 (1448129_at)
666	Clec4e (1420330_at)	Lcn2 (1427747_a_at)	2610019F03Rik (1428357_at)	Rangap1 (1451092_a_at)	Pnkp (1416378_at)	Ccdc52 (1427030_at)	Hs6st1 /// LOC100047260 (1417293_at)	Lancl1 (1427011_a_at)	Smc4 (1452197_at)	9130221H12Rik /// Zfp526 (1429800_at)	Stx17 (1427925_at)	Hras1 (1424132_at)	Pten (1454722_at)	Msh2 (1416988_at)	Ms4a7 (1424754_at)	Arpc5 (1448129_at)
667	Clec4e (1420330_at)	Lcn2 (1427747_a_at)	2610019F03Rik (1428357_at)	Rangap1 (1451092_a_at)	Pnkp (1416378_at)	Ccdc52 (1427030_at)	Hs6st1 /// LOC100047260 (1417293_at)	Lancl1 (1427011_a_at)	Smc4 (1452197_at)	9130221H12Rik /// Zfp526 (1429800_at)	Stx17 (1427925_at)	Hras1 (1424132_at)	Pten (1454722_at)	Donson (1426739_at)	Ms4a7 (1424754_at)	Arpc5 (1448129_at)
668	Clec4e (1420330_at)	Lcn2 (1427747_a_at)	2610019F03Rik (1428357_at)	Rangap1 (1451092_a_at)	Pnkp (1416378_at)	Ccdc52 (1427030_at)	Hs6st1 /// LOC100047260 (1417293_at)	Lancl1 (1427011_a_at)	Smc4 (1452197_at)	9130221H12Rik /// Zfp526 (1429800_at)	Stx17 (1427925_at)	Hras1 (1424132_at)	Pten (1454722_at)	Donson (1426739_at)	Msh2 (1416988_at)	Arpc5 (1448129_at)
669	Clec4e (1420330_at)	Lcn2 (1427747_a_at)	2610019F03Rik (1428357_at)	Rangap1 (1451092_a_at)	Pnkp (1416378_at)	Sh3glb1 (1418012_at)	Lancl1 (1427011_a_at)	Smc4 (1452197_at)	9130221H12Rik /// Zfp526 (1429800_at)	Stx17 (1427925_at)	Hras1 (1424132_at)	Pten (1454722_at)	Donson (1426739_at)	Msh2 (1416988_at)	Ms4a7 (1424754_at)	Arpc5 (1448129_at)	Fxyd2 (1449883_at)
670	Clec4e (1420330_at)	Lcn2 (1427747_a_at)	2610019F03Rik (1428357_at)	Rangap1 (1451092_a_at)	Pnkp (1416378_at)	Sh3glb1 (1418012_at)	Hs6st1 /// LOC100047260 (1417293_at)	Smc4 (1452197_at)	9130221H12Rik /// Zfp526 (1429800_at)	Stx17 (1427925_at)	Hras1 (1424132_at)	Pten (1454722_at)	Donson (1426739_at)	Msh2 (1416988_at)	Ms4a7 (1424754_at)	Arpc5 (1448129_at)
671	Clec4e (1420330_at)	Lcn2 (1427747_a_at)	2610019F03Rik (1428357_at)	Rangap1 (1451092_a_at)	Pnkp (1416378_at)	Sh3glb1 (1418012_at)	Hs6st1 /// LOC100047260 (1417293_at)	Lancl1 (1427011_a_at)	9130221H12Rik /// Zfp526 (1429800_at)	Stx17 (1427925_at)	Hras1 (1424132_at)	Pten (1454722_at)	Donson (1426739_at)	Msh2 (1416988_at)	Ms4a7 (1424754_at)	Arpc5 (1448129_at)
672	Clec4e (1420330_at)	Lcn2 (1427747_a_at)	2610019F03Rik (1428357_at)	Rangap1 (1451092_a_at)	Pnkp (1416378_at)	Sh3glb1 (1418012_at)	Hs6st1 /// LOC100047260 (1417293_at)	Lancl1 (1427011_a_at)	Smc4 (1452197_at)	Stx17 (1427925_at)	Hras1 (1424132_at)	Pten (1454722_at)	Donson (1426739_at)	Msh2 (1416988_at)	Ms4a7 (1424754_at)	Arpc5 (1448129_at)
673	Clec4e (1420330_at)	Lcn2 (1427747_a_at)	2610019F03Rik (1428357_at)	Rangap1 (1451092_a_at)	Pnkp (1416378_at)	Sh3glb1 (1418012_at)	Hs6st1 /// LOC100047260 (1417293_at)	Lancl1 (1427011_a_at)	Smc4 (1452197_at)	9130221H12Rik /// Zfp526 (1429800_at)	Hras1 (1424132_at)	Pten (1454722_at)	Donson (1426739_at)	Msh2 (1416988_at)	Ms4a7 (1424754_at)	Arpc5 (1448129_at)
674	Clec4e (1420330_at)	Lcn2 (1427747_a_at)	2610019F03Rik (1428357_at)	Rangap1 (1451092_a_at)	Pnkp (1416378_at)	Sh3glb1 (1418012_at)	Hs6st1 /// LOC100047260 (1417293_at)	Lancl1 (1427011_a_at)	Smc4 (1452197_at)	9130221H12Rik /// Zfp526 (1429800_at)	Stx17 (1427925_at)	Hras1 (1424132_at)	Pten (1454722_at)	Msh2 (1416988_at)	Ms4a7 (1424754_at)	Arpc5 (1448129_at)
675	Clec4e (1420330_at)	Lcn2 (1427747_a_at)	2610019F03Rik (1428357_at)	Rangap1 (1451092_a_at)	Pnkp (1416378_at)	Sh3glb1 (1418012_at)	Hs6st1 /// LOC100047260 (1417293_at)	Lancl1 (1427011_a_at)	Smc4 (1452197_at)	9130221H12Rik /// Zfp526 (1429800_at)	Stx17 (1427925_at)	Hras1 (1424132_at)	Pten (1454722_at)	Donson (1426739_at)	Ms4a7 (1424754_at)	Arpc5 (1448129_at)
676	Clec4e (1420330_at)	Lcn2 (1427747_a_at)	2610019F03Rik (1428357_at)	Rangap1 (1451092_a_at)	Pnkp (1416378_at)	Sh3glb1 (1418012_at)	Hs6st1 /// LOC100047260 (1417293_at)	Lancl1 (1427011_a_at)	Smc4 (1452197_at)	9130221H12Rik /// Zfp526 (1429800_at)	Stx17 (1427925_at)	Hras1 (1424132_at)	Pten (1454722_at)	Donson (1426739_at)	Msh2 (1416988_at)	Arpc5 (1448129_at)
677	Clec4e (1420330_at)	Lcn2 (1427747_a_at)	2610019F03Rik (1428357_at)	Rangap1 (1451092_a_at)	Pnkp (1416378_at)	Sh3glb1 (1418012_at)	Ccdc52 (1427030_at)	Lancl1 (1427011_a_at)	Smc4 (1452197_at)	Stx17 (1427925_at)	Hras1 (1424132_at)	Pten (1454722_at)	Donson (1426739_at)	Msh2 (1416988_at)	Ms4a7 (1424754_at)	Arpc5 (1448129_at)	Fxyd2 (1449883_at)
678	Clec4e (1420330_at)	Lcn2 (1427747_a_at)	2610019F03Rik (1428357_at)	Rangap1 (1451092_a_at)	Pnkp (1416378_at)	Sh3glb1 (1418012_at)	Ccdc52 (1427030_at)	Lancl1 (1427011_a_at)	Smc4 (1452197_at)	9130221H12Rik /// Zfp526 (1429800_at)	Stx17 (1427925_at)	Hras1 (1424132_at)	Pten (1454722_at)	Donson (1426739_at)	Ms4a7 (1424754_at)	Arpc5 (1448129_at)	Fxyd2 (1449883_at)
679	Clec4e (1420330_at)	Lcn2 (1427747_a_at)	2610019F03Rik (1428357_at)	Rangap1 (1451092_a_at)	Pnkp (1416378_at)	Sh3glb1 (1418012_at)	Ccdc52 (1427030_at)	Lancl1 (1427011_a_at)	Smc4 (1452197_at)	9130221H12Rik /// Zfp526 (1429800_at)	Stx17 (1427925_at)	Hras1 (1424132_at)	Pten (1454722_at)	Donson (1426739_at)	Msh2 (1416988_at)	Arpc5 (1448129_at)	Fxyd2 (1449883_at)
680	Clec4e (1420330_at)	Lcn2 (1427747_a_at)	2610019F03Rik (1428357_at)	Rangap1 (1451092_a_at)	Pnkp (1416378_at)	Sh3glb1 (1418012_at)	Ccdc52 (1427030_at)	Hs6st1 /// LOC100047260 (1417293_at)	Smc4 (1452197_at)	Stx17 (1427925_at)	Hras1 (1424132_at)	Pten (1454722_at)	Donson (1426739_at)	Msh2 (1416988_at)	Ms4a7 (1424754_at)	Arpc5 (1448129_at)
681	Clec4e (1420330_at)	Lcn2 (1427747_a_at)	2610019F03Rik (1428357_at)	Rangap1 (1451092_a_at)	Pnkp (1416378_at)	Sh3glb1 (1418012_at)	Ccdc52 (1427030_at)	Hs6st1 /// LOC100047260 (1417293_at)	Smc4 (1452197_at)	9130221H12Rik /// Zfp526 (1429800_at)	Stx17 (1427925_at)	Hras1 (1424132_at)	Pten (1454722_at)	Donson (1426739_at)	Ms4a7 (1424754_at)	Arpc5 (1448129_at)
682	Clec4e (1420330_at)	Lcn2 (1427747_a_at)	2610019F03Rik (1428357_at)	Rangap1 (1451092_a_at)	Pnkp (1416378_at)	Sh3glb1 (1418012_at)	Ccdc52 (1427030_at)	Hs6st1 /// LOC100047260 (1417293_at)	Smc4 (1452197_at)	9130221H12Rik /// Zfp526 (1429800_at)	Stx17 (1427925_at)	Hras1 (1424132_at)	Pten (1454722_at)	Donson (1426739_at)	Msh2 (1416988_at)	Arpc5 (1448129_at)
683	Clec4e (1420330_at)	Lcn2 (1427747_a_at)	2610019F03Rik (1428357_at)	Rangap1 (1451092_a_at)	Pnkp (1416378_at)	Sh3glb1 (1418012_at)	Ccdc52 (1427030_at)	Hs6st1 /// LOC100047260 (1417293_at)	Lancl1 (1427011_a_at)	Stx17 (1427925_at)	Hras1 (1424132_at)	Pten (1454722_at)	Donson (1426739_at)	Msh2 (1416988_at)	Ms4a7 (1424754_at)	Arpc5 (1448129_at)
684	Clec4e (1420330_at)	Lcn2 (1427747_a_at)	2610019F03Rik (1428357_at)	Rangap1 (1451092_a_at)	Pnkp (1416378_at)	Sh3glb1 (1418012_at)	Ccdc52 (1427030_at)	Hs6st1 /// LOC100047260 (1417293_at)	Lancl1 (1427011_a_at)	9130221H12Rik /// Zfp526 (1429800_at)	Stx17 (1427925_at)	Hras1 (1424132_at)	Pten (1454722_at)	Donson (1426739_at)	Ms4a7 (1424754_at)	Arpc5 (1448129_at)
685	Clec4e (1420330_at)	Lcn2 (1427747_a_at)	2610019F03Rik (1428357_at)	Rangap1 (1451092_a_at)	Pnkp (1416378_at)	Sh3glb1 (1418012_at)	Ccdc52 (1427030_at)	Hs6st1 /// LOC100047260 (1417293_at)	Lancl1 (1427011_a_at)	9130221H12Rik /// Zfp526 (1429800_at)	Stx17 (1427925_at)	Hras1 (1424132_at)	Pten (1454722_at)	Donson (1426739_at)	Msh2 (1416988_at)	Arpc5 (1448129_at)
686	Clec4e (1420330_at)	Lcn2 (1427747_a_at)	2610019F03Rik (1428357_at)	Rangap1 (1451092_a_at)	Pnkp (1416378_at)	Sh3glb1 (1418012_at)	Ccdc52 (1427030_at)	Hs6st1 /// LOC100047260 (1417293_at)	Lancl1 (1427011_a_at)	Smc4 (1452197_at)	Hras1 (1424132_at)	Pten (1454722_at)	Donson (1426739_at)	Msh2 (1416988_at)	Ms4a7 (1424754_at)	Arpc5 (1448129_at)
687	Clec4e (1420330_at)	Lcn2 (1427747_a_at)	2610019F03Rik (1428357_at)	Rangap1 (1451092_a_at)	Pnkp (1416378_at)	Sh3glb1 (1418012_at)	Ccdc52 (1427030_at)	Hs6st1 /// LOC100047260 (1417293_at)	Lancl1 (1427011_a_at)	Smc4 (1452197_at)	Stx17 (1427925_at)	Hras1 (1424132_at)	Pten (1454722_at)	Msh2 (1416988_at)	Ms4a7 (1424754_at)	Arpc5 (1448129_at)
688	Clec4e (1420330_at)	Lcn2 (1427747_a_at)	2610019F03Rik (1428357_at)	Rangap1 (1451092_a_at)	Pnkp (1416378_at)	Sh3glb1 (1418012_at)	Ccdc52 (1427030_at)	Hs6st1 /// LOC100047260 (1417293_at)	Lancl1 (1427011_a_at)	Smc4 (1452197_at)	Stx17 (1427925_at)	Hras1 (1424132_at)	Pten (1454722_at)	Donson (1426739_at)	Ms4a7 (1424754_at)	Arpc5 (1448129_at)
689	Clec4e (1420330_at)	Lcn2 (1427747_a_at)	2610019F03Rik (1428357_at)	Rangap1 (1451092_a_at)	Pnkp (1416378_at)	Sh3glb1 (1418012_at)	Ccdc52 (1427030_at)	Hs6st1 /// LOC100047260 (1417293_at)	Lancl1 (1427011_a_at)	Smc4 (1452197_at)	Stx17 (1427925_at)	Hras1 (1424132_at)	Pten (1454722_at)	Donson (1426739_at)	Msh2 (1416988_at)	Arpc5 (1448129_at)
690	Clec4e (1420330_at)	Lcn2 (1427747_a_at)	2610019F03Rik (1428357_at)	Rangap1 (1451092_a_at)	Pnkp (1416378_at)	Sh3glb1 (1418012_at)	Ccdc52 (1427030_at)	Hs6st1 /// LOC100047260 (1417293_at)	Lancl1 (1427011_a_at)	Smc4 (1452197_at)	9130221H12Rik /// Zfp526 (1429800_at)	Hras1 (1424132_at)	Pten (1454722_at)	Donson (1426739_at)	Ms4a7 (1424754_at)	Arpc5 (1448129_at)
691	Clec4e (1420330_at)	Lcn2 (1427747_a_at)	2610019F03Rik (1428357_at)	Rangap1 (1451092_a_at)	Pnkp (1416378_at)	Sh3glb1 (1418012_at)	Ccdc52 (1427030_at)	Hs6st1 /// LOC100047260 (1417293_at)	Lancl1 (1427011_a_at)	Smc4 (1452197_at)	9130221H12Rik /// Zfp526 (1429800_at)	Hras1 (1424132_at)	Pten (1454722_at)	Donson (1426739_at)	Msh2 (1416988_at)	Arpc5 (1448129_at)
692	Clec4e (1420330_at)	Lcn2 (1427747_a_at)	2610019F03Rik (1428357_at)	Rangap1 (1451092_a_at)	Pnkp (1416378_at)	Sh3glb1 (1418012_at)	Ccdc52 (1427030_at)	Hs6st1 /// LOC100047260 (1417293_at)	Lancl1 (1427011_a_at)	Smc4 (1452197_at)	9130221H12Rik /// Zfp526 (1429800_at)	Stx17 (1427925_at)	Hras1 (1424132_at)	Pten (1454722_at)	Ms4a7 (1424754_at)	Arpc5 (1448129_at)
693	Clec4e (1420330_at)	Lcn2 (1427747_a_at)	2610019F03Rik (1428357_at)	Rangap1 (1451092_a_at)	Pnkp (1416378_at)	Sh3glb1 (1418012_at)	Ccdc52 (1427030_at)	Hs6st1 /// LOC100047260 (1417293_at)	Lancl1 (1427011_a_at)	Smc4 (1452197_at)	9130221H12Rik /// Zfp526 (1429800_at)	Stx17 (1427925_at)	Hras1 (1424132_at)	Pten (1454722_at)	Msh2 (1416988_at)	Arpc5 (1448129_at)
694	Clec4e (1420330_at)	Lcn2 (1427747_a_at)	2610019F03Rik (1428357_at)	Rangap1 (1451092_a_at)	Pnkp (1416378_at)	Sh3glb1 (1418012_at)	Ccdc52 (1427030_at)	Hs6st1 /// LOC100047260 (1417293_at)	Lancl1 (1427011_a_at)	Smc4 (1452197_at)	9130221H12Rik /// Zfp526 (1429800_at)	Stx17 (1427925_at)	Hras1 (1424132_at)	Pten (1454722_at)	Donson (1426739_at)	Arpc5 (1448129_at)
695	Clec4e (1420330_at)	Lcn2 (1427747_a_at)	2610019F03Rik (1428357_at)	Rangap1 (1451092_a_at)	Pnkp (1416378_at)	Ctbs (1452504_s_at)	Ccdc52 (1427030_at)	Hs6st1 /// LOC100047260 (1417293_at)	9130221H12Rik /// Zfp526 (1429800_at)	Stx17 (1427925_at)	Hras1 (1424132_at)	Donson (1426739_at)	Msh2 (1416988_at)	Ms4a7 (1424754_at)
696	Clec4e (1420330_at)	Lcn2 (1427747_a_at)	2610019F03Rik (1428357_at)	Rangap1 (1451092_a_at)	Pnkp (1416378_at)	Ctbs (1452504_s_at)	Ccdc52 (1427030_at)	Hs6st1 /// LOC100047260 (1417293_at)	Smc4 (1452197_at)	Stx17 (1427925_at)	Hras1 (1424132_at)	Donson (1426739_at)	Msh2 (1416988_at)	Ms4a7 (1424754_at)
697	Clec4e (1420330_at)	Lcn2 (1427747_a_at)	2610019F03Rik (1428357_at)	Rangap1 (1451092_a_at)	Pnkp (1416378_at)	Ctbs (1452504_s_at)	Ccdc52 (1427030_at)	Hs6st1 /// LOC100047260 (1417293_at)	Smc4 (1452197_at)	9130221H12Rik /// Zfp526 (1429800_at)	Hras1 (1424132_at)	Donson (1426739_at)	Msh2 (1416988_at)	Ms4a7 (1424754_at)
698	Clec4e (1420330_at)	Lcn2 (1427747_a_at)	2610019F03Rik (1428357_at)	Rangap1 (1451092_a_at)	Pnkp (1416378_at)	Ctbs (1452504_s_at)	Ccdc52 (1427030_at)	Hs6st1 /// LOC100047260 (1417293_at)	Smc4 (1452197_at)	9130221H12Rik /// Zfp526 (1429800_at)	Stx17 (1427925_at)	Hras1 (1424132_at)	Msh2 (1416988_at)	Ms4a7 (1424754_at)
699	Clec4e (1420330_at)	Lcn2 (1427747_a_at)	2610019F03Rik (1428357_at)	Rangap1 (1451092_a_at)	Pnkp (1416378_at)	Ctbs (1452504_s_at)	Ccdc52 (1427030_at)	Hs6st1 /// LOC100047260 (1417293_at)	Smc4 (1452197_at)	9130221H12Rik /// Zfp526 (1429800_at)	Stx17 (1427925_at)	Hras1 (1424132_at)	Donson (1426739_at)	Ms4a7 (1424754_at)
700	Clec4e (1420330_at)	Lcn2 (1427747_a_at)	2610019F03Rik (1428357_at)	Rangap1 (1451092_a_at)	Pnkp (1416378_at)	Ctbs (1452504_s_at)	Ccdc52 (1427030_at)	Hs6st1 /// LOC100047260 (1417293_at)	Smc4 (1452197_at)	9130221H12Rik /// Zfp526 (1429800_at)	Stx17 (1427925_at)	Hras1 (1424132_at)	Donson (1426739_at)	Msh2 (1416988_at)
701	Clec4e (1420330_at)	Lcn2 (1427747_a_at)	2610019F03Rik (1428357_at)	Rangap1 (1451092_a_at)	Pnkp (1416378_at)	Ctbs (1452504_s_at)	Ccdc52 (1427030_at)	Hs6st1 /// LOC100047260 (1417293_at)	Lancl1 (1427011_a_at)	Stx17 (1427925_at)	Hras1 (1424132_at)	Donson (1426739_at)	Msh2 (1416988_at)	Ms4a7 (1424754_at)
702	Clec4e (1420330_at)	Lcn2 (1427747_a_at)	2610019F03Rik (1428357_at)	Rangap1 (1451092_a_at)	Pnkp (1416378_at)	Ctbs (1452504_s_at)	Ccdc52 (1427030_at)	Hs6st1 /// LOC100047260 (1417293_at)	Lancl1 (1427011_a_at)	9130221H12Rik /// Zfp526 (1429800_at)	Hras1 (1424132_at)	Donson (1426739_at)	Msh2 (1416988_at)	Ms4a7 (1424754_at)
703	Clec4e (1420330_at)	Lcn2 (1427747_a_at)	2610019F03Rik (1428357_at)	Rangap1 (1451092_a_at)	Pnkp (1416378_at)	Ctbs (1452504_s_at)	Ccdc52 (1427030_at)	Hs6st1 /// LOC100047260 (1417293_at)	Lancl1 (1427011_a_at)	9130221H12Rik /// Zfp526 (1429800_at)	Stx17 (1427925_at)	Hras1 (1424132_at)	Msh2 (1416988_at)	Ms4a7 (1424754_at)
704	Clec4e (1420330_at)	Lcn2 (1427747_a_at)	2610019F03Rik (1428357_at)	Rangap1 (1451092_a_at)	Pnkp (1416378_at)	Ctbs (1452504_s_at)	Ccdc52 (1427030_at)	Hs6st1 /// LOC100047260 (1417293_at)	Lancl1 (1427011_a_at)	9130221H12Rik /// Zfp526 (1429800_at)	Stx17 (1427925_at)	Hras1 (1424132_at)	Donson (1426739_at)	Ms4a7 (1424754_at)
705	Clec4e (1420330_at)	Lcn2 (1427747_a_at)	2610019F03Rik (1428357_at)	Rangap1 (1451092_a_at)	Pnkp (1416378_at)	Ctbs (1452504_s_at)	Ccdc52 (1427030_at)	Hs6st1 /// LOC100047260 (1417293_at)	Lancl1 (1427011_a_at)	9130221H12Rik /// Zfp526 (1429800_at)	Stx17 (1427925_at)	Hras1 (1424132_at)	Donson (1426739_at)	Msh2 (1416988_at)
706	Clec4e (1420330_at)	Lcn2 (1427747_a_at)	2610019F03Rik (1428357_at)	Rangap1 (1451092_a_at)	Pnkp (1416378_at)	Ctbs (1452504_s_at)	Ccdc52 (1427030_at)	Hs6st1 /// LOC100047260 (1417293_at)	Lancl1 (1427011_a_at)	Smc4 (1452197_at)	Hras1 (1424132_at)	Donson (1426739_at)	Msh2 (1416988_at)	Ms4a7 (1424754_at)
707	Clec4e (1420330_at)	Lcn2 (1427747_a_at)	2610019F03Rik (1428357_at)	Rangap1 (1451092_a_at)	Pnkp (1416378_at)	Ctbs (1452504_s_at)	Ccdc52 (1427030_at)	Hs6st1 /// LOC100047260 (1417293_at)	Lancl1 (1427011_a_at)	Smc4 (1452197_at)	Stx17 (1427925_at)	Hras1 (1424132_at)	Msh2 (1416988_at)	Ms4a7 (1424754_at)
708	Clec4e (1420330_at)	Lcn2 (1427747_a_at)	2610019F03Rik (1428357_at)	Rangap1 (1451092_a_at)	Pnkp (1416378_at)	Ctbs (1452504_s_at)	Ccdc52 (1427030_at)	Hs6st1 /// LOC100047260 (1417293_at)	Lancl1 (1427011_a_at)	Smc4 (1452197_at)	Stx17 (1427925_at)	Hras1 (1424132_at)	Donson (1426739_at)	Ms4a7 (1424754_at)
709	Clec4e (1420330_at)	Lcn2 (1427747_a_at)	2610019F03Rik (1428357_at)	Rangap1 (1451092_a_at)	Pnkp (1416378_at)	Ctbs (1452504_s_at)	Ccdc52 (1427030_at)	Hs6st1 /// LOC100047260 (1417293_at)	Lancl1 (1427011_a_at)	Smc4 (1452197_at)	Stx17 (1427925_at)	Hras1 (1424132_at)	Donson (1426739_at)	Msh2 (1416988_at)
710	Clec4e (1420330_at)	Lcn2 (1427747_a_at)	2610019F03Rik (1428357_at)	Rangap1 (1451092_a_at)	Pnkp (1416378_at)	Ctbs (1452504_s_at)	Ccdc52 (1427030_at)	Hs6st1 /// LOC100047260 (1417293_at)	Lancl1 (1427011_a_at)	Smc4 (1452197_at)	9130221H12Rik /// Zfp526 (1429800_at)	Hras1 (1424132_at)	Msh2 (1416988_at)	Ms4a7 (1424754_at)
711	Clec4e (1420330_at)	Lcn2 (1427747_a_at)	2610019F03Rik (1428357_at)	Rangap1 (1451092_a_at)	Pnkp (1416378_at)	Ctbs (1452504_s_at)	Ccdc52 (1427030_at)	Hs6st1 /// LOC100047260 (1417293_at)	Lancl1 (1427011_a_at)	Smc4 (1452197_at)	9130221H12Rik /// Zfp526 (1429800_at)	Hras1 (1424132_at)	Donson (1426739_at)	Ms4a7 (1424754_at)
712	Clec4e (1420330_at)	Lcn2 (1427747_a_at)	2610019F03Rik (1428357_at)	Rangap1 (1451092_a_at)	Pnkp (1416378_at)	Ctbs (1452504_s_at)	Ccdc52 (1427030_at)	Hs6st1 /// LOC100047260 (1417293_at)	Lancl1 (1427011_a_at)	Smc4 (1452197_at)	9130221H12Rik /// Zfp526 (1429800_at)	Hras1 (1424132_at)	Donson (1426739_at)	Msh2 (1416988_at)
713	Clec4e (1420330_at)	Lcn2 (1427747_a_at)	2610019F03Rik (1428357_at)	Rangap1 (1451092_a_at)	Pnkp (1416378_at)	Ctbs (1452504_s_at)	Ccdc52 (1427030_at)	Hs6st1 /// LOC100047260 (1417293_at)	Lancl1 (1427011_a_at)	Smc4 (1452197_at)	9130221H12Rik /// Zfp526 (1429800_at)	Stx17 (1427925_at)	Hras1 (1424132_at)	Ms4a7 (1424754_at)
714	Clec4e (1420330_at)	Lcn2 (1427747_a_at)	2610019F03Rik (1428357_at)	Rangap1 (1451092_a_at)	Pnkp (1416378_at)	Ctbs (1452504_s_at)	Ccdc52 (1427030_at)	Hs6st1 /// LOC100047260 (1417293_at)	Lancl1 (1427011_a_at)	Smc4 (1452197_at)	9130221H12Rik /// Zfp526 (1429800_at)	Stx17 (1427925_at)	Hras1 (1424132_at)	Msh2 (1416988_at)
715	Clec4e (1420330_at)	Lcn2 (1427747_a_at)	2610019F03Rik (1428357_at)	Rangap1 (1451092_a_at)	Pnkp (1416378_at)	Ctbs (1452504_s_at)	Ccdc52 (1427030_at)	Hs6st1 /// LOC100047260 (1417293_at)	Lancl1 (1427011_a_at)	Smc4 (1452197_at)	9130221H12Rik /// Zfp526 (1429800_at)	Stx17 (1427925_at)	Hras1 (1424132_at)	Donson (1426739_at)
716	Clec4e (1420330_at)	Lcn2 (1427747_a_at)	2610019F03Rik (1428357_at)	Rangap1 (1451092_a_at)	Pnkp (1416378_at)	Ctbs (1452504_s_at)	Sh3glb1 (1418012_at)	Smc4 (1452197_at)	9130221H12Rik /// Zfp526 (1429800_at)	Stx17 (1427925_at)	Hras1 (1424132_at)	Donson (1426739_at)	Msh2 (1416988_at)	Ms4a7 (1424754_at)
717	Clec4e (1420330_at)	Lcn2 (1427747_a_at)	2610019F03Rik (1428357_at)	Rangap1 (1451092_a_at)	Pnkp (1416378_at)	Ctbs (1452504_s_at)	Sh3glb1 (1418012_at)	Lancl1 (1427011_a_at)	9130221H12Rik /// Zfp526 (1429800_at)	Stx17 (1427925_at)	Hras1 (1424132_at)	Donson (1426739_at)	Msh2 (1416988_at)	Ms4a7 (1424754_at)
718	Clec4e (1420330_at)	Lcn2 (1427747_a_at)	2610019F03Rik (1428357_at)	Rangap1 (1451092_a_at)	Pnkp (1416378_at)	Ctbs (1452504_s_at)	Sh3glb1 (1418012_at)	Lancl1 (1427011_a_at)	Smc4 (1452197_at)	Stx17 (1427925_at)	Hras1 (1424132_at)	Donson (1426739_at)	Msh2 (1416988_at)	Ms4a7 (1424754_at)
719	Clec4e (1420330_at)	Lcn2 (1427747_a_at)	2610019F03Rik (1428357_at)	Rangap1 (1451092_a_at)	Pnkp (1416378_at)	Ctbs (1452504_s_at)	Sh3glb1 (1418012_at)	Lancl1 (1427011_a_at)	Smc4 (1452197_at)	9130221H12Rik /// Zfp526 (1429800_at)	Hras1 (1424132_at)	Donson (1426739_at)	Msh2 (1416988_at)	Ms4a7 (1424754_at)
720	Clec4e (1420330_at)	Lcn2 (1427747_a_at)	2610019F03Rik (1428357_at)	Rangap1 (1451092_a_at)	Pnkp (1416378_at)	Ctbs (1452504_s_at)	Sh3glb1 (1418012_at)	Lancl1 (1427011_a_at)	Smc4 (1452197_at)	9130221H12Rik /// Zfp526 (1429800_at)	Stx17 (1427925_at)	Hras1 (1424132_at)	Msh2 (1416988_at)	Ms4a7 (1424754_at)
721	Clec4e (1420330_at)	Lcn2 (1427747_a_at)	2610019F03Rik (1428357_at)	Rangap1 (1451092_a_at)	Pnkp (1416378_at)	Ctbs (1452504_s_at)	Sh3glb1 (1418012_at)	Lancl1 (1427011_a_at)	Smc4 (1452197_at)	9130221H12Rik /// Zfp526 (1429800_at)	Stx17 (1427925_at)	Hras1 (1424132_at)	Donson (1426739_at)	Ms4a7 (1424754_at)
722	Clec4e (1420330_at)	Lcn2 (1427747_a_at)	2610019F03Rik (1428357_at)	Rangap1 (1451092_a_at)	Pnkp (1416378_at)	Ctbs (1452504_s_at)	Sh3glb1 (1418012_at)	Lancl1 (1427011_a_at)	Smc4 (1452197_at)	9130221H12Rik /// Zfp526 (1429800_at)	Stx17 (1427925_at)	Hras1 (1424132_at)	Donson (1426739_at)	Msh2 (1416988_at)
723	Clec4e (1420330_at)	Lcn2 (1427747_a_at)	2610019F03Rik (1428357_at)	Rangap1 (1451092_a_at)	Pnkp (1416378_at)	Ctbs (1452504_s_at)	Sh3glb1 (1418012_at)	Hs6st1 /// LOC100047260 (1417293_at)	9130221H12Rik /// Zfp526 (1429800_at)	Stx17 (1427925_at)	Hras1 (1424132_at)	Donson (1426739_at)	Msh2 (1416988_at)	Ms4a7 (1424754_at)
724	Clec4e (1420330_at)	Lcn2 (1427747_a_at)	2610019F03Rik (1428357_at)	Rangap1 (1451092_a_at)	Pnkp (1416378_at)	Ctbs (1452504_s_at)	Sh3glb1 (1418012_at)	Hs6st1 /// LOC100047260 (1417293_at)	Smc4 (1452197_at)	Stx17 (1427925_at)	Hras1 (1424132_at)	Donson (1426739_at)	Msh2 (1416988_at)	Ms4a7 (1424754_at)
725	Clec4e (1420330_at)	Lcn2 (1427747_a_at)	2610019F03Rik (1428357_at)	Rangap1 (1451092_a_at)	Pnkp (1416378_at)	Ctbs (1452504_s_at)	Sh3glb1 (1418012_at)	Hs6st1 /// LOC100047260 (1417293_at)	Smc4 (1452197_at)	9130221H12Rik /// Zfp526 (1429800_at)	Hras1 (1424132_at)	Donson (1426739_at)	Msh2 (1416988_at)	Ms4a7 (1424754_at)
726	Clec4e (1420330_at)	Lcn2 (1427747_a_at)	2610019F03Rik (1428357_at)	Rangap1 (1451092_a_at)	Pnkp (1416378_at)	Ctbs (1452504_s_at)	Sh3glb1 (1418012_at)	Hs6st1 /// LOC100047260 (1417293_at)	Smc4 (1452197_at)	9130221H12Rik /// Zfp526 (1429800_at)	Stx17 (1427925_at)	Hras1 (1424132_at)	Msh2 (1416988_at)	Ms4a7 (1424754_at)
727	Clec4e (1420330_at)	Lcn2 (1427747_a_at)	2610019F03Rik (1428357_at)	Rangap1 (1451092_a_at)	Pnkp (1416378_at)	Ctbs (1452504_s_at)	Sh3glb1 (1418012_at)	Hs6st1 /// LOC100047260 (1417293_at)	Smc4 (1452197_at)	9130221H12Rik /// Zfp526 (1429800_at)	Stx17 (1427925_at)	Hras1 (1424132_at)	Donson (1426739_at)	Ms4a7 (1424754_at)
728	Clec4e (1420330_at)	Lcn2 (1427747_a_at)	2610019F03Rik (1428357_at)	Rangap1 (1451092_a_at)	Pnkp (1416378_at)	Ctbs (1452504_s_at)	Sh3glb1 (1418012_at)	Hs6st1 /// LOC100047260 (1417293_at)	Smc4 (1452197_at)	9130221H12Rik /// Zfp526 (1429800_at)	Stx17 (1427925_at)	Hras1 (1424132_at)	Donson (1426739_at)	Msh2 (1416988_at)
729	Clec4e (1420330_at)	Lcn2 (1427747_a_at)	2610019F03Rik (1428357_at)	Rangap1 (1451092_a_at)	Pnkp (1416378_at)	Ctbs (1452504_s_at)	Sh3glb1 (1418012_at)	Hs6st1 /// LOC100047260 (1417293_at)	Lancl1 (1427011_a_at)	Stx17 (1427925_at)	Hras1 (1424132_at)	Donson (1426739_at)	Msh2 (1416988_at)	Ms4a7 (1424754_at)
730	Clec4e (1420330_at)	Lcn2 (1427747_a_at)	2610019F03Rik (1428357_at)	Rangap1 (1451092_a_at)	Pnkp (1416378_at)	Ctbs (1452504_s_at)	Sh3glb1 (1418012_at)	Hs6st1 /// LOC100047260 (1417293_at)	Lancl1 (1427011_a_at)	9130221H12Rik /// Zfp526 (1429800_at)	Hras1 (1424132_at)	Donson (1426739_at)	Msh2 (1416988_at)	Ms4a7 (1424754_at)
731	Clec4e (1420330_at)	Lcn2 (1427747_a_at)	2610019F03Rik (1428357_at)	Rangap1 (1451092_a_at)	Pnkp (1416378_at)	Ctbs (1452504_s_at)	Sh3glb1 (1418012_at)	Hs6st1 /// LOC100047260 (1417293_at)	Lancl1 (1427011_a_at)	9130221H12Rik /// Zfp526 (1429800_at)	Stx17 (1427925_at)	Hras1 (1424132_at)	Msh2 (1416988_at)	Ms4a7 (1424754_at)
732	Clec4e (1420330_at)	Lcn2 (1427747_a_at)	2610019F03Rik (1428357_at)	Rangap1 (1451092_a_at)	Pnkp (1416378_at)	Ctbs (1452504_s_at)	Sh3glb1 (1418012_at)	Hs6st1 /// LOC100047260 (1417293_at)	Lancl1 (1427011_a_at)	9130221H12Rik /// Zfp526 (1429800_at)	Stx17 (1427925_at)	Hras1 (1424132_at)	Donson (1426739_at)	Ms4a7 (1424754_at)
733	Clec4e (1420330_at)	Lcn2 (1427747_a_at)	2610019F03Rik (1428357_at)	Rangap1 (1451092_a_at)	Pnkp (1416378_at)	Ctbs (1452504_s_at)	Sh3glb1 (1418012_at)	Hs6st1 /// LOC100047260 (1417293_at)	Lancl1 (1427011_a_at)	9130221H12Rik /// Zfp526 (1429800_at)	Stx17 (1427925_at)	Hras1 (1424132_at)	Donson (1426739_at)	Msh2 (1416988_at)
734	Clec4e (1420330_at)	Lcn2 (1427747_a_at)	2610019F03Rik (1428357_at)	Rangap1 (1451092_a_at)	Pnkp (1416378_at)	Ctbs (1452504_s_at)	Sh3glb1 (1418012_at)	Hs6st1 /// LOC100047260 (1417293_at)	Lancl1 (1427011_a_at)	Smc4 (1452197_at)	Hras1 (1424132_at)	Donson (1426739_at)	Msh2 (1416988_at)	Ms4a7 (1424754_at)
735	Clec4e (1420330_at)	Lcn2 (1427747_a_at)	2610019F03Rik (1428357_at)	Rangap1 (1451092_a_at)	Pnkp (1416378_at)	Ctbs (1452504_s_at)	Sh3glb1 (1418012_at)	Hs6st1 /// LOC100047260 (1417293_at)	Lancl1 (1427011_a_at)	Smc4 (1452197_at)	Stx17 (1427925_at)	Hras1 (1424132_at)	Msh2 (1416988_at)	Ms4a7 (1424754_at)
736	Clec4e (1420330_at)	Lcn2 (1427747_a_at)	2610019F03Rik (1428357_at)	Rangap1 (1451092_a_at)	Pnkp (1416378_at)	Ctbs (1452504_s_at)	Sh3glb1 (1418012_at)	Hs6st1 /// LOC100047260 (1417293_at)	Lancl1 (1427011_a_at)	Smc4 (1452197_at)	Stx17 (1427925_at)	Hras1 (1424132_at)	Donson (1426739_at)	Ms4a7 (1424754_at)
737	Clec4e (1420330_at)	Lcn2 (1427747_a_at)	2610019F03Rik (1428357_at)	Rangap1 (1451092_a_at)	Pnkp (1416378_at)	Ctbs (1452504_s_at)	Sh3glb1 (1418012_at)	Hs6st1 /// LOC100047260 (1417293_at)	Lancl1 (1427011_a_at)	Smc4 (1452197_at)	Stx17 (1427925_at)	Hras1 (1424132_at)	Donson (1426739_at)	Msh2 (1416988_at)
738	Clec4e (1420330_at)	Lcn2 (1427747_a_at)	2610019F03Rik (1428357_at)	Rangap1 (1451092_a_at)	Pnkp (1416378_at)	Ctbs (1452504_s_at)	Sh3glb1 (1418012_at)	Hs6st1 /// LOC100047260 (1417293_at)	Lancl1 (1427011_a_at)	Smc4 (1452197_at)	9130221H12Rik /// Zfp526 (1429800_at)	Hras1 (1424132_at)	Msh2 (1416988_at)	Ms4a7 (1424754_at)
739	Clec4e (1420330_at)	Lcn2 (1427747_a_at)	2610019F03Rik (1428357_at)	Rangap1 (1451092_a_at)	Pnkp (1416378_at)	Ctbs (1452504_s_at)	Sh3glb1 (1418012_at)	Hs6st1 /// LOC100047260 (1417293_at)	Lancl1 (1427011_a_at)	Smc4 (1452197_at)	9130221H12Rik /// Zfp526 (1429800_at)	Hras1 (1424132_at)	Donson (1426739_at)	Ms4a7 (1424754_at)
740	Clec4e (1420330_at)	Lcn2 (1427747_a_at)	2610019F03Rik (1428357_at)	Rangap1 (1451092_a_at)	Pnkp (1416378_at)	Ctbs (1452504_s_at)	Sh3glb1 (1418012_at)	Hs6st1 /// LOC100047260 (1417293_at)	Lancl1 (1427011_a_at)	Smc4 (1452197_at)	9130221H12Rik /// Zfp526 (1429800_at)	Hras1 (1424132_at)	Donson (1426739_at)	Msh2 (1416988_at)
741	Clec4e (1420330_at)	Lcn2 (1427747_a_at)	2610019F03Rik (1428357_at)	Rangap1 (1451092_a_at)	Pnkp (1416378_at)	Ctbs (1452504_s_at)	Sh3glb1 (1418012_at)	Hs6st1 /// LOC100047260 (1417293_at)	Lancl1 (1427011_a_at)	Smc4 (1452197_at)	9130221H12Rik /// Zfp526 (1429800_at)	Stx17 (1427925_at)	Hras1 (1424132_at)	Ms4a7 (1424754_at)
742	Clec4e (1420330_at)	Lcn2 (1427747_a_at)	2610019F03Rik (1428357_at)	Rangap1 (1451092_a_at)	Pnkp (1416378_at)	Ctbs (1452504_s_at)	Sh3glb1 (1418012_at)	Hs6st1 /// LOC100047260 (1417293_at)	Lancl1 (1427011_a_at)	Smc4 (1452197_at)	9130221H12Rik /// Zfp526 (1429800_at)	Stx17 (1427925_at)	Hras1 (1424132_at)	Msh2 (1416988_at)
743	Clec4e (1420330_at)	Lcn2 (1427747_a_at)	2610019F03Rik (1428357_at)	Rangap1 (1451092_a_at)	Pnkp (1416378_at)	Ctbs (1452504_s_at)	Sh3glb1 (1418012_at)	Hs6st1 /// LOC100047260 (1417293_at)	Lancl1 (1427011_a_at)	Smc4 (1452197_at)	9130221H12Rik /// Zfp526 (1429800_at)	Stx17 (1427925_at)	Hras1 (1424132_at)	Donson (1426739_at)
744	Clec4e (1420330_at)	Lcn2 (1427747_a_at)	2610019F03Rik (1428357_at)	Rangap1 (1451092_a_at)	Pnkp (1416378_at)	Ctbs (1452504_s_at)	Sh3glb1 (1418012_at)	Ccdc52 (1427030_at)	Smc4 (1452197_at)	Stx17 (1427925_at)	Hras1 (1424132_at)	Donson (1426739_at)	Msh2 (1416988_at)	Ms4a7 (1424754_at)
745	Clec4e (1420330_at)	Lcn2 (1427747_a_at)	2610019F03Rik (1428357_at)	Rangap1 (1451092_a_at)	Pnkp (1416378_at)	Ctbs (1452504_s_at)	Sh3glb1 (1418012_at)	Ccdc52 (1427030_at)	Smc4 (1452197_at)	9130221H12Rik /// Zfp526 (1429800_at)	Stx17 (1427925_at)	Hras1 (1424132_at)	Donson (1426739_at)	Ms4a7 (1424754_at)
746	Clec4e (1420330_at)	Lcn2 (1427747_a_at)	2610019F03Rik (1428357_at)	Rangap1 (1451092_a_at)	Pnkp (1416378_at)	Ctbs (1452504_s_at)	Sh3glb1 (1418012_at)	Ccdc52 (1427030_at)	Smc4 (1452197_at)	9130221H12Rik /// Zfp526 (1429800_at)	Stx17 (1427925_at)	Hras1 (1424132_at)	Donson (1426739_at)	Msh2 (1416988_at)
747	Clec4e (1420330_at)	Lcn2 (1427747_a_at)	2610019F03Rik (1428357_at)	Rangap1 (1451092_a_at)	Pnkp (1416378_at)	Ctbs (1452504_s_at)	Sh3glb1 (1418012_at)	Ccdc52 (1427030_at)	Lancl1 (1427011_a_at)	Stx17 (1427925_at)	Hras1 (1424132_at)	Donson (1426739_at)	Msh2 (1416988_at)	Ms4a7 (1424754_at)
748	Clec4e (1420330_at)	Lcn2 (1427747_a_at)	2610019F03Rik (1428357_at)	Rangap1 (1451092_a_at)	Pnkp (1416378_at)	Ctbs (1452504_s_at)	Sh3glb1 (1418012_at)	Ccdc52 (1427030_at)	Lancl1 (1427011_a_at)	9130221H12Rik /// Zfp526 (1429800_at)	Stx17 (1427925_at)	Hras1 (1424132_at)	Donson (1426739_at)	Ms4a7 (1424754_at)
749	Clec4e (1420330_at)	Lcn2 (1427747_a_at)	2610019F03Rik (1428357_at)	Rangap1 (1451092_a_at)	Pnkp (1416378_at)	Ctbs (1452504_s_at)	Sh3glb1 (1418012_at)	Ccdc52 (1427030_at)	Lancl1 (1427011_a_at)	9130221H12Rik /// Zfp526 (1429800_at)	Stx17 (1427925_at)	Hras1 (1424132_at)	Donson (1426739_at)	Msh2 (1416988_at)
750	Clec4e (1420330_at)	Lcn2 (1427747_a_at)	2610019F03Rik (1428357_at)	Rangap1 (1451092_a_at)	Pnkp (1416378_at)	Ctbs (1452504_s_at)	Sh3glb1 (1418012_at)	Ccdc52 (1427030_at)	Lancl1 (1427011_a_at)	Smc4 (1452197_at)	Hras1 (1424132_at)	Donson (1426739_at)	Msh2 (1416988_at)	Ms4a7 (1424754_at)
751	Clec4e (1420330_at)	Lcn2 (1427747_a_at)	2610019F03Rik (1428357_at)	Rangap1 (1451092_a_at)	Pnkp (1416378_at)	Ctbs (1452504_s_at)	Sh3glb1 (1418012_at)	Ccdc52 (1427030_at)	Lancl1 (1427011_a_at)	Smc4 (1452197_at)	Stx17 (1427925_at)	Hras1 (1424132_at)	Msh2 (1416988_at)	Ms4a7 (1424754_at)
752	Clec4e (1420330_at)	Lcn2 (1427747_a_at)	2610019F03Rik (1428357_at)	Rangap1 (1451092_a_at)	Pnkp (1416378_at)	Ctbs (1452504_s_at)	Sh3glb1 (1418012_at)	Ccdc52 (1427030_at)	Lancl1 (1427011_a_at)	Smc4 (1452197_at)	Stx17 (1427925_at)	Hras1 (1424132_at)	Donson (1426739_at)	Ms4a7 (1424754_at)
753	Clec4e (1420330_at)	Lcn2 (1427747_a_at)	2610019F03Rik (1428357_at)	Rangap1 (1451092_a_at)	Pnkp (1416378_at)	Ctbs (1452504_s_at)	Sh3glb1 (1418012_at)	Ccdc52 (1427030_at)	Lancl1 (1427011_a_at)	Smc4 (1452197_at)	Stx17 (1427925_at)	Hras1 (1424132_at)	Donson (1426739_at)	Msh2 (1416988_at)
754	Clec4e (1420330_at)	Lcn2 (1427747_a_at)	2610019F03Rik (1428357_at)	Rangap1 (1451092_a_at)	Pnkp (1416378_at)	Ctbs (1452504_s_at)	Sh3glb1 (1418012_at)	Ccdc52 (1427030_at)	Lancl1 (1427011_a_at)	Smc4 (1452197_at)	9130221H12Rik /// Zfp526 (1429800_at)	Hras1 (1424132_at)	Donson (1426739_at)	Ms4a7 (1424754_at)
755	Clec4e (1420330_at)	Lcn2 (1427747_a_at)	2610019F03Rik (1428357_at)	Rangap1 (1451092_a_at)	Pnkp (1416378_at)	Ctbs (1452504_s_at)	Sh3glb1 (1418012_at)	Ccdc52 (1427030_at)	Lancl1 (1427011_a_at)	Smc4 (1452197_at)	9130221H12Rik /// Zfp526 (1429800_at)	Hras1 (1424132_at)	Donson (1426739_at)	Msh2 (1416988_at)
756	Clec4e (1420330_at)	Lcn2 (1427747_a_at)	2610019F03Rik (1428357_at)	Rangap1 (1451092_a_at)	Pnkp (1416378_at)	Ctbs (1452504_s_at)	Sh3glb1 (1418012_at)	Ccdc52 (1427030_at)	Lancl1 (1427011_a_at)	Smc4 (1452197_at)	9130221H12Rik /// Zfp526 (1429800_at)	Stx17 (1427925_at)	Hras1 (1424132_at)	Ms4a7 (1424754_at)
757	Clec4e (1420330_at)	Lcn2 (1427747_a_at)	2610019F03Rik (1428357_at)	Rangap1 (1451092_a_at)	Pnkp (1416378_at)	Ctbs (1452504_s_at)	Sh3glb1 (1418012_at)	Ccdc52 (1427030_at)	Lancl1 (1427011_a_at)	Smc4 (1452197_at)	9130221H12Rik /// Zfp526 (1429800_at)	Stx17 (1427925_at)	Hras1 (1424132_at)	Msh2 (1416988_at)
758	Clec4e (1420330_at)	Lcn2 (1427747_a_at)	2610019F03Rik (1428357_at)	Rangap1 (1451092_a_at)	Pnkp (1416378_at)	Ctbs (1452504_s_at)	Sh3glb1 (1418012_at)	Ccdc52 (1427030_at)	Lancl1 (1427011_a_at)	Smc4 (1452197_at)	9130221H12Rik /// Zfp526 (1429800_at)	Stx17 (1427925_at)	Hras1 (1424132_at)	Donson (1426739_at)
759	Clec4e (1420330_at)	Lcn2 (1427747_a_at)	2610019F03Rik (1428357_at)	Rangap1 (1451092_a_at)	Pnkp (1416378_at)	Ctbs (1452504_s_at)	Sh3glb1 (1418012_at)	Ccdc52 (1427030_at)	Hs6st1 /// LOC100047260 (1417293_at)	Stx17 (1427925_at)	Hras1 (1424132_at)	Donson (1426739_at)	Msh2 (1416988_at)	Ms4a7 (1424754_at)
760	Clec4e (1420330_at)	Lcn2 (1427747_a_at)	2610019F03Rik (1428357_at)	Rangap1 (1451092_a_at)	Pnkp (1416378_at)	Ctbs (1452504_s_at)	Sh3glb1 (1418012_at)	Ccdc52 (1427030_at)	Hs6st1 /// LOC100047260 (1417293_at)	9130221H12Rik /// Zfp526 (1429800_at)	Stx17 (1427925_at)	Hras1 (1424132_at)	Donson (1426739_at)	Ms4a7 (1424754_at)
761	Clec4e (1420330_at)	Lcn2 (1427747_a_at)	2610019F03Rik (1428357_at)	Rangap1 (1451092_a_at)	Pnkp (1416378_at)	Ctbs (1452504_s_at)	Sh3glb1 (1418012_at)	Ccdc52 (1427030_at)	Hs6st1 /// LOC100047260 (1417293_at)	9130221H12Rik /// Zfp526 (1429800_at)	Stx17 (1427925_at)	Hras1 (1424132_at)	Donson (1426739_at)	Msh2 (1416988_at)
762	Clec4e (1420330_at)	Lcn2 (1427747_a_at)	2610019F03Rik (1428357_at)	Rangap1 (1451092_a_at)	Pnkp (1416378_at)	Ctbs (1452504_s_at)	Sh3glb1 (1418012_at)	Ccdc52 (1427030_at)	Hs6st1 /// LOC100047260 (1417293_at)	Smc4 (1452197_at)	Hras1 (1424132_at)	Donson (1426739_at)	Msh2 (1416988_at)	Ms4a7 (1424754_at)
763	Clec4e (1420330_at)	Lcn2 (1427747_a_at)	2610019F03Rik (1428357_at)	Rangap1 (1451092_a_at)	Pnkp (1416378_at)	Ctbs (1452504_s_at)	Sh3glb1 (1418012_at)	Ccdc52 (1427030_at)	Hs6st1 /// LOC100047260 (1417293_at)	Smc4 (1452197_at)	Stx17 (1427925_at)	Hras1 (1424132_at)	Msh2 (1416988_at)	Ms4a7 (1424754_at)
764	Clec4e (1420330_at)	Lcn2 (1427747_a_at)	2610019F03Rik (1428357_at)	Rangap1 (1451092_a_at)	Pnkp (1416378_at)	Ctbs (1452504_s_at)	Sh3glb1 (1418012_at)	Ccdc52 (1427030_at)	Hs6st1 /// LOC100047260 (1417293_at)	Smc4 (1452197_at)	Stx17 (1427925_at)	Hras1 (1424132_at)	Donson (1426739_at)	Ms4a7 (1424754_at)
765	Clec4e (1420330_at)	Lcn2 (1427747_a_at)	2610019F03Rik (1428357_at)	Rangap1 (1451092_a_at)	Pnkp (1416378_at)	Ctbs (1452504_s_at)	Sh3glb1 (1418012_at)	Ccdc52 (1427030_at)	Hs6st1 /// LOC100047260 (1417293_at)	Smc4 (1452197_at)	Stx17 (1427925_at)	Hras1 (1424132_at)	Donson (1426739_at)	Msh2 (1416988_at)
766	Clec4e (1420330_at)	Lcn2 (1427747_a_at)	2610019F03Rik (1428357_at)	Rangap1 (1451092_a_at)	Pnkp (1416378_at)	Ctbs (1452504_s_at)	Sh3glb1 (1418012_at)	Ccdc52 (1427030_at)	Hs6st1 /// LOC100047260 (1417293_at)	Smc4 (1452197_at)	9130221H12Rik /// Zfp526 (1429800_at)	Hras1 (1424132_at)	Donson (1426739_at)	Ms4a7 (1424754_at)
767	Clec4e (1420330_at)	Lcn2 (1427747_a_at)	2610019F03Rik (1428357_at)	Rangap1 (1451092_a_at)	Pnkp (1416378_at)	Ctbs (1452504_s_at)	Sh3glb1 (1418012_at)	Ccdc52 (1427030_at)	Hs6st1 /// LOC100047260 (1417293_at)	Smc4 (1452197_at)	9130221H12Rik /// Zfp526 (1429800_at)	Hras1 (1424132_at)	Donson (1426739_at)	Msh2 (1416988_at)
768	Clec4e (1420330_at)	Lcn2 (1427747_a_at)	2610019F03Rik (1428357_at)	Rangap1 (1451092_a_at)	Pnkp (1416378_at)	Ctbs (1452504_s_at)	Sh3glb1 (1418012_at)	Ccdc52 (1427030_at)	Hs6st1 /// LOC100047260 (1417293_at)	Smc4 (1452197_at)	9130221H12Rik /// Zfp526 (1429800_at)	Stx17 (1427925_at)	Hras1 (1424132_at)	Ms4a7 (1424754_at)
769	Clec4e (1420330_at)	Lcn2 (1427747_a_at)	2610019F03Rik (1428357_at)	Rangap1 (1451092_a_at)	Pnkp (1416378_at)	Ctbs (1452504_s_at)	Sh3glb1 (1418012_at)	Ccdc52 (1427030_at)	Hs6st1 /// LOC100047260 (1417293_at)	Smc4 (1452197_at)	9130221H12Rik /// Zfp526 (1429800_at)	Stx17 (1427925_at)	Hras1 (1424132_at)	Msh2 (1416988_at)
770	Clec4e (1420330_at)	Lcn2 (1427747_a_at)	2610019F03Rik (1428357_at)	Rangap1 (1451092_a_at)	Pnkp (1416378_at)	Ctbs (1452504_s_at)	Sh3glb1 (1418012_at)	Ccdc52 (1427030_at)	Hs6st1 /// LOC100047260 (1417293_at)	Smc4 (1452197_at)	9130221H12Rik /// Zfp526 (1429800_at)	Stx17 (1427925_at)	Hras1 (1424132_at)	Donson (1426739_at)
771	Clec4e (1420330_at)	Lcn2 (1427747_a_at)	2610019F03Rik (1428357_at)	Rangap1 (1451092_a_at)	Pnkp (1416378_at)	Ctbs (1452504_s_at)	Sh3glb1 (1418012_at)	Ccdc52 (1427030_at)	Hs6st1 /// LOC100047260 (1417293_at)	Lancl1 (1427011_a_at)	Hras1 (1424132_at)	Donson (1426739_at)	Msh2 (1416988_at)	Ms4a7 (1424754_at)
772	Clec4e (1420330_at)	Lcn2 (1427747_a_at)	2610019F03Rik (1428357_at)	Rangap1 (1451092_a_at)	Pnkp (1416378_at)	Ctbs (1452504_s_at)	Sh3glb1 (1418012_at)	Ccdc52 (1427030_at)	Hs6st1 /// LOC100047260 (1417293_at)	Lancl1 (1427011_a_at)	Stx17 (1427925_at)	Hras1 (1424132_at)	Msh2 (1416988_at)	Ms4a7 (1424754_at)
773	Clec4e (1420330_at)	Lcn2 (1427747_a_at)	2610019F03Rik (1428357_at)	Rangap1 (1451092_a_at)	Pnkp (1416378_at)	Ctbs (1452504_s_at)	Sh3glb1 (1418012_at)	Ccdc52 (1427030_at)	Hs6st1 /// LOC100047260 (1417293_at)	Lancl1 (1427011_a_at)	Stx17 (1427925_at)	Hras1 (1424132_at)	Donson (1426739_at)	Ms4a7 (1424754_at)
774	Clec4e (1420330_at)	Lcn2 (1427747_a_at)	2610019F03Rik (1428357_at)	Rangap1 (1451092_a_at)	Pnkp (1416378_at)	Ctbs (1452504_s_at)	Sh3glb1 (1418012_at)	Ccdc52 (1427030_at)	Hs6st1 /// LOC100047260 (1417293_at)	Lancl1 (1427011_a_at)	Stx17 (1427925_at)	Hras1 (1424132_at)	Donson (1426739_at)	Msh2 (1416988_at)
775	Clec4e (1420330_at)	Lcn2 (1427747_a_at)	2610019F03Rik (1428357_at)	Rangap1 (1451092_a_at)	Pnkp (1416378_at)	Ctbs (1452504_s_at)	Sh3glb1 (1418012_at)	Ccdc52 (1427030_at)	Hs6st1 /// LOC100047260 (1417293_at)	Lancl1 (1427011_a_at)	9130221H12Rik /// Zfp526 (1429800_at)	Hras1 (1424132_at)	Donson (1426739_at)	Ms4a7 (1424754_at)
776	Clec4e (1420330_at)	Lcn2 (1427747_a_at)	2610019F03Rik (1428357_at)	Rangap1 (1451092_a_at)	Pnkp (1416378_at)	Ctbs (1452504_s_at)	Sh3glb1 (1418012_at)	Ccdc52 (1427030_at)	Hs6st1 /// LOC100047260 (1417293_at)	Lancl1 (1427011_a_at)	9130221H12Rik /// Zfp526 (1429800_at)	Hras1 (1424132_at)	Donson (1426739_at)	Msh2 (1416988_at)
777	Clec4e (1420330_at)	Lcn2 (1427747_a_at)	2610019F03Rik (1428357_at)	Rangap1 (1451092_a_at)	Pnkp (1416378_at)	Ctbs (1452504_s_at)	Sh3glb1 (1418012_at)	Ccdc52 (1427030_at)	Hs6st1 /// LOC100047260 (1417293_at)	Lancl1 (1427011_a_at)	9130221H12Rik /// Zfp526 (1429800_at)	Stx17 (1427925_at)	Hras1 (1424132_at)	Ms4a7 (1424754_at)
778	Clec4e (1420330_at)	Lcn2 (1427747_a_at)	2610019F03Rik (1428357_at)	Rangap1 (1451092_a_at)	Pnkp (1416378_at)	Ctbs (1452504_s_at)	Sh3glb1 (1418012_at)	Ccdc52 (1427030_at)	Hs6st1 /// LOC100047260 (1417293_at)	Lancl1 (1427011_a_at)	9130221H12Rik /// Zfp526 (1429800_at)	Stx17 (1427925_at)	Hras1 (1424132_at)	Msh2 (1416988_at)
779	Clec4e (1420330_at)	Lcn2 (1427747_a_at)	2610019F03Rik (1428357_at)	Rangap1 (1451092_a_at)	Pnkp (1416378_at)	Ctbs (1452504_s_at)	Sh3glb1 (1418012_at)	Ccdc52 (1427030_at)	Hs6st1 /// LOC100047260 (1417293_at)	Lancl1 (1427011_a_at)	9130221H12Rik /// Zfp526 (1429800_at)	Stx17 (1427925_at)	Hras1 (1424132_at)	Donson (1426739_at)
780	Clec4e (1420330_at)	Lcn2 (1427747_a_at)	2610019F03Rik (1428357_at)	Rangap1 (1451092_a_at)	Pnkp (1416378_at)	Ctbs (1452504_s_at)	Sh3glb1 (1418012_at)	Ccdc52 (1427030_at)	Hs6st1 /// LOC100047260 (1417293_at)	Lancl1 (1427011_a_at)	Smc4 (1452197_at)	Hras1 (1424132_at)	Msh2 (1416988_at)	Ms4a7 (1424754_at)
781	Clec4e (1420330_at)	Lcn2 (1427747_a_at)	2610019F03Rik (1428357_at)	Rangap1 (1451092_a_at)	Pnkp (1416378_at)	Ctbs (1452504_s_at)	Sh3glb1 (1418012_at)	Ccdc52 (1427030_at)	Hs6st1 /// LOC100047260 (1417293_at)	Lancl1 (1427011_a_at)	Smc4 (1452197_at)	Hras1 (1424132_at)	Donson (1426739_at)	Ms4a7 (1424754_at)
782	Clec4e (1420330_at)	Lcn2 (1427747_a_at)	2610019F03Rik (1428357_at)	Rangap1 (1451092_a_at)	Pnkp (1416378_at)	Ctbs (1452504_s_at)	Sh3glb1 (1418012_at)	Ccdc52 (1427030_at)	Hs6st1 /// LOC100047260 (1417293_at)	Lancl1 (1427011_a_at)	Smc4 (1452197_at)	Hras1 (1424132_at)	Donson (1426739_at)	Msh2 (1416988_at)
783	Clec4e (1420330_at)	Lcn2 (1427747_a_at)	2610019F03Rik (1428357_at)	Rangap1 (1451092_a_at)	Pnkp (1416378_at)	Ctbs (1452504_s_at)	Sh3glb1 (1418012_at)	Ccdc52 (1427030_at)	Hs6st1 /// LOC100047260 (1417293_at)	Lancl1 (1427011_a_at)	Smc4 (1452197_at)	Stx17 (1427925_at)	Hras1 (1424132_at)	Ms4a7 (1424754_at)
784	Clec4e (1420330_at)	Lcn2 (1427747_a_at)	2610019F03Rik (1428357_at)	Rangap1 (1451092_a_at)	Pnkp (1416378_at)	Ctbs (1452504_s_at)	Sh3glb1 (1418012_at)	Ccdc52 (1427030_at)	Hs6st1 /// LOC100047260 (1417293_at)	Lancl1 (1427011_a_at)	Smc4 (1452197_at)	Stx17 (1427925_at)	Hras1 (1424132_at)	Msh2 (1416988_at)
785	Clec4e (1420330_at)	Lcn2 (1427747_a_at)	2610019F03Rik (1428357_at)	Rangap1 (1451092_a_at)	Pnkp (1416378_at)	Ctbs (1452504_s_at)	Sh3glb1 (1418012_at)	Ccdc52 (1427030_at)	Hs6st1 /// LOC100047260 (1417293_at)	Lancl1 (1427011_a_at)	Smc4 (1452197_at)	Stx17 (1427925_at)	Hras1 (1424132_at)	Donson (1426739_at)
786	Clec4e (1420330_at)	Lcn2 (1427747_a_at)	2610019F03Rik (1428357_at)	Rangap1 (1451092_a_at)	Pnkp (1416378_at)	Ctbs (1452504_s_at)	Sh3glb1 (1418012_at)	Ccdc52 (1427030_at)	Hs6st1 /// LOC100047260 (1417293_at)	Lancl1 (1427011_a_at)	Smc4 (1452197_at)	9130221H12Rik /// Zfp526 (1429800_at)	Hras1 (1424132_at)	Ms4a7 (1424754_at)
787	Clec4e (1420330_at)	Lcn2 (1427747_a_at)	2610019F03Rik (1428357_at)	Rangap1 (1451092_a_at)	Pnkp (1416378_at)	Ctbs (1452504_s_at)	Sh3glb1 (1418012_at)	Ccdc52 (1427030_at)	Hs6st1 /// LOC100047260 (1417293_at)	Lancl1 (1427011_a_at)	Smc4 (1452197_at)	9130221H12Rik /// Zfp526 (1429800_at)	Hras1 (1424132_at)	Msh2 (1416988_at)
788	Clec4e (1420330_at)	Lcn2 (1427747_a_at)	2610019F03Rik (1428357_at)	Rangap1 (1451092_a_at)	Pnkp (1416378_at)	Ctbs (1452504_s_at)	Sh3glb1 (1418012_at)	Ccdc52 (1427030_at)	Hs6st1 /// LOC100047260 (1417293_at)	Lancl1 (1427011_a_at)	Smc4 (1452197_at)	9130221H12Rik /// Zfp526 (1429800_at)	Hras1 (1424132_at)	Donson (1426739_at)
789	Clec4e (1420330_at)	Lcn2 (1427747_a_at)	2610019F03Rik (1428357_at)	Rangap1 (1451092_a_at)	Pnkp (1416378_at)	Ctbs (1452504_s_at)	Sh3glb1 (1418012_at)	Ccdc52 (1427030_at)	Hs6st1 /// LOC100047260 (1417293_at)	Lancl1 (1427011_a_at)	Smc4 (1452197_at)	9130221H12Rik /// Zfp526 (1429800_at)	Stx17 (1427925_at)	Hras1 (1424132_at)
790	Clec4e (1420330_at)	Lcn2 (1427747_a_at)	Igfbp6 (1417933_at)	Ctbs (1452504_s_at)	Sh3glb1 (1418012_at)	Hs6st1 /// LOC100047260 (1417293_at)	Lancl1 (1427011_a_at)	Smc4 (1452197_at)	Ran (1460551_at)	Ccr7 (1423466_at)	Ephx1 (1422438_at)	Stx17 (1427925_at)	Arpc1b (1416226_at)	Hras1 (1424132_at)	Donson (1426739_at)
791	Clec4e (1420330_at)	Lcn2 (1427747_a_at)	Igfbp6 (1417933_at)	Ctbs (1452504_s_at)	Sh3glb1 (1418012_at)	Hs6st1 /// LOC100047260 (1417293_at)	Lancl1 (1427011_a_at)	Dusp10 (1417164_at)	Smc4 (1452197_at)	Ran (1460551_at)	Ephx1 (1422438_at)	Stx17 (1427925_at)	Arpc1b (1416226_at)	Hras1 (1424132_at)	Donson (1426739_at)
792	Clec4e (1420330_at)	Lcn2 (1427747_a_at)	Igfbp6 (1417933_at)	Spop (1416524_at)	Hs6st1 /// LOC100047260 (1417293_at)	Lancl1 (1427011_a_at)	Dusp10 (1417164_at)	Smc4 (1452197_at)	Ephx1 (1422438_at)	Stx17 (1427925_at)	Arpc1b (1416226_at)	Hras1 (1424132_at)	Ttc3 (1448361_at)	Donson (1426739_at)
793	Clec4e (1420330_at)	Lcn2 (1427747_a_at)	Igfbp6 (1417933_at)	Spop (1416524_at)	Hs6st1 /// LOC100047260 (1417293_at)	Lancl1 (1427011_a_at)	Dusp10 (1417164_at)	Smc4 (1452197_at)	Ccr7 (1423466_at)	Ephx1 (1422438_at)	Stx17 (1427925_at)	Arpc1b (1416226_at)	Hras1 (1424132_at)	Donson (1426739_at)
794	Clec4e (1420330_at)	Lcn2 (1427747_a_at)	Igfbp6 (1417933_at)	Spop (1416524_at)	Ctbs (1452504_s_at)	Lancl1 (1427011_a_at)	Smc4 (1452197_at)	Ccr7 (1423466_at)	Ephx1 (1422438_at)	Stx17 (1427925_at)	Arpc1b (1416226_at)	Pole4 (1423371_at)	Hras1 (1424132_at)	Ttc3 (1448361_at)	Donson (1426739_at)
795	Clec4e (1420330_at)	Lcn2 (1427747_a_at)	Igfbp6 (1417933_at)	Spop (1416524_at)	Ctbs (1452504_s_at)	Lancl1 (1427011_a_at)	Dusp10 (1417164_at)	Smc4 (1452197_at)	Ephx1 (1422438_at)	Stx17 (1427925_at)	Arpc1b (1416226_at)	Hras1 (1424132_at)	Ttc3 (1448361_at)	Donson (1426739_at)
796	Clec4e (1420330_at)	Lcn2 (1427747_a_at)	Igfbp6 (1417933_at)	Spop (1416524_at)	Ctbs (1452504_s_at)	Lancl1 (1427011_a_at)	Dusp10 (1417164_at)	Smc4 (1452197_at)	Ccr7 (1423466_at)	Ephx1 (1422438_at)	Stx17 (1427925_at)	Arpc1b (1416226_at)	Hras1 (1424132_at)	Donson (1426739_at)
797	Clec4e (1420330_at)	Lcn2 (1427747_a_at)	Igfbp6 (1417933_at)	Spop (1416524_at)	Ctbs (1452504_s_at)	Hs6st1 /// LOC100047260 (1417293_at)	Smc4 (1452197_at)	Ccr7 (1423466_at)	Ephx1 (1422438_at)	Stx17 (1427925_at)	Arpc1b (1416226_at)	Pole4 (1423371_at)	Hras1 (1424132_at)	Ttc3 (1448361_at)	Donson (1426739_at)
798	Clec4e (1420330_at)	Lcn2 (1427747_a_at)	Igfbp6 (1417933_at)	Spop (1416524_at)	Ctbs (1452504_s_at)	Hs6st1 /// LOC100047260 (1417293_at)	Dusp10 (1417164_at)	Smc4 (1452197_at)	Ephx1 (1422438_at)	Stx17 (1427925_at)	Arpc1b (1416226_at)	Hras1 (1424132_at)	Ttc3 (1448361_at)	Donson (1426739_at)
799	Clec4e (1420330_at)	Lcn2 (1427747_a_at)	Igfbp6 (1417933_at)	Spop (1416524_at)	Ctbs (1452504_s_at)	Hs6st1 /// LOC100047260 (1417293_at)	Dusp10 (1417164_at)	Smc4 (1452197_at)	Ccr7 (1423466_at)	Ephx1 (1422438_at)	Stx17 (1427925_at)	Arpc1b (1416226_at)	Hras1 (1424132_at)	Donson (1426739_at)
800	Clec4e (1420330_at)	Lcn2 (1427747_a_at)	Igfbp6 (1417933_at)	Spop (1416524_at)	Ctbs (1452504_s_at)	Hs6st1 /// LOC100047260 (1417293_at)	Lancl1 (1427011_a_at)	Ccr7 (1423466_at)	Ephx1 (1422438_at)	Stx17 (1427925_at)	Arpc1b (1416226_at)	Pole4 (1423371_at)	Hras1 (1424132_at)	Ttc3 (1448361_at)	Donson (1426739_at)
801	Clec4e (1420330_at)	Lcn2 (1427747_a_at)	Igfbp6 (1417933_at)	Spop (1416524_at)	Ctbs (1452504_s_at)	Hs6st1 /// LOC100047260 (1417293_at)	Lancl1 (1427011_a_at)	Smc4 (1452197_at)	Ephx1 (1422438_at)	Stx17 (1427925_at)	Arpc1b (1416226_at)	Pole4 (1423371_at)	Hras1 (1424132_at)	Ttc3 (1448361_at)	Donson (1426739_at)
802	Clec4e (1420330_at)	Lcn2 (1427747_a_at)	Igfbp6 (1417933_at)	Spop (1416524_at)	Ctbs (1452504_s_at)	Hs6st1 /// LOC100047260 (1417293_at)	Lancl1 (1427011_a_at)	Smc4 (1452197_at)	Ccr7 (1423466_at)	Stx17 (1427925_at)	Arpc1b (1416226_at)	Pole4 (1423371_at)	Hras1 (1424132_at)	Ttc3 (1448361_at)	Donson (1426739_at)
803	Clec4e (1420330_at)	Lcn2 (1427747_a_at)	Igfbp6 (1417933_at)	Spop (1416524_at)	Ctbs (1452504_s_at)	Hs6st1 /// LOC100047260 (1417293_at)	Lancl1 (1427011_a_at)	Smc4 (1452197_at)	Ccr7 (1423466_at)	Ephx1 (1422438_at)	Arpc1b (1416226_at)	Pole4 (1423371_at)	Hras1 (1424132_at)	Ttc3 (1448361_at)	Donson (1426739_at)
804	Clec4e (1420330_at)	Lcn2 (1427747_a_at)	Igfbp6 (1417933_at)	Spop (1416524_at)	Ctbs (1452504_s_at)	Hs6st1 /// LOC100047260 (1417293_at)	Lancl1 (1427011_a_at)	Smc4 (1452197_at)	Ccr7 (1423466_at)	Ephx1 (1422438_at)	Stx17 (1427925_at)	Arpc1b (1416226_at)	Pole4 (1423371_at)	Hras1 (1424132_at)	Donson (1426739_at)
805	Clec4e (1420330_at)	Lcn2 (1427747_a_at)	Igfbp6 (1417933_at)	Spop (1416524_at)	Ctbs (1452504_s_at)	Hs6st1 /// LOC100047260 (1417293_at)	Lancl1 (1427011_a_at)	Smc4 (1452197_at)	Ccr7 (1423466_at)	Ephx1 (1422438_at)	Stx17 (1427925_at)	Arpc1b (1416226_at)	Pole4 (1423371_at)	Hras1 (1424132_at)	Ttc3 (1448361_at)
806	Clec4e (1420330_at)	Lcn2 (1427747_a_at)	Igfbp6 (1417933_at)	Spop (1416524_at)	Ctbs (1452504_s_at)	Hs6st1 /// LOC100047260 (1417293_at)	Lancl1 (1427011_a_at)	Dusp10 (1417164_at)	Ephx1 (1422438_at)	Stx17 (1427925_at)	Arpc1b (1416226_at)	Hras1 (1424132_at)	Ttc3 (1448361_at)	Donson (1426739_at)
807	Clec4e (1420330_at)	Lcn2 (1427747_a_at)	Igfbp6 (1417933_at)	Spop (1416524_at)	Ctbs (1452504_s_at)	Hs6st1 /// LOC100047260 (1417293_at)	Lancl1 (1427011_a_at)	Dusp10 (1417164_at)	Ccr7 (1423466_at)	Ephx1 (1422438_at)	Stx17 (1427925_at)	Arpc1b (1416226_at)	Hras1 (1424132_at)	Donson (1426739_at)
808	Clec4e (1420330_at)	Lcn2 (1427747_a_at)	Igfbp6 (1417933_at)	Spop (1416524_at)	Ctbs (1452504_s_at)	Hs6st1 /// LOC100047260 (1417293_at)	Lancl1 (1427011_a_at)	Dusp10 (1417164_at)	Smc4 (1452197_at)	Stx17 (1427925_at)	Arpc1b (1416226_at)	Hras1 (1424132_at)	Ttc3 (1448361_at)	Donson (1426739_at)
809	Clec4e (1420330_at)	Lcn2 (1427747_a_at)	Igfbp6 (1417933_at)	Spop (1416524_at)	Ctbs (1452504_s_at)	Hs6st1 /// LOC100047260 (1417293_at)	Lancl1 (1427011_a_at)	Dusp10 (1417164_at)	Smc4 (1452197_at)	Ephx1 (1422438_at)	Arpc1b (1416226_at)	Hras1 (1424132_at)	Ttc3 (1448361_at)	Donson (1426739_at)
810	Clec4e (1420330_at)	Lcn2 (1427747_a_at)	Igfbp6 (1417933_at)	Spop (1416524_at)	Ctbs (1452504_s_at)	Hs6st1 /// LOC100047260 (1417293_at)	Lancl1 (1427011_a_at)	Dusp10 (1417164_at)	Smc4 (1452197_at)	Ephx1 (1422438_at)	Stx17 (1427925_at)	Arpc1b (1416226_at)	Hras1 (1424132_at)	Donson (1426739_at)
811	Clec4e (1420330_at)	Lcn2 (1427747_a_at)	Igfbp6 (1417933_at)	Spop (1416524_at)	Ctbs (1452504_s_at)	Hs6st1 /// LOC100047260 (1417293_at)	Lancl1 (1427011_a_at)	Dusp10 (1417164_at)	Smc4 (1452197_at)	Ephx1 (1422438_at)	Stx17 (1427925_at)	Arpc1b (1416226_at)	Hras1 (1424132_at)	Ttc3 (1448361_at)
812	Clec4e (1420330_at)	Lcn2 (1427747_a_at)	Igfbp6 (1417933_at)	Spop (1416524_at)	Ctbs (1452504_s_at)	Hs6st1 /// LOC100047260 (1417293_at)	Lancl1 (1427011_a_at)	Dusp10 (1417164_at)	Smc4 (1452197_at)	Ccr7 (1423466_at)	Stx17 (1427925_at)	Arpc1b (1416226_at)	Hras1 (1424132_at)	Donson (1426739_at)
813	Clec4e (1420330_at)	Lcn2 (1427747_a_at)	Igfbp6 (1417933_at)	Spop (1416524_at)	Ctbs (1452504_s_at)	Hs6st1 /// LOC100047260 (1417293_at)	Lancl1 (1427011_a_at)	Dusp10 (1417164_at)	Smc4 (1452197_at)	Ccr7 (1423466_at)	Ephx1 (1422438_at)	Arpc1b (1416226_at)	Hras1 (1424132_at)	Donson (1426739_at)
814	Clec4e (1420330_at)	Lcn2 (1427747_a_at)	Igfbp6 (1417933_at)	Spop (1416524_at)	Ctbs (1452504_s_at)	Hs6st1 /// LOC100047260 (1417293_at)	Lancl1 (1427011_a_at)	Dusp10 (1417164_at)	Smc4 (1452197_at)	Ccr7 (1423466_at)	Ephx1 (1422438_at)	Stx17 (1427925_at)	Arpc1b (1416226_at)	Hras1 (1424132_at)
815	Clec4e (1420330_at)	Lcn2 (1427747_a_at)	Igfbp6 (1417933_at)	Pnkp (1416378_at)	Ctbs (1452504_s_at)	Sh3glb1 (1418012_at)	Lancl1 (1427011_a_at)	Smc4 (1452197_at)	Ran (1460551_at)	Ccr7 (1423466_at)	Ephx1 (1422438_at)	Stx17 (1427925_at)	Hras1 (1424132_at)	Donson (1426739_at)
816	Clec4e (1420330_at)	Lcn2 (1427747_a_at)	Igfbp6 (1417933_at)	Pnkp (1416378_at)	Ctbs (1452504_s_at)	Sh3glb1 (1418012_at)	Lancl1 (1427011_a_at)	Dusp10 (1417164_at)	Smc4 (1452197_at)	Ran (1460551_at)	Ephx1 (1422438_at)	Stx17 (1427925_at)	Hras1 (1424132_at)	Donson (1426739_at)
817	Clec4e (1420330_at)	Lcn2 (1427747_a_at)	Igfbp6 (1417933_at)	Pnkp (1416378_at)	Ctbs (1452504_s_at)	Sh3glb1 (1418012_at)	Hs6st1 /// LOC100047260 (1417293_at)	Smc4 (1452197_at)	Ran (1460551_at)	Ccr7 (1423466_at)	Ephx1 (1422438_at)	Stx17 (1427925_at)	Hras1 (1424132_at)	Donson (1426739_at)
818	Clec4e (1420330_at)	Lcn2 (1427747_a_at)	Igfbp6 (1417933_at)	Pnkp (1416378_at)	Ctbs (1452504_s_at)	Sh3glb1 (1418012_at)	Hs6st1 /// LOC100047260 (1417293_at)	Dusp10 (1417164_at)	Smc4 (1452197_at)	Ran (1460551_at)	Ephx1 (1422438_at)	Stx17 (1427925_at)	Hras1 (1424132_at)	Donson (1426739_at)
819	Clec4e (1420330_at)	Lcn2 (1427747_a_at)	Igfbp6 (1417933_at)	Pnkp (1416378_at)	Ctbs (1452504_s_at)	Sh3glb1 (1418012_at)	Hs6st1 /// LOC100047260 (1417293_at)	Lancl1 (1427011_a_at)	Ran (1460551_at)	Ccr7 (1423466_at)	Ephx1 (1422438_at)	Stx17 (1427925_at)	Hras1 (1424132_at)	Donson (1426739_at)	Paip2b (1451125_at)
820	Clec4e (1420330_at)	Lcn2 (1427747_a_at)	Igfbp6 (1417933_at)	Pnkp (1416378_at)	Ctbs (1452504_s_at)	Sh3glb1 (1418012_at)	Hs6st1 /// LOC100047260 (1417293_at)	Lancl1 (1427011_a_at)	Smc4 (1452197_at)	Ran (1460551_at)	Ephx1 (1422438_at)	Stx17 (1427925_at)	Hras1 (1424132_at)	Donson (1426739_at)
821	Clec4e (1420330_at)	Lcn2 (1427747_a_at)	Igfbp6 (1417933_at)	Pnkp (1416378_at)	Ctbs (1452504_s_at)	Sh3glb1 (1418012_at)	Hs6st1 /// LOC100047260 (1417293_at)	Lancl1 (1427011_a_at)	Smc4 (1452197_at)	Ran (1460551_at)	Ccr7 (1423466_at)	Stx17 (1427925_at)	Hras1 (1424132_at)	Donson (1426739_at)
822	Clec4e (1420330_at)	Lcn2 (1427747_a_at)	Igfbp6 (1417933_at)	Pnkp (1416378_at)	Ctbs (1452504_s_at)	Sh3glb1 (1418012_at)	Hs6st1 /// LOC100047260 (1417293_at)	Lancl1 (1427011_a_at)	Smc4 (1452197_at)	Ran (1460551_at)	Ccr7 (1423466_at)	Ephx1 (1422438_at)	Hras1 (1424132_at)	Donson (1426739_at)
823	Clec4e (1420330_at)	Lcn2 (1427747_a_at)	Igfbp6 (1417933_at)	Pnkp (1416378_at)	Ctbs (1452504_s_at)	Sh3glb1 (1418012_at)	Hs6st1 /// LOC100047260 (1417293_at)	Lancl1 (1427011_a_at)	Smc4 (1452197_at)	Ran (1460551_at)	Ccr7 (1423466_at)	Ephx1 (1422438_at)	Stx17 (1427925_at)	Hras1 (1424132_at)
824	Clec4e (1420330_at)	Lcn2 (1427747_a_at)	Igfbp6 (1417933_at)	Pnkp (1416378_at)	Ctbs (1452504_s_at)	Sh3glb1 (1418012_at)	Hs6st1 /// LOC100047260 (1417293_at)	Lancl1 (1427011_a_at)	Dusp10 (1417164_at)	Ran (1460551_at)	Ephx1 (1422438_at)	Stx17 (1427925_at)	Hras1 (1424132_at)	Donson (1426739_at)
825	Clec4e (1420330_at)	Lcn2 (1427747_a_at)	Igfbp6 (1417933_at)	Pnkp (1416378_at)	Ctbs (1452504_s_at)	Sh3glb1 (1418012_at)	Hs6st1 /// LOC100047260 (1417293_at)	Lancl1 (1427011_a_at)	Dusp10 (1417164_at)	Smc4 (1452197_at)	Ran (1460551_at)	Stx17 (1427925_at)	Hras1 (1424132_at)	Donson (1426739_at)
826	Clec4e (1420330_at)	Lcn2 (1427747_a_at)	Igfbp6 (1417933_at)	Pnkp (1416378_at)	Ctbs (1452504_s_at)	Sh3glb1 (1418012_at)	Hs6st1 /// LOC100047260 (1417293_at)	Lancl1 (1427011_a_at)	Dusp10 (1417164_at)	Smc4 (1452197_at)	Ran (1460551_at)	Ephx1 (1422438_at)	Hras1 (1424132_at)	Donson (1426739_at)
827	Clec4e (1420330_at)	Lcn2 (1427747_a_at)	Igfbp6 (1417933_at)	Pnkp (1416378_at)	Ctbs (1452504_s_at)	Sh3glb1 (1418012_at)	Hs6st1 /// LOC100047260 (1417293_at)	Lancl1 (1427011_a_at)	Dusp10 (1417164_at)	Smc4 (1452197_at)	Ran (1460551_at)	Ephx1 (1422438_at)	Stx17 (1427925_at)	Hras1 (1424132_at)
828	Clec4e (1420330_at)	Lcn2 (1427747_a_at)	Igfbp6 (1417933_at)	Pnkp (1416378_at)	Spop (1416524_at)	Lancl1 (1427011_a_at)	Dusp10 (1417164_at)	Smc4 (1452197_at)	Ephx1 (1422438_at)	Stx17 (1427925_at)	Hras1 (1424132_at)	Ttc3 (1448361_at)	Pten (1454722_at)	Donson (1426739_at)
829	Clec4e (1420330_at)	Lcn2 (1427747_a_at)	Igfbp6 (1417933_at)	Pnkp (1416378_at)	Spop (1416524_at)	Lancl1 (1427011_a_at)	Dusp10 (1417164_at)	Smc4 (1452197_at)	Ccr7 (1423466_at)	Ephx1 (1422438_at)	Stx17 (1427925_at)	Hras1 (1424132_at)	Pten (1454722_at)	Donson (1426739_at)
830	Clec4e (1420330_at)	Lcn2 (1427747_a_at)	Igfbp6 (1417933_at)	Pnkp (1416378_at)	Spop (1416524_at)	Hs6st1 /// LOC100047260 (1417293_at)	Dusp10 (1417164_at)	Smc4 (1452197_at)	Ephx1 (1422438_at)	Stx17 (1427925_at)	Hras1 (1424132_at)	Ttc3 (1448361_at)	Pten (1454722_at)	Donson (1426739_at)
831	Clec4e (1420330_at)	Lcn2 (1427747_a_at)	Igfbp6 (1417933_at)	Pnkp (1416378_at)	Spop (1416524_at)	Hs6st1 /// LOC100047260 (1417293_at)	Dusp10 (1417164_at)	Smc4 (1452197_at)	Ccr7 (1423466_at)	Ephx1 (1422438_at)	Stx17 (1427925_at)	Hras1 (1424132_at)	Pten (1454722_at)	Donson (1426739_at)
832	Clec4e (1420330_at)	Lcn2 (1427747_a_at)	Igfbp6 (1417933_at)	Pnkp (1416378_at)	Spop (1416524_at)	Hs6st1 /// LOC100047260 (1417293_at)	Lancl1 (1427011_a_at)	Dusp10 (1417164_at)	Ephx1 (1422438_at)	Stx17 (1427925_at)	Hras1 (1424132_at)	Ttc3 (1448361_at)	Pten (1454722_at)	Donson (1426739_at)
833	Clec4e (1420330_at)	Lcn2 (1427747_a_at)	Igfbp6 (1417933_at)	Pnkp (1416378_at)	Spop (1416524_at)	Hs6st1 /// LOC100047260 (1417293_at)	Lancl1 (1427011_a_at)	Dusp10 (1417164_at)	Ccr7 (1423466_at)	Ephx1 (1422438_at)	Stx17 (1427925_at)	Hras1 (1424132_at)	Pten (1454722_at)	Donson (1426739_at)
834	Clec4e (1420330_at)	Lcn2 (1427747_a_at)	Igfbp6 (1417933_at)	Pnkp (1416378_at)	Spop (1416524_at)	Hs6st1 /// LOC100047260 (1417293_at)	Lancl1 (1427011_a_at)	Dusp10 (1417164_at)	Smc4 (1452197_at)	Stx17 (1427925_at)	Hras1 (1424132_at)	Ttc3 (1448361_at)	Pten (1454722_at)	Donson (1426739_at)
835	Clec4e (1420330_at)	Lcn2 (1427747_a_at)	Igfbp6 (1417933_at)	Pnkp (1416378_at)	Spop (1416524_at)	Hs6st1 /// LOC100047260 (1417293_at)	Lancl1 (1427011_a_at)	Dusp10 (1417164_at)	Smc4 (1452197_at)	Ephx1 (1422438_at)	Hras1 (1424132_at)	Ttc3 (1448361_at)	Pten (1454722_at)	Donson (1426739_at)
836	Clec4e (1420330_at)	Lcn2 (1427747_a_at)	Igfbp6 (1417933_at)	Pnkp (1416378_at)	Spop (1416524_at)	Hs6st1 /// LOC100047260 (1417293_at)	Lancl1 (1427011_a_at)	Dusp10 (1417164_at)	Smc4 (1452197_at)	Ephx1 (1422438_at)	Stx17 (1427925_at)	Hras1 (1424132_at)	Pten (1454722_at)	Donson (1426739_at)
837	Clec4e (1420330_at)	Lcn2 (1427747_a_at)	Igfbp6 (1417933_at)	Pnkp (1416378_at)	Spop (1416524_at)	Hs6st1 /// LOC100047260 (1417293_at)	Lancl1 (1427011_a_at)	Dusp10 (1417164_at)	Smc4 (1452197_at)	Ephx1 (1422438_at)	Stx17 (1427925_at)	Hras1 (1424132_at)	Ttc3 (1448361_at)	Pten (1454722_at)
838	Clec4e (1420330_at)	Lcn2 (1427747_a_at)	Igfbp6 (1417933_at)	Pnkp (1416378_at)	Spop (1416524_at)	Hs6st1 /// LOC100047260 (1417293_at)	Lancl1 (1427011_a_at)	Dusp10 (1417164_at)	Smc4 (1452197_at)	Ccr7 (1423466_at)	Stx17 (1427925_at)	Hras1 (1424132_at)	Pten (1454722_at)	Donson (1426739_at)
839	Clec4e (1420330_at)	Lcn2 (1427747_a_at)	Igfbp6 (1417933_at)	Pnkp (1416378_at)	Spop (1416524_at)	Hs6st1 /// LOC100047260 (1417293_at)	Lancl1 (1427011_a_at)	Dusp10 (1417164_at)	Smc4 (1452197_at)	Ccr7 (1423466_at)	Ephx1 (1422438_at)	Hras1 (1424132_at)	Pten (1454722_at)	Donson (1426739_at)
840	Clec4e (1420330_at)	Lcn2 (1427747_a_at)	Igfbp6 (1417933_at)	Pnkp (1416378_at)	Spop (1416524_at)	Ctbs (1452504_s_at)	Smc4 (1452197_at)	Ccr7 (1423466_at)	Ephx1 (1422438_at)	Stx17 (1427925_at)	Pole4 (1423371_at)	Hras1 (1424132_at)	Ttc3 (1448361_at)	Donson (1426739_at)
841	Clec4e (1420330_at)	Lcn2 (1427747_a_at)	Igfbp6 (1417933_at)	Pnkp (1416378_at)	Spop (1416524_at)	Ctbs (1452504_s_at)	Dusp10 (1417164_at)	Smc4 (1452197_at)	Ephx1 (1422438_at)	Stx17 (1427925_at)	Hras1 (1424132_at)	Ttc3 (1448361_at)	Donson (1426739_at)
842	Clec4e (1420330_at)	Lcn2 (1427747_a_at)	Igfbp6 (1417933_at)	Pnkp (1416378_at)	Spop (1416524_at)	Ctbs (1452504_s_at)	Dusp10 (1417164_at)	Smc4 (1452197_at)	Ccr7 (1423466_at)	Ephx1 (1422438_at)	Stx17 (1427925_at)	Hras1 (1424132_at)	Donson (1426739_at)
843	Clec4e (1420330_at)	Lcn2 (1427747_a_at)	Igfbp6 (1417933_at)	Pnkp (1416378_at)	Spop (1416524_at)	Ctbs (1452504_s_at)	Lancl1 (1427011_a_at)	Ccr7 (1423466_at)	Ephx1 (1422438_at)	Stx17 (1427925_at)	Pole4 (1423371_at)	Hras1 (1424132_at)	Ttc3 (1448361_at)	Donson (1426739_at)
844	Clec4e (1420330_at)	Lcn2 (1427747_a_at)	Igfbp6 (1417933_at)	Pnkp (1416378_at)	Spop (1416524_at)	Ctbs (1452504_s_at)	Lancl1 (1427011_a_at)	Smc4 (1452197_at)	Ephx1 (1422438_at)	Stx17 (1427925_at)	Pole4 (1423371_at)	Hras1 (1424132_at)	Ttc3 (1448361_at)	Donson (1426739_at)
845	Clec4e (1420330_at)	Lcn2 (1427747_a_at)	Igfbp6 (1417933_at)	Pnkp (1416378_at)	Spop (1416524_at)	Ctbs (1452504_s_at)	Lancl1 (1427011_a_at)	Smc4 (1452197_at)	Ccr7 (1423466_at)	Stx17 (1427925_at)	Pole4 (1423371_at)	Hras1 (1424132_at)	Ttc3 (1448361_at)	Donson (1426739_at)
846	Clec4e (1420330_at)	Lcn2 (1427747_a_at)	Igfbp6 (1417933_at)	Pnkp (1416378_at)	Spop (1416524_at)	Ctbs (1452504_s_at)	Lancl1 (1427011_a_at)	Smc4 (1452197_at)	Ccr7 (1423466_at)	Ephx1 (1422438_at)	Pole4 (1423371_at)	Hras1 (1424132_at)	Ttc3 (1448361_at)	Donson (1426739_at)
847	Clec4e (1420330_at)	Lcn2 (1427747_a_at)	Igfbp6 (1417933_at)	Pnkp (1416378_at)	Spop (1416524_at)	Ctbs (1452504_s_at)	Lancl1 (1427011_a_at)	Smc4 (1452197_at)	Ccr7 (1423466_at)	Ephx1 (1422438_at)	Stx17 (1427925_at)	Pole4 (1423371_at)	Hras1 (1424132_at)	Donson (1426739_at)
848	Clec4e (1420330_at)	Lcn2 (1427747_a_at)	Igfbp6 (1417933_at)	Pnkp (1416378_at)	Spop (1416524_at)	Ctbs (1452504_s_at)	Lancl1 (1427011_a_at)	Smc4 (1452197_at)	Ccr7 (1423466_at)	Ephx1 (1422438_at)	Stx17 (1427925_at)	Pole4 (1423371_at)	Hras1 (1424132_at)	Ttc3 (1448361_at)
849	Clec4e (1420330_at)	Lcn2 (1427747_a_at)	Igfbp6 (1417933_at)	Pnkp (1416378_at)	Spop (1416524_at)	Ctbs (1452504_s_at)	Lancl1 (1427011_a_at)	Dusp10 (1417164_at)	Ephx1 (1422438_at)	Stx17 (1427925_at)	Hras1 (1424132_at)	Ttc3 (1448361_at)	Donson (1426739_at)
850	Clec4e (1420330_at)	Lcn2 (1427747_a_at)	Igfbp6 (1417933_at)	Pnkp (1416378_at)	Spop (1416524_at)	Ctbs (1452504_s_at)	Lancl1 (1427011_a_at)	Dusp10 (1417164_at)	Ccr7 (1423466_at)	Ephx1 (1422438_at)	Stx17 (1427925_at)	Hras1 (1424132_at)	Donson (1426739_at)
851	Clec4e (1420330_at)	Lcn2 (1427747_a_at)	Igfbp6 (1417933_at)	Pnkp (1416378_at)	Spop (1416524_at)	Ctbs (1452504_s_at)	Lancl1 (1427011_a_at)	Dusp10 (1417164_at)	Smc4 (1452197_at)	Stx17 (1427925_at)	Hras1 (1424132_at)	Ttc3 (1448361_at)	Donson (1426739_at)
852	Clec4e (1420330_at)	Lcn2 (1427747_a_at)	Igfbp6 (1417933_at)	Pnkp (1416378_at)	Spop (1416524_at)	Ctbs (1452504_s_at)	Lancl1 (1427011_a_at)	Dusp10 (1417164_at)	Smc4 (1452197_at)	Ephx1 (1422438_at)	Hras1 (1424132_at)	Ttc3 (1448361_at)	Donson (1426739_at)
853	Clec4e (1420330_at)	Lcn2 (1427747_a_at)	Igfbp6 (1417933_at)	Pnkp (1416378_at)	Spop (1416524_at)	Ctbs (1452504_s_at)	Lancl1 (1427011_a_at)	Dusp10 (1417164_at)	Smc4 (1452197_at)	Ephx1 (1422438_at)	Stx17 (1427925_at)	Hras1 (1424132_at)	Donson (1426739_at)
854	Clec4e (1420330_at)	Lcn2 (1427747_a_at)	Igfbp6 (1417933_at)	Pnkp (1416378_at)	Spop (1416524_at)	Ctbs (1452504_s_at)	Lancl1 (1427011_a_at)	Dusp10 (1417164_at)	Smc4 (1452197_at)	Ephx1 (1422438_at)	Stx17 (1427925_at)	Hras1 (1424132_at)	Ttc3 (1448361_at)
855	Clec4e (1420330_at)	Lcn2 (1427747_a_at)	Igfbp6 (1417933_at)	Pnkp (1416378_at)	Spop (1416524_at)	Ctbs (1452504_s_at)	Lancl1 (1427011_a_at)	Dusp10 (1417164_at)	Smc4 (1452197_at)	Ccr7 (1423466_at)	Stx17 (1427925_at)	Hras1 (1424132_at)	Donson (1426739_at)
856	Clec4e (1420330_at)	Lcn2 (1427747_a_at)	Igfbp6 (1417933_at)	Pnkp (1416378_at)	Spop (1416524_at)	Ctbs (1452504_s_at)	Lancl1 (1427011_a_at)	Dusp10 (1417164_at)	Smc4 (1452197_at)	Ccr7 (1423466_at)	Ephx1 (1422438_at)	Hras1 (1424132_at)	Donson (1426739_at)
857	Clec4e (1420330_at)	Lcn2 (1427747_a_at)	Igfbp6 (1417933_at)	Pnkp (1416378_at)	Spop (1416524_at)	Ctbs (1452504_s_at)	Lancl1 (1427011_a_at)	Dusp10 (1417164_at)	Smc4 (1452197_at)	Ccr7 (1423466_at)	Ephx1 (1422438_at)	Stx17 (1427925_at)	Hras1 (1424132_at)
858	Clec4e (1420330_at)	Lcn2 (1427747_a_at)	Igfbp6 (1417933_at)	Pnkp (1416378_at)	Spop (1416524_at)	Ctbs (1452504_s_at)	Hs6st1 /// LOC100047260 (1417293_at)	Ccr7 (1423466_at)	Ephx1 (1422438_at)	Stx17 (1427925_at)	Pole4 (1423371_at)	Hras1 (1424132_at)	Ttc3 (1448361_at)	Donson (1426739_at)
859	Clec4e (1420330_at)	Lcn2 (1427747_a_at)	Igfbp6 (1417933_at)	Pnkp (1416378_at)	Spop (1416524_at)	Ctbs (1452504_s_at)	Hs6st1 /// LOC100047260 (1417293_at)	Smc4 (1452197_at)	Ephx1 (1422438_at)	Stx17 (1427925_at)	Pole4 (1423371_at)	Hras1 (1424132_at)	Ttc3 (1448361_at)	Donson (1426739_at)
860	Clec4e (1420330_at)	Lcn2 (1427747_a_at)	Igfbp6 (1417933_at)	Pnkp (1416378_at)	Spop (1416524_at)	Ctbs (1452504_s_at)	Hs6st1 /// LOC100047260 (1417293_at)	Smc4 (1452197_at)	Ccr7 (1423466_at)	Stx17 (1427925_at)	Pole4 (1423371_at)	Hras1 (1424132_at)	Ttc3 (1448361_at)	Donson (1426739_at)
861	Clec4e (1420330_at)	Lcn2 (1427747_a_at)	Igfbp6 (1417933_at)	Pnkp (1416378_at)	Spop (1416524_at)	Ctbs (1452504_s_at)	Hs6st1 /// LOC100047260 (1417293_at)	Smc4 (1452197_at)	Ccr7 (1423466_at)	Ephx1 (1422438_at)	Pole4 (1423371_at)	Hras1 (1424132_at)	Ttc3 (1448361_at)	Donson (1426739_at)
862	Clec4e (1420330_at)	Lcn2 (1427747_a_at)	Igfbp6 (1417933_at)	Pnkp (1416378_at)	Spop (1416524_at)	Ctbs (1452504_s_at)	Hs6st1 /// LOC100047260 (1417293_at)	Smc4 (1452197_at)	Ccr7 (1423466_at)	Ephx1 (1422438_at)	Stx17 (1427925_at)	Pole4 (1423371_at)	Hras1 (1424132_at)	Donson (1426739_at)
863	Clec4e (1420330_at)	Lcn2 (1427747_a_at)	Igfbp6 (1417933_at)	Pnkp (1416378_at)	Spop (1416524_at)	Ctbs (1452504_s_at)	Hs6st1 /// LOC100047260 (1417293_at)	Smc4 (1452197_at)	Ccr7 (1423466_at)	Ephx1 (1422438_at)	Stx17 (1427925_at)	Pole4 (1423371_at)	Hras1 (1424132_at)	Ttc3 (1448361_at)
864	Clec4e (1420330_at)	Lcn2 (1427747_a_at)	Igfbp6 (1417933_at)	Pnkp (1416378_at)	Spop (1416524_at)	Ctbs (1452504_s_at)	Hs6st1 /// LOC100047260 (1417293_at)	Dusp10 (1417164_at)	Ephx1 (1422438_at)	Stx17 (1427925_at)	Hras1 (1424132_at)	Ttc3 (1448361_at)	Donson (1426739_at)
865	Clec4e (1420330_at)	Lcn2 (1427747_a_at)	Igfbp6 (1417933_at)	Pnkp (1416378_at)	Spop (1416524_at)	Ctbs (1452504_s_at)	Hs6st1 /// LOC100047260 (1417293_at)	Dusp10 (1417164_at)	Ccr7 (1423466_at)	Ephx1 (1422438_at)	Stx17 (1427925_at)	Hras1 (1424132_at)	Donson (1426739_at)
866	Clec4e (1420330_at)	Lcn2 (1427747_a_at)	Igfbp6 (1417933_at)	Pnkp (1416378_at)	Spop (1416524_at)	Ctbs (1452504_s_at)	Hs6st1 /// LOC100047260 (1417293_at)	Dusp10 (1417164_at)	Smc4 (1452197_at)	Stx17 (1427925_at)	Hras1 (1424132_at)	Ttc3 (1448361_at)	Donson (1426739_at)
867	Clec4e (1420330_at)	Lcn2 (1427747_a_at)	Igfbp6 (1417933_at)	Pnkp (1416378_at)	Spop (1416524_at)	Ctbs (1452504_s_at)	Hs6st1 /// LOC100047260 (1417293_at)	Dusp10 (1417164_at)	Smc4 (1452197_at)	Ephx1 (1422438_at)	Hras1 (1424132_at)	Ttc3 (1448361_at)	Donson (1426739_at)
868	Clec4e (1420330_at)	Lcn2 (1427747_a_at)	Igfbp6 (1417933_at)	Pnkp (1416378_at)	Spop (1416524_at)	Ctbs (1452504_s_at)	Hs6st1 /// LOC100047260 (1417293_at)	Dusp10 (1417164_at)	Smc4 (1452197_at)	Ephx1 (1422438_at)	Stx17 (1427925_at)	Hras1 (1424132_at)	Donson (1426739_at)
869	Clec4e (1420330_at)	Lcn2 (1427747_a_at)	Igfbp6 (1417933_at)	Pnkp (1416378_at)	Spop (1416524_at)	Ctbs (1452504_s_at)	Hs6st1 /// LOC100047260 (1417293_at)	Dusp10 (1417164_at)	Smc4 (1452197_at)	Ephx1 (1422438_at)	Stx17 (1427925_at)	Hras1 (1424132_at)	Ttc3 (1448361_at)
870	Clec4e (1420330_at)	Lcn2 (1427747_a_at)	Igfbp6 (1417933_at)	Pnkp (1416378_at)	Spop (1416524_at)	Ctbs (1452504_s_at)	Hs6st1 /// LOC100047260 (1417293_at)	Dusp10 (1417164_at)	Smc4 (1452197_at)	Ccr7 (1423466_at)	Stx17 (1427925_at)	Hras1 (1424132_at)	Donson (1426739_at)
871	Clec4e (1420330_at)	Lcn2 (1427747_a_at)	Igfbp6 (1417933_at)	Pnkp (1416378_at)	Spop (1416524_at)	Ctbs (1452504_s_at)	Hs6st1 /// LOC100047260 (1417293_at)	Dusp10 (1417164_at)	Smc4 (1452197_at)	Ccr7 (1423466_at)	Ephx1 (1422438_at)	Hras1 (1424132_at)	Donson (1426739_at)
872	Clec4e (1420330_at)	Lcn2 (1427747_a_at)	Igfbp6 (1417933_at)	Pnkp (1416378_at)	Spop (1416524_at)	Ctbs (1452504_s_at)	Hs6st1 /// LOC100047260 (1417293_at)	Dusp10 (1417164_at)	Smc4 (1452197_at)	Ccr7 (1423466_at)	Ephx1 (1422438_at)	Stx17 (1427925_at)	Hras1 (1424132_at)
873	Clec4e (1420330_at)	Lcn2 (1427747_a_at)	Igfbp6 (1417933_at)	Pnkp (1416378_at)	Spop (1416524_at)	Ctbs (1452504_s_at)	Hs6st1 /// LOC100047260 (1417293_at)	Lancl1 (1427011_a_at)	Ephx1 (1422438_at)	Stx17 (1427925_at)	Pole4 (1423371_at)	Hras1 (1424132_at)	Ttc3 (1448361_at)	Gramd3 (1428736_at)	Donson (1426739_at)
874	Clec4e (1420330_at)	Lcn2 (1427747_a_at)	Igfbp6 (1417933_at)	Pnkp (1416378_at)	Spop (1416524_at)	Ctbs (1452504_s_at)	Hs6st1 /// LOC100047260 (1417293_at)	Lancl1 (1427011_a_at)	Ccr7 (1423466_at)	Stx17 (1427925_at)	Pole4 (1423371_at)	Hras1 (1424132_at)	Ttc3 (1448361_at)	Donson (1426739_at)
875	Clec4e (1420330_at)	Lcn2 (1427747_a_at)	Igfbp6 (1417933_at)	Pnkp (1416378_at)	Spop (1416524_at)	Ctbs (1452504_s_at)	Hs6st1 /// LOC100047260 (1417293_at)	Lancl1 (1427011_a_at)	Ccr7 (1423466_at)	Ephx1 (1422438_at)	Pole4 (1423371_at)	Hras1 (1424132_at)	Ttc3 (1448361_at)	Donson (1426739_at)
876	Clec4e (1420330_at)	Lcn2 (1427747_a_at)	Igfbp6 (1417933_at)	Pnkp (1416378_at)	Spop (1416524_at)	Ctbs (1452504_s_at)	Hs6st1 /// LOC100047260 (1417293_at)	Lancl1 (1427011_a_at)	Ccr7 (1423466_at)	Ephx1 (1422438_at)	Stx17 (1427925_at)	Pole4 (1423371_at)	Hras1 (1424132_at)	Donson (1426739_at)
877	Clec4e (1420330_at)	Lcn2 (1427747_a_at)	Igfbp6 (1417933_at)	Pnkp (1416378_at)	Spop (1416524_at)	Ctbs (1452504_s_at)	Hs6st1 /// LOC100047260 (1417293_at)	Lancl1 (1427011_a_at)	Ccr7 (1423466_at)	Ephx1 (1422438_at)	Stx17 (1427925_at)	Pole4 (1423371_at)	Hras1 (1424132_at)	Ttc3 (1448361_at)
878	Clec4e (1420330_at)	Lcn2 (1427747_a_at)	Igfbp6 (1417933_at)	Pnkp (1416378_at)	Spop (1416524_at)	Ctbs (1452504_s_at)	Hs6st1 /// LOC100047260 (1417293_at)	Lancl1 (1427011_a_at)	Smc4 (1452197_at)	Stx17 (1427925_at)	Pole4 (1423371_at)	Hras1 (1424132_at)	Ttc3 (1448361_at)	Donson (1426739_at)
879	Clec4e (1420330_at)	Lcn2 (1427747_a_at)	Igfbp6 (1417933_at)	Pnkp (1416378_at)	Spop (1416524_at)	Ctbs (1452504_s_at)	Hs6st1 /// LOC100047260 (1417293_at)	Lancl1 (1427011_a_at)	Smc4 (1452197_at)	Ephx1 (1422438_at)	Pole4 (1423371_at)	Hras1 (1424132_at)	Ttc3 (1448361_at)	Donson (1426739_at)
880	Clec4e (1420330_at)	Lcn2 (1427747_a_at)	Igfbp6 (1417933_at)	Pnkp (1416378_at)	Spop (1416524_at)	Ctbs (1452504_s_at)	Hs6st1 /// LOC100047260 (1417293_at)	Lancl1 (1427011_a_at)	Smc4 (1452197_at)	Ephx1 (1422438_at)	Stx17 (1427925_at)	Pole4 (1423371_at)	Hras1 (1424132_at)	Donson (1426739_at)
881	Clec4e (1420330_at)	Lcn2 (1427747_a_at)	Igfbp6 (1417933_at)	Pnkp (1416378_at)	Spop (1416524_at)	Ctbs (1452504_s_at)	Hs6st1 /// LOC100047260 (1417293_at)	Lancl1 (1427011_a_at)	Smc4 (1452197_at)	Ephx1 (1422438_at)	Stx17 (1427925_at)	Pole4 (1423371_at)	Hras1 (1424132_at)	Ttc3 (1448361_at)
882	Clec4e (1420330_at)	Lcn2 (1427747_a_at)	Igfbp6 (1417933_at)	Pnkp (1416378_at)	Spop (1416524_at)	Ctbs (1452504_s_at)	Hs6st1 /// LOC100047260 (1417293_at)	Lancl1 (1427011_a_at)	Smc4 (1452197_at)	Ccr7 (1423466_at)	Pole4 (1423371_at)	Hras1 (1424132_at)	Ttc3 (1448361_at)	Donson (1426739_at)
883	Clec4e (1420330_at)	Lcn2 (1427747_a_at)	Igfbp6 (1417933_at)	Pnkp (1416378_at)	Spop (1416524_at)	Ctbs (1452504_s_at)	Hs6st1 /// LOC100047260 (1417293_at)	Lancl1 (1427011_a_at)	Smc4 (1452197_at)	Ccr7 (1423466_at)	Stx17 (1427925_at)	Pole4 (1423371_at)	Hras1 (1424132_at)	Donson (1426739_at)
884	Clec4e (1420330_at)	Lcn2 (1427747_a_at)	Igfbp6 (1417933_at)	Pnkp (1416378_at)	Spop (1416524_at)	Ctbs (1452504_s_at)	Hs6st1 /// LOC100047260 (1417293_at)	Lancl1 (1427011_a_at)	Smc4 (1452197_at)	Ccr7 (1423466_at)	Stx17 (1427925_at)	Pole4 (1423371_at)	Hras1 (1424132_at)	Ttc3 (1448361_at)
885	Clec4e (1420330_at)	Lcn2 (1427747_a_at)	Igfbp6 (1417933_at)	Pnkp (1416378_at)	Spop (1416524_at)	Ctbs (1452504_s_at)	Hs6st1 /// LOC100047260 (1417293_at)	Lancl1 (1427011_a_at)	Smc4 (1452197_at)	Ccr7 (1423466_at)	Ephx1 (1422438_at)	Pole4 (1423371_at)	Hras1 (1424132_at)	Donson (1426739_at)
886	Clec4e (1420330_at)	Lcn2 (1427747_a_at)	Igfbp6 (1417933_at)	Pnkp (1416378_at)	Spop (1416524_at)	Ctbs (1452504_s_at)	Hs6st1 /// LOC100047260 (1417293_at)	Lancl1 (1427011_a_at)	Smc4 (1452197_at)	Ccr7 (1423466_at)	Ephx1 (1422438_at)	Pole4 (1423371_at)	Hras1 (1424132_at)	Ttc3 (1448361_at)
887	Clec4e (1420330_at)	Lcn2 (1427747_a_at)	Igfbp6 (1417933_at)	Pnkp (1416378_at)	Spop (1416524_at)	Ctbs (1452504_s_at)	Hs6st1 /// LOC100047260 (1417293_at)	Lancl1 (1427011_a_at)	Smc4 (1452197_at)	Ccr7 (1423466_at)	Ephx1 (1422438_at)	Stx17 (1427925_at)	Pole4 (1423371_at)	Hras1 (1424132_at)
888	Clec4e (1420330_at)	Lcn2 (1427747_a_at)	Igfbp6 (1417933_at)	Pnkp (1416378_at)	Spop (1416524_at)	Ctbs (1452504_s_at)	Hs6st1 /// LOC100047260 (1417293_at)	Lancl1 (1427011_a_at)	Dusp10 (1417164_at)	Stx17 (1427925_at)	Hras1 (1424132_at)	Ttc3 (1448361_at)	Donson (1426739_at)
889	Clec4e (1420330_at)	Lcn2 (1427747_a_at)	Igfbp6 (1417933_at)	Pnkp (1416378_at)	Spop (1416524_at)	Ctbs (1452504_s_at)	Hs6st1 /// LOC100047260 (1417293_at)	Lancl1 (1427011_a_at)	Dusp10 (1417164_at)	Ephx1 (1422438_at)	Hras1 (1424132_at)	Ttc3 (1448361_at)	Donson (1426739_at)
890	Clec4e (1420330_at)	Lcn2 (1427747_a_at)	Igfbp6 (1417933_at)	Pnkp (1416378_at)	Spop (1416524_at)	Ctbs (1452504_s_at)	Hs6st1 /// LOC100047260 (1417293_at)	Lancl1 (1427011_a_at)	Dusp10 (1417164_at)	Ephx1 (1422438_at)	Stx17 (1427925_at)	Hras1 (1424132_at)	Donson (1426739_at)
891	Clec4e (1420330_at)	Lcn2 (1427747_a_at)	Igfbp6 (1417933_at)	Pnkp (1416378_at)	Spop (1416524_at)	Ctbs (1452504_s_at)	Hs6st1 /// LOC100047260 (1417293_at)	Lancl1 (1427011_a_at)	Dusp10 (1417164_at)	Ephx1 (1422438_at)	Stx17 (1427925_at)	Hras1 (1424132_at)	Ttc3 (1448361_at)
892	Clec4e (1420330_at)	Lcn2 (1427747_a_at)	Igfbp6 (1417933_at)	Pnkp (1416378_at)	Spop (1416524_at)	Ctbs (1452504_s_at)	Hs6st1 /// LOC100047260 (1417293_at)	Lancl1 (1427011_a_at)	Dusp10 (1417164_at)	Ccr7 (1423466_at)	Stx17 (1427925_at)	Hras1 (1424132_at)	Donson (1426739_at)
893	Clec4e (1420330_at)	Lcn2 (1427747_a_at)	Igfbp6 (1417933_at)	Pnkp (1416378_at)	Spop (1416524_at)	Ctbs (1452504_s_at)	Hs6st1 /// LOC100047260 (1417293_at)	Lancl1 (1427011_a_at)	Dusp10 (1417164_at)	Ccr7 (1423466_at)	Ephx1 (1422438_at)	Hras1 (1424132_at)	Donson (1426739_at)
894	Clec4e (1420330_at)	Lcn2 (1427747_a_at)	Igfbp6 (1417933_at)	Pnkp (1416378_at)	Spop (1416524_at)	Ctbs (1452504_s_at)	Hs6st1 /// LOC100047260 (1417293_at)	Lancl1 (1427011_a_at)	Dusp10 (1417164_at)	Ccr7 (1423466_at)	Ephx1 (1422438_at)	Stx17 (1427925_at)	Hras1 (1424132_at)
895	Clec4e (1420330_at)	Lcn2 (1427747_a_at)	Igfbp6 (1417933_at)	Pnkp (1416378_at)	Spop (1416524_at)	Ctbs (1452504_s_at)	Hs6st1 /// LOC100047260 (1417293_at)	Lancl1 (1427011_a_at)	Dusp10 (1417164_at)	Smc4 (1452197_at)	Hras1 (1424132_at)	Ttc3 (1448361_at)	Donson (1426739_at)
896	Clec4e (1420330_at)	Lcn2 (1427747_a_at)	Igfbp6 (1417933_at)	Pnkp (1416378_at)	Spop (1416524_at)	Ctbs (1452504_s_at)	Hs6st1 /// LOC100047260 (1417293_at)	Lancl1 (1427011_a_at)	Dusp10 (1417164_at)	Smc4 (1452197_at)	Stx17 (1427925_at)	Hras1 (1424132_at)	Donson (1426739_at)
897	Clec4e (1420330_at)	Lcn2 (1427747_a_at)	Igfbp6 (1417933_at)	Pnkp (1416378_at)	Spop (1416524_at)	Ctbs (1452504_s_at)	Hs6st1 /// LOC100047260 (1417293_at)	Lancl1 (1427011_a_at)	Dusp10 (1417164_at)	Smc4 (1452197_at)	Stx17 (1427925_at)	Hras1 (1424132_at)	Ttc3 (1448361_at)
898	Clec4e (1420330_at)	Lcn2 (1427747_a_at)	Igfbp6 (1417933_at)	Pnkp (1416378_at)	Spop (1416524_at)	Ctbs (1452504_s_at)	Hs6st1 /// LOC100047260 (1417293_at)	Lancl1 (1427011_a_at)	Dusp10 (1417164_at)	Smc4 (1452197_at)	Ephx1 (1422438_at)	Hras1 (1424132_at)	Donson (1426739_at)
899	Clec4e (1420330_at)	Lcn2 (1427747_a_at)	Igfbp6 (1417933_at)	Pnkp (1416378_at)	Spop (1416524_at)	Ctbs (1452504_s_at)	Hs6st1 /// LOC100047260 (1417293_at)	Lancl1 (1427011_a_at)	Dusp10 (1417164_at)	Smc4 (1452197_at)	Ephx1 (1422438_at)	Hras1 (1424132_at)	Ttc3 (1448361_at)
900	Clec4e (1420330_at)	Lcn2 (1427747_a_at)	Igfbp6 (1417933_at)	Pnkp (1416378_at)	Spop (1416524_at)	Ctbs (1452504_s_at)	Hs6st1 /// LOC100047260 (1417293_at)	Lancl1 (1427011_a_at)	Dusp10 (1417164_at)	Smc4 (1452197_at)	Ephx1 (1422438_at)	Stx17 (1427925_at)	Hras1 (1424132_at)
901	Clec4e (1420330_at)	Lcn2 (1427747_a_at)	Igfbp6 (1417933_at)	Pnkp (1416378_at)	Spop (1416524_at)	Ctbs (1452504_s_at)	Hs6st1 /// LOC100047260 (1417293_at)	Lancl1 (1427011_a_at)	Dusp10 (1417164_at)	Smc4 (1452197_at)	Ccr7 (1423466_at)	Hras1 (1424132_at)	Donson (1426739_at)
902	Clec4e (1420330_at)	Lcn2 (1427747_a_at)	Igfbp6 (1417933_at)	Pnkp (1416378_at)	Spop (1416524_at)	Ctbs (1452504_s_at)	Hs6st1 /// LOC100047260 (1417293_at)	Lancl1 (1427011_a_at)	Dusp10 (1417164_at)	Smc4 (1452197_at)	Ccr7 (1423466_at)	Stx17 (1427925_at)	Hras1 (1424132_at)
903	Clec4e (1420330_at)	Lcn2 (1427747_a_at)	Igfbp6 (1417933_at)	Pnkp (1416378_at)	Spop (1416524_at)	Ctbs (1452504_s_at)	Hs6st1 /// LOC100047260 (1417293_at)	Lancl1 (1427011_a_at)	Dusp10 (1417164_at)	Smc4 (1452197_at)	Ccr7 (1423466_at)	Ephx1 (1422438_at)	Hras1 (1424132_at)
904	Clec4e (1420330_at)	Lcn2 (1427747_a_at)	Igfbp6 (1417933_at)	Ctbs (1452504_s_at)	Sh3glb1 (1418012_at)	Hs6st1 /// LOC100047260 (1417293_at)	Lancl1 (1427011_a_at)	Dusp10 (1417164_at)	Smc4 (1452197_at)	Ran (1460551_at)	Ccr7 (1423466_at)	Ephx1 (1422438_at)	Stx17 (1427925_at)	Hras1 (1424132_at)	Donson (1426739_at)
905	Clec4e (1420330_at)	Lcn2 (1427747_a_at)	Igfbp6 (1417933_at)	Spop (1416524_at)	Hs6st1 /// LOC100047260 (1417293_at)	Lancl1 (1427011_a_at)	Dusp10 (1417164_at)	Smc4 (1452197_at)	Ccr7 (1423466_at)	Ephx1 (1422438_at)	Stx17 (1427925_at)	Hras1 (1424132_at)	Ttc3 (1448361_at)	Hmgn2 (1433507_a_at)	Donson (1426739_at)
906	Clec4e (1420330_at)	Lcn2 (1427747_a_at)	Igfbp6 (1417933_at)	Spop (1416524_at)	Ctbs (1452504_s_at)	Lancl1 (1427011_a_at)	Dusp10 (1417164_at)	Smc4 (1452197_at)	Ccr7 (1423466_at)	Ephx1 (1422438_at)	Stx17 (1427925_at)	Hras1 (1424132_at)	Ttc3 (1448361_at)	Donson (1426739_at)
907	Clec4e (1420330_at)	Lcn2 (1427747_a_at)	Igfbp6 (1417933_at)	Spop (1416524_at)	Ctbs (1452504_s_at)	Hs6st1 /// LOC100047260 (1417293_at)	Dusp10 (1417164_at)	Smc4 (1452197_at)	Ccr7 (1423466_at)	Ephx1 (1422438_at)	Stx17 (1427925_at)	Hras1 (1424132_at)	Ttc3 (1448361_at)	Donson (1426739_at)
908	Clec4e (1420330_at)	Lcn2 (1427747_a_at)	Igfbp6 (1417933_at)	Spop (1416524_at)	Ctbs (1452504_s_at)	Hs6st1 /// LOC100047260 (1417293_at)	Lancl1 (1427011_a_at)	Dusp10 (1417164_at)	Ccr7 (1423466_at)	Ephx1 (1422438_at)	Stx17 (1427925_at)	Hras1 (1424132_at)	Ttc3 (1448361_at)	Donson (1426739_at)
909	Clec4e (1420330_at)	Lcn2 (1427747_a_at)	Igfbp6 (1417933_at)	Spop (1416524_at)	Ctbs (1452504_s_at)	Hs6st1 /// LOC100047260 (1417293_at)	Lancl1 (1427011_a_at)	Dusp10 (1417164_at)	Smc4 (1452197_at)	Ccr7 (1423466_at)	Ephx1 (1422438_at)	Hras1 (1424132_at)	Ttc3 (1448361_at)	Donson (1426739_at)
910	Clec4e (1420330_at)	Lcn2 (1427747_a_at)	Igfbp6 (1417933_at)	Spop (1416524_at)	Ctbs (1452504_s_at)	Hs6st1 /// LOC100047260 (1417293_at)	Lancl1 (1427011_a_at)	Dusp10 (1417164_at)	Smc4 (1452197_at)	Ccr7 (1423466_at)	Ephx1 (1422438_at)	Stx17 (1427925_at)	Hras1 (1424132_at)	Ttc3 (1448361_at)
911	Clec4e (1420330_at)	Lcn2 (1427747_a_at)	Igfbp6 (1417933_at)	2610019F03Rik (1428357_at)	Sh3glb1 (1418012_at)	Hs6st1 /// LOC100047260 (1417293_at)	Lancl1 (1427011_a_at)	Smc4 (1452197_at)	Ran (1460551_at)	Ephx1 (1422438_at)	Stx17 (1427925_at)	Hras1 (1424132_at)	Hmgn2 (1433507_a_at)	Donson (1426739_at)
912	Clec4e (1420330_at)	Lcn2 (1427747_a_at)	Igfbp6 (1417933_at)	2610019F03Rik (1428357_at)	Ctbs (1452504_s_at)	Sh3glb1 (1418012_at)	Lancl1 (1427011_a_at)	Smc4 (1452197_at)	Ran (1460551_at)	Ephx1 (1422438_at)	Stx17 (1427925_at)	Hras1 (1424132_at)	Donson (1426739_at)
913	Clec4e (1420330_at)	Lcn2 (1427747_a_at)	Igfbp6 (1417933_at)	2610019F03Rik (1428357_at)	Ctbs (1452504_s_at)	Sh3glb1 (1418012_at)	Hs6st1 /// LOC100047260 (1417293_at)	Smc4 (1452197_at)	Ran (1460551_at)	Ephx1 (1422438_at)	Stx17 (1427925_at)	Hras1 (1424132_at)	Donson (1426739_at)
914	Clec4e (1420330_at)	Lcn2 (1427747_a_at)	Igfbp6 (1417933_at)	2610019F03Rik (1428357_at)	Ctbs (1452504_s_at)	Sh3glb1 (1418012_at)	Hs6st1 /// LOC100047260 (1417293_at)	Lancl1 (1427011_a_at)	Ran (1460551_at)	Ephx1 (1422438_at)	Stx17 (1427925_at)	Hras1 (1424132_at)	Donson (1426739_at)
915	Clec4e (1420330_at)	Lcn2 (1427747_a_at)	Igfbp6 (1417933_at)	2610019F03Rik (1428357_at)	Ctbs (1452504_s_at)	Sh3glb1 (1418012_at)	Hs6st1 /// LOC100047260 (1417293_at)	Lancl1 (1427011_a_at)	Smc4 (1452197_at)	Ran (1460551_at)	Ephx1 (1422438_at)	Hras1 (1424132_at)	Donson (1426739_at)
916	Clec4e (1420330_at)	Lcn2 (1427747_a_at)	Igfbp6 (1417933_at)	2610019F03Rik (1428357_at)	Ctbs (1452504_s_at)	Sh3glb1 (1418012_at)	Hs6st1 /// LOC100047260 (1417293_at)	Lancl1 (1427011_a_at)	Smc4 (1452197_at)	Ran (1460551_at)	Ephx1 (1422438_at)	Stx17 (1427925_at)	Hras1 (1424132_at)
917	Clec4e (1420330_at)	Lcn2 (1427747_a_at)	Igfbp6 (1417933_at)	2610019F03Rik (1428357_at)	Spop (1416524_at)	Lancl1 (1427011_a_at)	Smc4 (1452197_at)	Ephx1 (1422438_at)	Stx17 (1427925_at)	Hras1 (1424132_at)	Hmgn2 (1433507_a_at)	Donson (1426739_at)
918	Clec4e (1420330_at)	Lcn2 (1427747_a_at)	Igfbp6 (1417933_at)	2610019F03Rik (1428357_at)	Spop (1416524_at)	Hs6st1 /// LOC100047260 (1417293_at)	Smc4 (1452197_at)	Ephx1 (1422438_at)	Stx17 (1427925_at)	Hras1 (1424132_at)	Hmgn2 (1433507_a_at)	Donson (1426739_at)
919	Clec4e (1420330_at)	Lcn2 (1427747_a_at)	Igfbp6 (1417933_at)	2610019F03Rik (1428357_at)	Spop (1416524_at)	Hs6st1 /// LOC100047260 (1417293_at)	Lancl1 (1427011_a_at)	Ephx1 (1422438_at)	Stx17 (1427925_at)	Hras1 (1424132_at)	Hmgn2 (1433507_a_at)	Donson (1426739_at)
920	Clec4e (1420330_at)	Lcn2 (1427747_a_at)	Igfbp6 (1417933_at)	2610019F03Rik (1428357_at)	Spop (1416524_at)	Hs6st1 /// LOC100047260 (1417293_at)	Lancl1 (1427011_a_at)	Smc4 (1452197_at)	Ephx1 (1422438_at)	Hras1 (1424132_at)	Hmgn2 (1433507_a_at)	Donson (1426739_at)
921	Clec4e (1420330_at)	Lcn2 (1427747_a_at)	Igfbp6 (1417933_at)	2610019F03Rik (1428357_at)	Spop (1416524_at)	Hs6st1 /// LOC100047260 (1417293_at)	Lancl1 (1427011_a_at)	Smc4 (1452197_at)	Ephx1 (1422438_at)	Stx17 (1427925_at)	Hras1 (1424132_at)	Hmgn2 (1433507_a_at)
922	Clec4e (1420330_at)	Lcn2 (1427747_a_at)	Igfbp6 (1417933_at)	2610019F03Rik (1428357_at)	Spop (1416524_at)	Ctbs (1452504_s_at)	Smc4 (1452197_at)	Ephx1 (1422438_at)	Stx17 (1427925_at)	Hras1 (1424132_at)	Donson (1426739_at)
923	Clec4e (1420330_at)	Lcn2 (1427747_a_at)	Igfbp6 (1417933_at)	2610019F03Rik (1428357_at)	Spop (1416524_at)	Ctbs (1452504_s_at)	Lancl1 (1427011_a_at)	Ephx1 (1422438_at)	Stx17 (1427925_at)	Hras1 (1424132_at)	Donson (1426739_at)
924	Clec4e (1420330_at)	Lcn2 (1427747_a_at)	Igfbp6 (1417933_at)	2610019F03Rik (1428357_at)	Spop (1416524_at)	Ctbs (1452504_s_at)	Lancl1 (1427011_a_at)	Smc4 (1452197_at)	Ephx1 (1422438_at)	Hras1 (1424132_at)	Donson (1426739_at)
925	Clec4e (1420330_at)	Lcn2 (1427747_a_at)	Igfbp6 (1417933_at)	2610019F03Rik (1428357_at)	Spop (1416524_at)	Ctbs (1452504_s_at)	Lancl1 (1427011_a_at)	Smc4 (1452197_at)	Ephx1 (1422438_at)	Stx17 (1427925_at)	Hras1 (1424132_at)
926	Clec4e (1420330_at)	Lcn2 (1427747_a_at)	Igfbp6 (1417933_at)	2610019F03Rik (1428357_at)	Spop (1416524_at)	Ctbs (1452504_s_at)	Hs6st1 /// LOC100047260 (1417293_at)	Ephx1 (1422438_at)	Stx17 (1427925_at)	Hras1 (1424132_at)	Donson (1426739_at)
927	Clec4e (1420330_at)	Lcn2 (1427747_a_at)	Igfbp6 (1417933_at)	2610019F03Rik (1428357_at)	Spop (1416524_at)	Ctbs (1452504_s_at)	Hs6st1 /// LOC100047260 (1417293_at)	Smc4 (1452197_at)	Ephx1 (1422438_at)	Hras1 (1424132_at)	Donson (1426739_at)
928	Clec4e (1420330_at)	Lcn2 (1427747_a_at)	Igfbp6 (1417933_at)	2610019F03Rik (1428357_at)	Spop (1416524_at)	Ctbs (1452504_s_at)	Hs6st1 /// LOC100047260 (1417293_at)	Smc4 (1452197_at)	Ephx1 (1422438_at)	Stx17 (1427925_at)	Hras1 (1424132_at)
929	Clec4e (1420330_at)	Lcn2 (1427747_a_at)	Igfbp6 (1417933_at)	2610019F03Rik (1428357_at)	Spop (1416524_at)	Ctbs (1452504_s_at)	Hs6st1 /// LOC100047260 (1417293_at)	Lancl1 (1427011_a_at)	Ephx1 (1422438_at)	Hras1 (1424132_at)	Donson (1426739_at)
930	Clec4e (1420330_at)	Lcn2 (1427747_a_at)	Igfbp6 (1417933_at)	2610019F03Rik (1428357_at)	Spop (1416524_at)	Ctbs (1452504_s_at)	Hs6st1 /// LOC100047260 (1417293_at)	Lancl1 (1427011_a_at)	Ephx1 (1422438_at)	Stx17 (1427925_at)	Hras1 (1424132_at)
931	Clec4e (1420330_at)	Lcn2 (1427747_a_at)	Igfbp6 (1417933_at)	2610019F03Rik (1428357_at)	Spop (1416524_at)	Ctbs (1452504_s_at)	Hs6st1 /// LOC100047260 (1417293_at)	Lancl1 (1427011_a_at)	Smc4 (1452197_at)	Ephx1 (1422438_at)	Hras1 (1424132_at)
932	Clec4e (1420330_at)	Lcn2 (1427747_a_at)	Igfbp6 (1417933_at)	Ctbs (1452504_s_at)	Hs6st1 /// LOC100047260 (1417293_at)	Lancl1 (1427011_a_at)	Dusp10 (1417164_at)	Smc4 (1452197_at)	Ran (1460551_at)	Psmf1 (1424369_at)	Ccr7 (1423466_at)	Ephx1 (1422438_at)	Stx17 (1427925_at)	Arpc1b (1416226_at)	Hras1 (1424132_at)	Donson (1426739_at)
933	Clec4e (1420330_at)	Lcn2 (1427747_a_at)	Igfbp6 (1417933_at)	Ctbs (1452504_s_at)	Sh3glb1 (1418012_at)	Hs6st1 /// LOC100047260 (1417293_at)	Lancl1 (1427011_a_at)	Dusp10 (1417164_at)	Smc4 (1452197_at)	Ccr7 (1423466_at)	Ephx1 (1422438_at)	Stx17 (1427925_at)	Arpc1b (1416226_at)	Hras1 (1424132_at)	Ttc3 (1448361_at)	Donson (1426739_at)
934	Clec4e (1420330_at)	Lcn2 (1427747_a_at)	Igfbp6 (1417933_at)	Pnkp (1416378_at)	Ctbs (1452504_s_at)	Hs6st1 /// LOC100047260 (1417293_at)	Dusp10 (1417164_at)	Smc4 (1452197_at)	Ran (1460551_at)	Psmf1 (1424369_at)	Ccr7 (1423466_at)	Ephx1 (1422438_at)	Stx17 (1427925_at)	Hras1 (1424132_at)	Donson (1426739_at)
935	Clec4e (1420330_at)	Lcn2 (1427747_a_at)	Igfbp6 (1417933_at)	Pnkp (1416378_at)	Ctbs (1452504_s_at)	Hs6st1 /// LOC100047260 (1417293_at)	Lancl1 (1427011_a_at)	Dusp10 (1417164_at)	Ran (1460551_at)	Psmf1 (1424369_at)	Ccr7 (1423466_at)	Ephx1 (1422438_at)	Stx17 (1427925_at)	Hras1 (1424132_at)	Donson (1426739_at)
936	Clec4e (1420330_at)	Lcn2 (1427747_a_at)	Igfbp6 (1417933_at)	Pnkp (1416378_at)	Ctbs (1452504_s_at)	Hs6st1 /// LOC100047260 (1417293_at)	Lancl1 (1427011_a_at)	Dusp10 (1417164_at)	Smc4 (1452197_at)	Psmf1 (1424369_at)	Ccr7 (1423466_at)	Ephx1 (1422438_at)	Stx17 (1427925_at)	Hras1 (1424132_at)	Ttc3 (1448361_at)	Donson (1426739_at)
937	Clec4e (1420330_at)	Lcn2 (1427747_a_at)	Igfbp6 (1417933_at)	Pnkp (1416378_at)	Ctbs (1452504_s_at)	Hs6st1 /// LOC100047260 (1417293_at)	Lancl1 (1427011_a_at)	Dusp10 (1417164_at)	Smc4 (1452197_at)	Ran (1460551_at)	Psmf1 (1424369_at)	Ccr7 (1423466_at)	Stx17 (1427925_at)	Hras1 (1424132_at)	Donson (1426739_at)
938	Clec4e (1420330_at)	Lcn2 (1427747_a_at)	Igfbp6 (1417933_at)	Pnkp (1416378_at)	Ctbs (1452504_s_at)	Hs6st1 /// LOC100047260 (1417293_at)	Lancl1 (1427011_a_at)	Dusp10 (1417164_at)	Smc4 (1452197_at)	Ran (1460551_at)	Psmf1 (1424369_at)	Ccr7 (1423466_at)	Ephx1 (1422438_at)	Hras1 (1424132_at)	Donson (1426739_at)
939	Clec4e (1420330_at)	Lcn2 (1427747_a_at)	Igfbp6 (1417933_at)	Pnkp (1416378_at)	Ctbs (1452504_s_at)	Hs6st1 /// LOC100047260 (1417293_at)	Lancl1 (1427011_a_at)	Dusp10 (1417164_at)	Smc4 (1452197_at)	Ran (1460551_at)	Psmf1 (1424369_at)	Ccr7 (1423466_at)	Ephx1 (1422438_at)	Stx17 (1427925_at)	Hras1 (1424132_at)
940	Clec4e (1420330_at)	Lcn2 (1427747_a_at)	Igfbp6 (1417933_at)	Pnkp (1416378_at)	Ctbs (1452504_s_at)	Sh3glb1 (1418012_at)	Lancl1 (1427011_a_at)	Dusp10 (1417164_at)	Smc4 (1452197_at)	Ccr7 (1423466_at)	Ephx1 (1422438_at)	Stx17 (1427925_at)	Hras1 (1424132_at)	Ttc3 (1448361_at)	Donson (1426739_at)
941	Clec4e (1420330_at)	Lcn2 (1427747_a_at)	Igfbp6 (1417933_at)	Pnkp (1416378_at)	Ctbs (1452504_s_at)	Sh3glb1 (1418012_at)	Hs6st1 /// LOC100047260 (1417293_at)	Dusp10 (1417164_at)	Smc4 (1452197_at)	Ccr7 (1423466_at)	Ephx1 (1422438_at)	Stx17 (1427925_at)	Hras1 (1424132_at)	Ttc3 (1448361_at)	Donson (1426739_at)
942	Clec4e (1420330_at)	Lcn2 (1427747_a_at)	Igfbp6 (1417933_at)	Pnkp (1416378_at)	Ctbs (1452504_s_at)	Sh3glb1 (1418012_at)	Hs6st1 /// LOC100047260 (1417293_at)	Lancl1 (1427011_a_at)	Dusp10 (1417164_at)	Ccr7 (1423466_at)	Ephx1 (1422438_at)	Stx17 (1427925_at)	Hras1 (1424132_at)	Ttc3 (1448361_at)	Donson (1426739_at)
943	Clec4e (1420330_at)	Lcn2 (1427747_a_at)	Igfbp6 (1417933_at)	Pnkp (1416378_at)	Ctbs (1452504_s_at)	Sh3glb1 (1418012_at)	Hs6st1 /// LOC100047260 (1417293_at)	Lancl1 (1427011_a_at)	Dusp10 (1417164_at)	Smc4 (1452197_at)	Ccr7 (1423466_at)	Stx17 (1427925_at)	Hras1 (1424132_at)	Ttc3 (1448361_at)	Donson (1426739_at)
944	Clec4e (1420330_at)	Lcn2 (1427747_a_at)	Igfbp6 (1417933_at)	Pnkp (1416378_at)	Ctbs (1452504_s_at)	Sh3glb1 (1418012_at)	Hs6st1 /// LOC100047260 (1417293_at)	Lancl1 (1427011_a_at)	Dusp10 (1417164_at)	Smc4 (1452197_at)	Ccr7 (1423466_at)	Ephx1 (1422438_at)	Hras1 (1424132_at)	Ttc3 (1448361_at)	Donson (1426739_at)
945	Clec4e (1420330_at)	Lcn2 (1427747_a_at)	Igfbp6 (1417933_at)	Pnkp (1416378_at)	Ctbs (1452504_s_at)	Sh3glb1 (1418012_at)	Hs6st1 /// LOC100047260 (1417293_at)	Lancl1 (1427011_a_at)	Dusp10 (1417164_at)	Smc4 (1452197_at)	Ccr7 (1423466_at)	Ephx1 (1422438_at)	Stx17 (1427925_at)	Hras1 (1424132_at)	Ttc3 (1448361_at)
946	Clec4e (1420330_at)	Lcn2 (1427747_a_at)	Igfbp6 (1417933_at)	2610019F03Rik (1428357_at)	Hs6st1 /// LOC100047260 (1417293_at)	Lancl1 (1427011_a_at)	Smc4 (1452197_at)	Ran (1460551_at)	Psmf1 (1424369_at)	Ephx1 (1422438_at)	Stx17 (1427925_at)	Arpc1b (1416226_at)	Hras1 (1424132_at)	Donson (1426739_at)
947	Clec4e (1420330_at)	Lcn2 (1427747_a_at)	Igfbp6 (1417933_at)	2610019F03Rik (1428357_at)	Sh3glb1 (1418012_at)	Hs6st1 /// LOC100047260 (1417293_at)	Lancl1 (1427011_a_at)	Smc4 (1452197_at)	Ephx1 (1422438_at)	Stx17 (1427925_at)	Arpc1b (1416226_at)	Hras1 (1424132_at)	Donson (1426739_at)
948	Clec4e (1420330_at)	Lcn2 (1427747_a_at)	Igfbp6 (1417933_at)	2610019F03Rik (1428357_at)	Ctbs (1452504_s_at)	Hs6st1 /// LOC100047260 (1417293_at)	Smc4 (1452197_at)	Ran (1460551_at)	Psmf1 (1424369_at)	Ephx1 (1422438_at)	Stx17 (1427925_at)	Arpc1b (1416226_at)	Hras1 (1424132_at)	Donson (1426739_at)
949	Clec4e (1420330_at)	Lcn2 (1427747_a_at)	Igfbp6 (1417933_at)	2610019F03Rik (1428357_at)	Ctbs (1452504_s_at)	Hs6st1 /// LOC100047260 (1417293_at)	Lancl1 (1427011_a_at)	Ran (1460551_at)	Psmf1 (1424369_at)	Ephx1 (1422438_at)	Stx17 (1427925_at)	Arpc1b (1416226_at)	Hras1 (1424132_at)	Donson (1426739_at)
950	Clec4e (1420330_at)	Lcn2 (1427747_a_at)	Igfbp6 (1417933_at)	2610019F03Rik (1428357_at)	Ctbs (1452504_s_at)	Hs6st1 /// LOC100047260 (1417293_at)	Lancl1 (1427011_a_at)	Smc4 (1452197_at)	Psmf1 (1424369_at)	Ephx1 (1422438_at)	Stx17 (1427925_at)	Arpc1b (1416226_at)	Hras1 (1424132_at)	Donson (1426739_at)
951	Clec4e (1420330_at)	Lcn2 (1427747_a_at)	Igfbp6 (1417933_at)	2610019F03Rik (1428357_at)	Ctbs (1452504_s_at)	Hs6st1 /// LOC100047260 (1417293_at)	Lancl1 (1427011_a_at)	Smc4 (1452197_at)	Ran (1460551_at)	Psmf1 (1424369_at)	Stx17 (1427925_at)	Arpc1b (1416226_at)	Hras1 (1424132_at)	Donson (1426739_at)
952	Clec4e (1420330_at)	Lcn2 (1427747_a_at)	Igfbp6 (1417933_at)	2610019F03Rik (1428357_at)	Ctbs (1452504_s_at)	Hs6st1 /// LOC100047260 (1417293_at)	Lancl1 (1427011_a_at)	Smc4 (1452197_at)	Ran (1460551_at)	Psmf1 (1424369_at)	Ephx1 (1422438_at)	Arpc1b (1416226_at)	Hras1 (1424132_at)	Donson (1426739_at)
953	Clec4e (1420330_at)	Lcn2 (1427747_a_at)	Igfbp6 (1417933_at)	2610019F03Rik (1428357_at)	Ctbs (1452504_s_at)	Hs6st1 /// LOC100047260 (1417293_at)	Lancl1 (1427011_a_at)	Smc4 (1452197_at)	Ran (1460551_at)	Psmf1 (1424369_at)	Ephx1 (1422438_at)	Stx17 (1427925_at)	Arpc1b (1416226_at)	Hras1 (1424132_at)
954	Clec4e (1420330_at)	Lcn2 (1427747_a_at)	Igfbp6 (1417933_at)	2610019F03Rik (1428357_at)	Ctbs (1452504_s_at)	Sh3glb1 (1418012_at)	Lancl1 (1427011_a_at)	Smc4 (1452197_at)	Ephx1 (1422438_at)	Stx17 (1427925_at)	Arpc1b (1416226_at)	Hras1 (1424132_at)	Donson (1426739_at)
955	Clec4e (1420330_at)	Lcn2 (1427747_a_at)	Igfbp6 (1417933_at)	2610019F03Rik (1428357_at)	Ctbs (1452504_s_at)	Sh3glb1 (1418012_at)	Hs6st1 /// LOC100047260 (1417293_at)	Smc4 (1452197_at)	Ephx1 (1422438_at)	Stx17 (1427925_at)	Arpc1b (1416226_at)	Hras1 (1424132_at)	Donson (1426739_at)
956	Clec4e (1420330_at)	Lcn2 (1427747_a_at)	Igfbp6 (1417933_at)	2610019F03Rik (1428357_at)	Ctbs (1452504_s_at)	Sh3glb1 (1418012_at)	Hs6st1 /// LOC100047260 (1417293_at)	Lancl1 (1427011_a_at)	Ephx1 (1422438_at)	Stx17 (1427925_at)	Arpc1b (1416226_at)	Hras1 (1424132_at)	Donson (1426739_at)
957	Clec4e (1420330_at)	Lcn2 (1427747_a_at)	Igfbp6 (1417933_at)	2610019F03Rik (1428357_at)	Ctbs (1452504_s_at)	Sh3glb1 (1418012_at)	Hs6st1 /// LOC100047260 (1417293_at)	Lancl1 (1427011_a_at)	Smc4 (1452197_at)	Stx17 (1427925_at)	Arpc1b (1416226_at)	Hras1 (1424132_at)	Donson (1426739_at)
958	Clec4e (1420330_at)	Lcn2 (1427747_a_at)	Igfbp6 (1417933_at)	2610019F03Rik (1428357_at)	Ctbs (1452504_s_at)	Sh3glb1 (1418012_at)	Hs6st1 /// LOC100047260 (1417293_at)	Lancl1 (1427011_a_at)	Smc4 (1452197_at)	Ephx1 (1422438_at)	Arpc1b (1416226_at)	Hras1 (1424132_at)	Donson (1426739_at)
959	Clec4e (1420330_at)	Lcn2 (1427747_a_at)	Igfbp6 (1417933_at)	2610019F03Rik (1428357_at)	Ctbs (1452504_s_at)	Sh3glb1 (1418012_at)	Hs6st1 /// LOC100047260 (1417293_at)	Lancl1 (1427011_a_at)	Smc4 (1452197_at)	Ephx1 (1422438_at)	Stx17 (1427925_at)	Arpc1b (1416226_at)	Hras1 (1424132_at)
960	Clec4e (1420330_at)	Lcn2 (1427747_a_at)	Igfbp6 (1417933_at)	2610019F03Rik (1428357_at)	Pnkp (1416378_at)	Hs6st1 /// LOC100047260 (1417293_at)	Smc4 (1452197_at)	Ran (1460551_at)	Psmf1 (1424369_at)	Ephx1 (1422438_at)	Stx17 (1427925_at)	Hras1 (1424132_at)	Pten (1454722_at)	Donson (1426739_at)
961	Clec4e (1420330_at)	Lcn2 (1427747_a_at)	Igfbp6 (1417933_at)	2610019F03Rik (1428357_at)	Pnkp (1416378_at)	Hs6st1 /// LOC100047260 (1417293_at)	Lancl1 (1427011_a_at)	Ran (1460551_at)	Psmf1 (1424369_at)	Ephx1 (1422438_at)	Stx17 (1427925_at)	Hras1 (1424132_at)	Pten (1454722_at)	Donson (1426739_at)
962	Clec4e (1420330_at)	Lcn2 (1427747_a_at)	Igfbp6 (1417933_at)	2610019F03Rik (1428357_at)	Pnkp (1416378_at)	Hs6st1 /// LOC100047260 (1417293_at)	Lancl1 (1427011_a_at)	Smc4 (1452197_at)	Psmf1 (1424369_at)	Ephx1 (1422438_at)	Stx17 (1427925_at)	Hras1 (1424132_at)	Pten (1454722_at)	Donson (1426739_at)
963	Clec4e (1420330_at)	Lcn2 (1427747_a_at)	Igfbp6 (1417933_at)	2610019F03Rik (1428357_at)	Pnkp (1416378_at)	Hs6st1 /// LOC100047260 (1417293_at)	Lancl1 (1427011_a_at)	Smc4 (1452197_at)	Ran (1460551_at)	Psmf1 (1424369_at)	Stx17 (1427925_at)	Hras1 (1424132_at)	Pten (1454722_at)	Donson (1426739_at)
964	Clec4e (1420330_at)	Lcn2 (1427747_a_at)	Igfbp6 (1417933_at)	2610019F03Rik (1428357_at)	Pnkp (1416378_at)	Hs6st1 /// LOC100047260 (1417293_at)	Lancl1 (1427011_a_at)	Smc4 (1452197_at)	Ran (1460551_at)	Psmf1 (1424369_at)	Ephx1 (1422438_at)	Hras1 (1424132_at)	Pten (1454722_at)	Donson (1426739_at)
965	Clec4e (1420330_at)	Lcn2 (1427747_a_at)	Igfbp6 (1417933_at)	2610019F03Rik (1428357_at)	Pnkp (1416378_at)	Hs6st1 /// LOC100047260 (1417293_at)	Lancl1 (1427011_a_at)	Smc4 (1452197_at)	Ran (1460551_at)	Psmf1 (1424369_at)	Ephx1 (1422438_at)	Stx17 (1427925_at)	Hras1 (1424132_at)	Pten (1454722_at)
966	Clec4e (1420330_at)	Lcn2 (1427747_a_at)	Igfbp6 (1417933_at)	2610019F03Rik (1428357_at)	Pnkp (1416378_at)	Sh3glb1 (1418012_at)	Lancl1 (1427011_a_at)	Smc4 (1452197_at)	Ephx1 (1422438_at)	Stx17 (1427925_at)	Hras1 (1424132_at)	Pten (1454722_at)	Donson (1426739_at)
967	Clec4e (1420330_at)	Lcn2 (1427747_a_at)	Igfbp6 (1417933_at)	2610019F03Rik (1428357_at)	Pnkp (1416378_at)	Sh3glb1 (1418012_at)	Hs6st1 /// LOC100047260 (1417293_at)	Smc4 (1452197_at)	Ephx1 (1422438_at)	Stx17 (1427925_at)	Hras1 (1424132_at)	Pten (1454722_at)	Donson (1426739_at)
968	Clec4e (1420330_at)	Lcn2 (1427747_a_at)	Igfbp6 (1417933_at)	2610019F03Rik (1428357_at)	Pnkp (1416378_at)	Sh3glb1 (1418012_at)	Hs6st1 /// LOC100047260 (1417293_at)	Lancl1 (1427011_a_at)	Ephx1 (1422438_at)	Stx17 (1427925_at)	Hras1 (1424132_at)	Pten (1454722_at)	Donson (1426739_at)
969	Clec4e (1420330_at)	Lcn2 (1427747_a_at)	Igfbp6 (1417933_at)	2610019F03Rik (1428357_at)	Pnkp (1416378_at)	Sh3glb1 (1418012_at)	Hs6st1 /// LOC100047260 (1417293_at)	Lancl1 (1427011_a_at)	Smc4 (1452197_at)	Stx17 (1427925_at)	Hras1 (1424132_at)	Pten (1454722_at)	Donson (1426739_at)
970	Clec4e (1420330_at)	Lcn2 (1427747_a_at)	Igfbp6 (1417933_at)	2610019F03Rik (1428357_at)	Pnkp (1416378_at)	Sh3glb1 (1418012_at)	Hs6st1 /// LOC100047260 (1417293_at)	Lancl1 (1427011_a_at)	Smc4 (1452197_at)	Ephx1 (1422438_at)	Hras1 (1424132_at)	Pten (1454722_at)	Donson (1426739_at)
971	Clec4e (1420330_at)	Lcn2 (1427747_a_at)	Igfbp6 (1417933_at)	2610019F03Rik (1428357_at)	Pnkp (1416378_at)	Sh3glb1 (1418012_at)	Hs6st1 /// LOC100047260 (1417293_at)	Lancl1 (1427011_a_at)	Smc4 (1452197_at)	Ephx1 (1422438_at)	Stx17 (1427925_at)	Hras1 (1424132_at)	Pten (1454722_at)
972	Clec4e (1420330_at)	Lcn2 (1427747_a_at)	Igfbp6 (1417933_at)	2610019F03Rik (1428357_at)	Pnkp (1416378_at)	Ctbs (1452504_s_at)	Hs6st1 /// LOC100047260 (1417293_at)	Ran (1460551_at)	Psmf1 (1424369_at)	Ephx1 (1422438_at)	Stx17 (1427925_at)	Hras1 (1424132_at)	Donson (1426739_at)
973	Clec4e (1420330_at)	Lcn2 (1427747_a_at)	Igfbp6 (1417933_at)	2610019F03Rik (1428357_at)	Pnkp (1416378_at)	Ctbs (1452504_s_at)	Hs6st1 /// LOC100047260 (1417293_at)	Smc4 (1452197_at)	Psmf1 (1424369_at)	Ephx1 (1422438_at)	Stx17 (1427925_at)	Hras1 (1424132_at)	Donson (1426739_at)
974	Clec4e (1420330_at)	Lcn2 (1427747_a_at)	Igfbp6 (1417933_at)	2610019F03Rik (1428357_at)	Pnkp (1416378_at)	Ctbs (1452504_s_at)	Hs6st1 /// LOC100047260 (1417293_at)	Smc4 (1452197_at)	Ran (1460551_at)	Psmf1 (1424369_at)	Stx17 (1427925_at)	Hras1 (1424132_at)	Donson (1426739_at)
975	Clec4e (1420330_at)	Lcn2 (1427747_a_at)	Igfbp6 (1417933_at)	2610019F03Rik (1428357_at)	Pnkp (1416378_at)	Ctbs (1452504_s_at)	Hs6st1 /// LOC100047260 (1417293_at)	Smc4 (1452197_at)	Ran (1460551_at)	Psmf1 (1424369_at)	Ephx1 (1422438_at)	Hras1 (1424132_at)	Donson (1426739_at)
976	Clec4e (1420330_at)	Lcn2 (1427747_a_at)	Igfbp6 (1417933_at)	2610019F03Rik (1428357_at)	Pnkp (1416378_at)	Ctbs (1452504_s_at)	Hs6st1 /// LOC100047260 (1417293_at)	Smc4 (1452197_at)	Ran (1460551_at)	Psmf1 (1424369_at)	Ephx1 (1422438_at)	Stx17 (1427925_at)	Hras1 (1424132_at)
977	Clec4e (1420330_at)	Lcn2 (1427747_a_at)	Igfbp6 (1417933_at)	2610019F03Rik (1428357_at)	Pnkp (1416378_at)	Ctbs (1452504_s_at)	Hs6st1 /// LOC100047260 (1417293_at)	Lancl1 (1427011_a_at)	Psmf1 (1424369_at)	Ephx1 (1422438_at)	Stx17 (1427925_at)	Hras1 (1424132_at)	Donson (1426739_at)
978	Clec4e (1420330_at)	Lcn2 (1427747_a_at)	Igfbp6 (1417933_at)	2610019F03Rik (1428357_at)	Pnkp (1416378_at)	Ctbs (1452504_s_at)	Hs6st1 /// LOC100047260 (1417293_at)	Lancl1 (1427011_a_at)	Ran (1460551_at)	Psmf1 (1424369_at)	Stx17 (1427925_at)	Hras1 (1424132_at)	Donson (1426739_at)
979	Clec4e (1420330_at)	Lcn2 (1427747_a_at)	Igfbp6 (1417933_at)	2610019F03Rik (1428357_at)	Pnkp (1416378_at)	Ctbs (1452504_s_at)	Hs6st1 /// LOC100047260 (1417293_at)	Lancl1 (1427011_a_at)	Ran (1460551_at)	Psmf1 (1424369_at)	Ephx1 (1422438_at)	Hras1 (1424132_at)	Donson (1426739_at)
980	Clec4e (1420330_at)	Lcn2 (1427747_a_at)	Igfbp6 (1417933_at)	2610019F03Rik (1428357_at)	Pnkp (1416378_at)	Ctbs (1452504_s_at)	Hs6st1 /// LOC100047260 (1417293_at)	Lancl1 (1427011_a_at)	Ran (1460551_at)	Psmf1 (1424369_at)	Ephx1 (1422438_at)	Stx17 (1427925_at)	Hras1 (1424132_at)
981	Clec4e (1420330_at)	Lcn2 (1427747_a_at)	Igfbp6 (1417933_at)	2610019F03Rik (1428357_at)	Pnkp (1416378_at)	Ctbs (1452504_s_at)	Hs6st1 /// LOC100047260 (1417293_at)	Lancl1 (1427011_a_at)	Smc4 (1452197_at)	Psmf1 (1424369_at)	Stx17 (1427925_at)	Hras1 (1424132_at)	Donson (1426739_at)
982	Clec4e (1420330_at)	Lcn2 (1427747_a_at)	Igfbp6 (1417933_at)	2610019F03Rik (1428357_at)	Pnkp (1416378_at)	Ctbs (1452504_s_at)	Hs6st1 /// LOC100047260 (1417293_at)	Lancl1 (1427011_a_at)	Smc4 (1452197_at)	Psmf1 (1424369_at)	Ephx1 (1422438_at)	Hras1 (1424132_at)	Donson (1426739_at)
983	Clec4e (1420330_at)	Lcn2 (1427747_a_at)	Igfbp6 (1417933_at)	2610019F03Rik (1428357_at)	Pnkp (1416378_at)	Ctbs (1452504_s_at)	Hs6st1 /// LOC100047260 (1417293_at)	Lancl1 (1427011_a_at)	Smc4 (1452197_at)	Psmf1 (1424369_at)	Ephx1 (1422438_at)	Stx17 (1427925_at)	Hras1 (1424132_at)
984	Clec4e (1420330_at)	Lcn2 (1427747_a_at)	Igfbp6 (1417933_at)	2610019F03Rik (1428357_at)	Pnkp (1416378_at)	Ctbs (1452504_s_at)	Hs6st1 /// LOC100047260 (1417293_at)	Lancl1 (1427011_a_at)	Smc4 (1452197_at)	Ran (1460551_at)	Psmf1 (1424369_at)	Hras1 (1424132_at)	Donson (1426739_at)
985	Clec4e (1420330_at)	Lcn2 (1427747_a_at)	Igfbp6 (1417933_at)	2610019F03Rik (1428357_at)	Pnkp (1416378_at)	Ctbs (1452504_s_at)	Hs6st1 /// LOC100047260 (1417293_at)	Lancl1 (1427011_a_at)	Smc4 (1452197_at)	Ran (1460551_at)	Psmf1 (1424369_at)	Stx17 (1427925_at)	Hras1 (1424132_at)
986	Clec4e (1420330_at)	Lcn2 (1427747_a_at)	Igfbp6 (1417933_at)	2610019F03Rik (1428357_at)	Pnkp (1416378_at)	Ctbs (1452504_s_at)	Hs6st1 /// LOC100047260 (1417293_at)	Lancl1 (1427011_a_at)	Smc4 (1452197_at)	Ran (1460551_at)	Psmf1 (1424369_at)	Ephx1 (1422438_at)	Hras1 (1424132_at)
987	Clec4e (1420330_at)	Lcn2 (1427747_a_at)	Igfbp6 (1417933_at)	2610019F03Rik (1428357_at)	Pnkp (1416378_at)	Ctbs (1452504_s_at)	Sh3glb1 (1418012_at)	Smc4 (1452197_at)	Ephx1 (1422438_at)	Stx17 (1427925_at)	Hras1 (1424132_at)	Donson (1426739_at)
988	Clec4e (1420330_at)	Lcn2 (1427747_a_at)	Igfbp6 (1417933_at)	2610019F03Rik (1428357_at)	Pnkp (1416378_at)	Ctbs (1452504_s_at)	Sh3glb1 (1418012_at)	Lancl1 (1427011_a_at)	Ephx1 (1422438_at)	Stx17 (1427925_at)	Hras1 (1424132_at)	Donson (1426739_at)
989	Clec4e (1420330_at)	Lcn2 (1427747_a_at)	Igfbp6 (1417933_at)	2610019F03Rik (1428357_at)	Pnkp (1416378_at)	Ctbs (1452504_s_at)	Sh3glb1 (1418012_at)	Lancl1 (1427011_a_at)	Smc4 (1452197_at)	Stx17 (1427925_at)	Hras1 (1424132_at)	Donson (1426739_at)
990	Clec4e (1420330_at)	Lcn2 (1427747_a_at)	Igfbp6 (1417933_at)	2610019F03Rik (1428357_at)	Pnkp (1416378_at)	Ctbs (1452504_s_at)	Sh3glb1 (1418012_at)	Lancl1 (1427011_a_at)	Smc4 (1452197_at)	Ephx1 (1422438_at)	Hras1 (1424132_at)	Donson (1426739_at)
991	Clec4e (1420330_at)	Lcn2 (1427747_a_at)	Igfbp6 (1417933_at)	2610019F03Rik (1428357_at)	Pnkp (1416378_at)	Ctbs (1452504_s_at)	Sh3glb1 (1418012_at)	Lancl1 (1427011_a_at)	Smc4 (1452197_at)	Ephx1 (1422438_at)	Stx17 (1427925_at)	Hras1 (1424132_at)
992	Clec4e (1420330_at)	Lcn2 (1427747_a_at)	Igfbp6 (1417933_at)	2610019F03Rik (1428357_at)	Pnkp (1416378_at)	Ctbs (1452504_s_at)	Sh3glb1 (1418012_at)	Hs6st1 /// LOC100047260 (1417293_at)	Ephx1 (1422438_at)	Stx17 (1427925_at)	Hras1 (1424132_at)	Donson (1426739_at)
993	Clec4e (1420330_at)	Lcn2 (1427747_a_at)	Igfbp6 (1417933_at)	2610019F03Rik (1428357_at)	Pnkp (1416378_at)	Ctbs (1452504_s_at)	Sh3glb1 (1418012_at)	Hs6st1 /// LOC100047260 (1417293_at)	Smc4 (1452197_at)	Stx17 (1427925_at)	Hras1 (1424132_at)	Donson (1426739_at)
994	Clec4e (1420330_at)	Lcn2 (1427747_a_at)	Igfbp6 (1417933_at)	2610019F03Rik (1428357_at)	Pnkp (1416378_at)	Ctbs (1452504_s_at)	Sh3glb1 (1418012_at)	Hs6st1 /// LOC100047260 (1417293_at)	Smc4 (1452197_at)	Ephx1 (1422438_at)	Hras1 (1424132_at)	Donson (1426739_at)
995	Clec4e (1420330_at)	Lcn2 (1427747_a_at)	Igfbp6 (1417933_at)	2610019F03Rik (1428357_at)	Pnkp (1416378_at)	Ctbs (1452504_s_at)	Sh3glb1 (1418012_at)	Hs6st1 /// LOC100047260 (1417293_at)	Smc4 (1452197_at)	Ephx1 (1422438_at)	Stx17 (1427925_at)	Hras1 (1424132_at)
996	Clec4e (1420330_at)	Lcn2 (1427747_a_at)	Igfbp6 (1417933_at)	2610019F03Rik (1428357_at)	Pnkp (1416378_at)	Ctbs (1452504_s_at)	Sh3glb1 (1418012_at)	Hs6st1 /// LOC100047260 (1417293_at)	Lancl1 (1427011_a_at)	Stx17 (1427925_at)	Hras1 (1424132_at)	Donson (1426739_at)
997	Clec4e (1420330_at)	Lcn2 (1427747_a_at)	Igfbp6 (1417933_at)	2610019F03Rik (1428357_at)	Pnkp (1416378_at)	Ctbs (1452504_s_at)	Sh3glb1 (1418012_at)	Hs6st1 /// LOC100047260 (1417293_at)	Lancl1 (1427011_a_at)	Ephx1 (1422438_at)	Hras1 (1424132_at)	Donson (1426739_at)
998	Clec4e (1420330_at)	Lcn2 (1427747_a_at)	Igfbp6 (1417933_at)	2610019F03Rik (1428357_at)	Pnkp (1416378_at)	Ctbs (1452504_s_at)	Sh3glb1 (1418012_at)	Hs6st1 /// LOC100047260 (1417293_at)	Lancl1 (1427011_a_at)	Ephx1 (1422438_at)	Stx17 (1427925_at)	Hras1 (1424132_at)
999	Clec4e (1420330_at)	Lcn2 (1427747_a_at)	Igfbp6 (1417933_at)	2610019F03Rik (1428357_at)	Pnkp (1416378_at)	Ctbs (1452504_s_at)	Sh3glb1 (1418012_at)	Hs6st1 /// LOC100047260 (1417293_at)	Lancl1 (1427011_a_at)	Smc4 (1452197_at)	Hras1 (1424132_at)	Donson (1426739_at)
1000	Clec4e (1420330_at)	Lcn2 (1427747_a_at)	Igfbp6 (1417933_at)	2610019F03Rik (1428357_at)	Pnkp (1416378_at)	Ctbs (1452504_s_at)	Sh3glb1 (1418012_at)	Hs6st1 /// LOC100047260 (1417293_at)	Lancl1 (1427011_a_at)	Smc4 (1452197_at)	Stx17 (1427925_at)	Hras1 (1424132_at)
1001	Clec4e (1420330_at)	Lcn2 (1427747_a_at)	Igfbp6 (1417933_at)	2610019F03Rik (1428357_at)	Pnkp (1416378_at)	Ctbs (1452504_s_at)	Sh3glb1 (1418012_at)	Hs6st1 /// LOC100047260 (1417293_at)	Lancl1 (1427011_a_at)	Smc4 (1452197_at)	Ephx1 (1422438_at)	Hras1 (1424132_at)
1002	Clec4e (1420330_at)	Lcn2 (1427747_a_at)	2610019F03Rik (1428357_at)	Rangap1 (1451092_a_at)	Pnkp (1416378_at)	Sh3glb1 (1418012_at)	Ccdc52 (1427030_at)	Lancl1 (1427011_a_at)	Smc4 (1452197_at)	9130221H12Rik /// Zfp526 (1429800_at)	Stx17 (1427925_at)	Hras1 (1424132_at)	Donson (1426739_at)	Msh2 (1416988_at)	Ms4a7 (1424754_at)	Gpsm3 (1418396_at)	Rassf5 (1422637_at)
1003	Clec4e (1420330_at)	Lcn2 (1427747_a_at)	2610019F03Rik (1428357_at)	Rangap1 (1451092_a_at)	Pnkp (1416378_at)	Sh3glb1 (1418012_at)	Ccdc52 (1427030_at)	Hs6st1 /// LOC100047260 (1417293_at)	Smc4 (1452197_at)	9130221H12Rik /// Zfp526 (1429800_at)	Stx17 (1427925_at)	Hras1 (1424132_at)	Donson (1426739_at)	Msh2 (1416988_at)	Ms4a7 (1424754_at)	Gpsm3 (1418396_at)	Rassf5 (1422637_at)
1004	Clec4e (1420330_at)	Lcn2 (1427747_a_at)	2610019F03Rik (1428357_at)	Rangap1 (1451092_a_at)	Pnkp (1416378_at)	Sh3glb1 (1418012_at)	Ccdc52 (1427030_at)	Hs6st1 /// LOC100047260 (1417293_at)	Lancl1 (1427011_a_at)	9130221H12Rik /// Zfp526 (1429800_at)	Stx17 (1427925_at)	Hras1 (1424132_at)	Donson (1426739_at)	Msh2 (1416988_at)	Ms4a7 (1424754_at)	Gpsm3 (1418396_at)	Rassf5 (1422637_at)
1005	Clec4e (1420330_at)	Lcn2 (1427747_a_at)	2610019F03Rik (1428357_at)	Rangap1 (1451092_a_at)	Pnkp (1416378_at)	Sh3glb1 (1418012_at)	Ccdc52 (1427030_at)	Hs6st1 /// LOC100047260 (1417293_at)	Lancl1 (1427011_a_at)	Smc4 (1452197_at)	9130221H12Rik /// Zfp526 (1429800_at)	Hras1 (1424132_at)	Donson (1426739_at)	Msh2 (1416988_at)	Ms4a7 (1424754_at)	Gpsm3 (1418396_at)	Rassf5 (1422637_at)
1006	Clec4e (1420330_at)	Lcn2 (1427747_a_at)	2610019F03Rik (1428357_at)	Rangap1 (1451092_a_at)	Pnkp (1416378_at)	Sh3glb1 (1418012_at)	Ccdc52 (1427030_at)	Hs6st1 /// LOC100047260 (1417293_at)	Lancl1 (1427011_a_at)	Smc4 (1452197_at)	9130221H12Rik /// Zfp526 (1429800_at)	Stx17 (1427925_at)	Hras1 (1424132_at)	Msh2 (1416988_at)	Ms4a7 (1424754_at)	Gpsm3 (1418396_at)	Rassf5 (1422637_at)
1007	Clec4e (1420330_at)	Lcn2 (1427747_a_at)	Igfbp6 (1417933_at)	Pnkp (1416378_at)	Spop (1416524_at)	Lancl1 (1427011_a_at)	Dusp10 (1417164_at)	Smc4 (1452197_at)	Ccr7 (1423466_at)	Ephx1 (1422438_at)	Stx17 (1427925_at)	Hras1 (1424132_at)	Ttc3 (1448361_at)	Donson (1426739_at)	Arap3 (1419833_s_at)
1008	Clec4e (1420330_at)	Lcn2 (1427747_a_at)	Igfbp6 (1417933_at)	Pnkp (1416378_at)	Spop (1416524_at)	Hs6st1 /// LOC100047260 (1417293_at)	Dusp10 (1417164_at)	Smc4 (1452197_at)	Ccr7 (1423466_at)	Ephx1 (1422438_at)	Stx17 (1427925_at)	Hras1 (1424132_at)	Ttc3 (1448361_at)	Donson (1426739_at)	Arap3 (1419833_s_at)
1009	Clec4e (1420330_at)	Lcn2 (1427747_a_at)	Igfbp6 (1417933_at)	Pnkp (1416378_at)	Spop (1416524_at)	Hs6st1 /// LOC100047260 (1417293_at)	Lancl1 (1427011_a_at)	Dusp10 (1417164_at)	Ccr7 (1423466_at)	Ephx1 (1422438_at)	Stx17 (1427925_at)	Hras1 (1424132_at)	Ttc3 (1448361_at)	Donson (1426739_at)	Arap3 (1419833_s_at)
1010	Clec4e (1420330_at)	Lcn2 (1427747_a_at)	Igfbp6 (1417933_at)	Pnkp (1416378_at)	Spop (1416524_at)	Hs6st1 /// LOC100047260 (1417293_at)	Lancl1 (1427011_a_at)	Dusp10 (1417164_at)	Smc4 (1452197_at)	Ccr7 (1423466_at)	Stx17 (1427925_at)	Hras1 (1424132_at)	Ttc3 (1448361_at)	Donson (1426739_at)	Arap3 (1419833_s_at)
1011	Clec4e (1420330_at)	Lcn2 (1427747_a_at)	Igfbp6 (1417933_at)	Pnkp (1416378_at)	Spop (1416524_at)	Hs6st1 /// LOC100047260 (1417293_at)	Lancl1 (1427011_a_at)	Dusp10 (1417164_at)	Smc4 (1452197_at)	Ccr7 (1423466_at)	Ephx1 (1422438_at)	Hras1 (1424132_at)	Ttc3 (1448361_at)	Donson (1426739_at)	Arap3 (1419833_s_at)
1012	Clec4e (1420330_at)	Lcn2 (1427747_a_at)	Igfbp6 (1417933_at)	Pnkp (1416378_at)	Spop (1416524_at)	Hs6st1 /// LOC100047260 (1417293_at)	Lancl1 (1427011_a_at)	Dusp10 (1417164_at)	Smc4 (1452197_at)	Ccr7 (1423466_at)	Ephx1 (1422438_at)	Stx17 (1427925_at)	Hras1 (1424132_at)	Ttc3 (1448361_at)	Arap3 (1419833_s_at)
1013	Clec4e (1420330_at)	Lcn2 (1427747_a_at)	Igfbp6 (1417933_at)	2610019F03Rik (1428357_at)	Pnkp (1416378_at)	Sh3glb1 (1418012_at)	Lancl1 (1427011_a_at)	Smc4 (1452197_at)	Ran (1460551_at)	Ephx1 (1422438_at)	Stx17 (1427925_at)	Hras1 (1424132_at)	Donson (1426739_at)	Arap3 (1419833_s_at)
1014	Clec4e (1420330_at)	Lcn2 (1427747_a_at)	Igfbp6 (1417933_at)	2610019F03Rik (1428357_at)	Pnkp (1416378_at)	Sh3glb1 (1418012_at)	Hs6st1 /// LOC100047260 (1417293_at)	Smc4 (1452197_at)	Ran (1460551_at)	Ephx1 (1422438_at)	Stx17 (1427925_at)	Hras1 (1424132_at)	Donson (1426739_at)	Arap3 (1419833_s_at)
1015	Clec4e (1420330_at)	Lcn2 (1427747_a_at)	Igfbp6 (1417933_at)	2610019F03Rik (1428357_at)	Pnkp (1416378_at)	Sh3glb1 (1418012_at)	Hs6st1 /// LOC100047260 (1417293_at)	Lancl1 (1427011_a_at)	Ran (1460551_at)	Ephx1 (1422438_at)	Stx17 (1427925_at)	Hras1 (1424132_at)	Donson (1426739_at)	Arap3 (1419833_s_at)
1016	Clec4e (1420330_at)	Lcn2 (1427747_a_at)	Igfbp6 (1417933_at)	2610019F03Rik (1428357_at)	Pnkp (1416378_at)	Sh3glb1 (1418012_at)	Hs6st1 /// LOC100047260 (1417293_at)	Lancl1 (1427011_a_at)	Smc4 (1452197_at)	Ran (1460551_at)	Stx17 (1427925_at)	Hras1 (1424132_at)	Donson (1426739_at)	Arap3 (1419833_s_at)
1017	Clec4e (1420330_at)	Lcn2 (1427747_a_at)	Igfbp6 (1417933_at)	2610019F03Rik (1428357_at)	Pnkp (1416378_at)	Sh3glb1 (1418012_at)	Hs6st1 /// LOC100047260 (1417293_at)	Lancl1 (1427011_a_at)	Smc4 (1452197_at)	Ran (1460551_at)	Ephx1 (1422438_at)	Hras1 (1424132_at)	Donson (1426739_at)	Arap3 (1419833_s_at)
1018	Clec4e (1420330_at)	Lcn2 (1427747_a_at)	Igfbp6 (1417933_at)	2610019F03Rik (1428357_at)	Pnkp (1416378_at)	Sh3glb1 (1418012_at)	Hs6st1 /// LOC100047260 (1417293_at)	Lancl1 (1427011_a_at)	Smc4 (1452197_at)	Ran (1460551_at)	Ephx1 (1422438_at)	Stx17 (1427925_at)	Hras1 (1424132_at)	Arap3 (1419833_s_at)
1019	Clec4e (1420330_at)	Lcn2 (1427747_a_at)	Igfbp6 (1417933_at)	2610019F03Rik (1428357_at)	Pnkp (1416378_at)	Spop (1416524_at)	Smc4 (1452197_at)	Ephx1 (1422438_at)	Stx17 (1427925_at)	Hras1 (1424132_at)	Donson (1426739_at)	Arap3 (1419833_s_at)
1020	Clec4e (1420330_at)	Lcn2 (1427747_a_at)	Igfbp6 (1417933_at)	2610019F03Rik (1428357_at)	Pnkp (1416378_at)	Spop (1416524_at)	Lancl1 (1427011_a_at)	Ephx1 (1422438_at)	Stx17 (1427925_at)	Hras1 (1424132_at)	Donson (1426739_at)	Arap3 (1419833_s_at)
1021	Clec4e (1420330_at)	Lcn2 (1427747_a_at)	Igfbp6 (1417933_at)	2610019F03Rik (1428357_at)	Pnkp (1416378_at)	Spop (1416524_at)	Lancl1 (1427011_a_at)	Smc4 (1452197_at)	Stx17 (1427925_at)	Hras1 (1424132_at)	Donson (1426739_at)	Arap3 (1419833_s_at)
1022	Clec4e (1420330_at)	Lcn2 (1427747_a_at)	Igfbp6 (1417933_at)	2610019F03Rik (1428357_at)	Pnkp (1416378_at)	Spop (1416524_at)	Lancl1 (1427011_a_at)	Smc4 (1452197_at)	Ephx1 (1422438_at)	Hras1 (1424132_at)	Donson (1426739_at)	Arap3 (1419833_s_at)
1023	Clec4e (1420330_at)	Lcn2 (1427747_a_at)	Igfbp6 (1417933_at)	2610019F03Rik (1428357_at)	Pnkp (1416378_at)	Spop (1416524_at)	Lancl1 (1427011_a_at)	Smc4 (1452197_at)	Ephx1 (1422438_at)	Stx17 (1427925_at)	Hras1 (1424132_at)	Arap3 (1419833_s_at)
1024	Clec4e (1420330_at)	Lcn2 (1427747_a_at)	Igfbp6 (1417933_at)	2610019F03Rik (1428357_at)	Pnkp (1416378_at)	Spop (1416524_at)	Hs6st1 /// LOC100047260 (1417293_at)	Ephx1 (1422438_at)	Stx17 (1427925_at)	Hras1 (1424132_at)	Donson (1426739_at)	Arap3 (1419833_s_at)
1025	Clec4e (1420330_at)	Lcn2 (1427747_a_at)	Igfbp6 (1417933_at)	2610019F03Rik (1428357_at)	Pnkp (1416378_at)	Spop (1416524_at)	Hs6st1 /// LOC100047260 (1417293_at)	Smc4 (1452197_at)	Stx17 (1427925_at)	Hras1 (1424132_at)	Donson (1426739_at)	Arap3 (1419833_s_at)
1026	Clec4e (1420330_at)	Lcn2 (1427747_a_at)	Igfbp6 (1417933_at)	2610019F03Rik (1428357_at)	Pnkp (1416378_at)	Spop (1416524_at)	Hs6st1 /// LOC100047260 (1417293_at)	Smc4 (1452197_at)	Ephx1 (1422438_at)	Hras1 (1424132_at)	Donson (1426739_at)	Arap3 (1419833_s_at)
1027	Clec4e (1420330_at)	Lcn2 (1427747_a_at)	Igfbp6 (1417933_at)	2610019F03Rik (1428357_at)	Pnkp (1416378_at)	Spop (1416524_at)	Hs6st1 /// LOC100047260 (1417293_at)	Smc4 (1452197_at)	Ephx1 (1422438_at)	Stx17 (1427925_at)	Hras1 (1424132_at)	Arap3 (1419833_s_at)
1028	Clec4e (1420330_at)	Lcn2 (1427747_a_at)	Igfbp6 (1417933_at)	2610019F03Rik (1428357_at)	Pnkp (1416378_at)	Spop (1416524_at)	Hs6st1 /// LOC100047260 (1417293_at)	Lancl1 (1427011_a_at)	Stx17 (1427925_at)	Hras1 (1424132_at)	Donson (1426739_at)	Arap3 (1419833_s_at)
1029	Clec4e (1420330_at)	Lcn2 (1427747_a_at)	Igfbp6 (1417933_at)	2610019F03Rik (1428357_at)	Pnkp (1416378_at)	Spop (1416524_at)	Hs6st1 /// LOC100047260 (1417293_at)	Lancl1 (1427011_a_at)	Ephx1 (1422438_at)	Hras1 (1424132_at)	Donson (1426739_at)	Arap3 (1419833_s_at)
1030	Clec4e (1420330_at)	Lcn2 (1427747_a_at)	Igfbp6 (1417933_at)	2610019F03Rik (1428357_at)	Pnkp (1416378_at)	Spop (1416524_at)	Hs6st1 /// LOC100047260 (1417293_at)	Lancl1 (1427011_a_at)	Ephx1 (1422438_at)	Stx17 (1427925_at)	Hras1 (1424132_at)	Arap3 (1419833_s_at)
1031	Clec4e (1420330_at)	Lcn2 (1427747_a_at)	Igfbp6 (1417933_at)	2610019F03Rik (1428357_at)	Pnkp (1416378_at)	Spop (1416524_at)	Hs6st1 /// LOC100047260 (1417293_at)	Lancl1 (1427011_a_at)	Smc4 (1452197_at)	Hras1 (1424132_at)	Donson (1426739_at)	Arap3 (1419833_s_at)
1032	Clec4e (1420330_at)	Lcn2 (1427747_a_at)	Igfbp6 (1417933_at)	2610019F03Rik (1428357_at)	Pnkp (1416378_at)	Spop (1416524_at)	Hs6st1 /// LOC100047260 (1417293_at)	Lancl1 (1427011_a_at)	Smc4 (1452197_at)	Stx17 (1427925_at)	Hras1 (1424132_at)	Arap3 (1419833_s_at)
1033	Clec4e (1420330_at)	Lcn2 (1427747_a_at)	Igfbp6 (1417933_at)	2610019F03Rik (1428357_at)	Pnkp (1416378_at)	Spop (1416524_at)	Hs6st1 /// LOC100047260 (1417293_at)	Lancl1 (1427011_a_at)	Smc4 (1452197_at)	Ephx1 (1422438_at)	Hras1 (1424132_at)	Arap3 (1419833_s_at)
1034	Clec4e (1420330_at)	Lcn2 (1427747_a_at)	2610019F03Rik (1428357_at)	Spop (1416524_at)	Ctbs (1452504_s_at)	Ccdc52 (1427030_at)	Hs6st1 /// LOC100047260 (1417293_at)	Lancl1 (1427011_a_at)	Smc4 (1452197_at)	Iqgap1 (1434998_at)	9130221H12Rik /// Zfp526 (1429800_at)	Ephx1 (1422438_at)	Stx17 (1427925_at)	Hras1 (1424132_at)	Ppargc1b (1449945_at)	Donson (1426739_at)	Msh2 (1416988_at)	Ms4a7 (1424754_at)
1035	Clec4e (1420330_at)	Lcn2 (1427747_a_at)	2610019F03Rik (1428357_at)	Rangap1 (1451092_a_at)	Sh3glb1 (1418012_at)	Ccdc52 (1427030_at)	Hs6st1 /// LOC100047260 (1417293_at)	Lancl1 (1427011_a_at)	Smc4 (1452197_at)	Iqgap1 (1434998_at)	9130221H12Rik /// Zfp526 (1429800_at)	Stx17 (1427925_at)	Hras1 (1424132_at)	Donson (1426739_at)	Msh2 (1416988_at)	Ms4a7 (1424754_at)	Asxl1 (1434561_at)	Arhgap9 (1419810_x_at)
1036	Clec4e (1420330_at)	Lcn2 (1427747_a_at)	2610019F03Rik (1428357_at)	Rangap1 (1451092_a_at)	Ctbs (1452504_s_at)	Ccdc52 (1427030_at)	Hs6st1 /// LOC100047260 (1417293_at)	Lancl1 (1427011_a_at)	Smc4 (1452197_at)	Iqgap1 (1434998_at)	9130221H12Rik /// Zfp526 (1429800_at)	Stx17 (1427925_at)	Hras1 (1424132_at)	Donson (1426739_at)	Msh2 (1416988_at)	Ms4a7 (1424754_at)
1037	Clec4e (1420330_at)	Lcn2 (1427747_a_at)	2610019F03Rik (1428357_at)	Rangap1 (1451092_a_at)	Ctbs (1452504_s_at)	Sh3glb1 (1418012_at)	Hs6st1 /// LOC100047260 (1417293_at)	Lancl1 (1427011_a_at)	Smc4 (1452197_at)	Iqgap1 (1434998_at)	9130221H12Rik /// Zfp526 (1429800_at)	Stx17 (1427925_at)	Hras1 (1424132_at)	Donson (1426739_at)	Msh2 (1416988_at)	Ms4a7 (1424754_at)
1038	Clec4e (1420330_at)	Lcn2 (1427747_a_at)	2610019F03Rik (1428357_at)	Rangap1 (1451092_a_at)	Ctbs (1452504_s_at)	Sh3glb1 (1418012_at)	Ccdc52 (1427030_at)	Lancl1 (1427011_a_at)	Smc4 (1452197_at)	Iqgap1 (1434998_at)	9130221H12Rik /// Zfp526 (1429800_at)	Stx17 (1427925_at)	Hras1 (1424132_at)	Donson (1426739_at)	Msh2 (1416988_at)	Ms4a7 (1424754_at)
1039	Clec4e (1420330_at)	Lcn2 (1427747_a_at)	2610019F03Rik (1428357_at)	Rangap1 (1451092_a_at)	Ctbs (1452504_s_at)	Sh3glb1 (1418012_at)	Ccdc52 (1427030_at)	Hs6st1 /// LOC100047260 (1417293_at)	Smc4 (1452197_at)	Iqgap1 (1434998_at)	9130221H12Rik /// Zfp526 (1429800_at)	Stx17 (1427925_at)	Hras1 (1424132_at)	Donson (1426739_at)	Msh2 (1416988_at)	Ms4a7 (1424754_at)
1040	Clec4e (1420330_at)	Lcn2 (1427747_a_at)	2610019F03Rik (1428357_at)	Rangap1 (1451092_a_at)	Ctbs (1452504_s_at)	Sh3glb1 (1418012_at)	Ccdc52 (1427030_at)	Hs6st1 /// LOC100047260 (1417293_at)	Lancl1 (1427011_a_at)	Iqgap1 (1434998_at)	9130221H12Rik /// Zfp526 (1429800_at)	Stx17 (1427925_at)	Hras1 (1424132_at)	Donson (1426739_at)	Msh2 (1416988_at)	Ms4a7 (1424754_at)
1041	Clec4e (1420330_at)	Lcn2 (1427747_a_at)	2610019F03Rik (1428357_at)	Rangap1 (1451092_a_at)	Ctbs (1452504_s_at)	Sh3glb1 (1418012_at)	Ccdc52 (1427030_at)	Hs6st1 /// LOC100047260 (1417293_at)	Lancl1 (1427011_a_at)	Smc4 (1452197_at)	Iqgap1 (1434998_at)	Stx17 (1427925_at)	Hras1 (1424132_at)	Donson (1426739_at)	Msh2 (1416988_at)	Ms4a7 (1424754_at)
1042	Clec4e (1420330_at)	Lcn2 (1427747_a_at)	2610019F03Rik (1428357_at)	Rangap1 (1451092_a_at)	Ctbs (1452504_s_at)	Sh3glb1 (1418012_at)	Ccdc52 (1427030_at)	Hs6st1 /// LOC100047260 (1417293_at)	Lancl1 (1427011_a_at)	Smc4 (1452197_at)	Iqgap1 (1434998_at)	9130221H12Rik /// Zfp526 (1429800_at)	Hras1 (1424132_at)	Donson (1426739_at)	Msh2 (1416988_at)	Ms4a7 (1424754_at)
1043	Clec4e (1420330_at)	Lcn2 (1427747_a_at)	2610019F03Rik (1428357_at)	Rangap1 (1451092_a_at)	Ctbs (1452504_s_at)	Sh3glb1 (1418012_at)	Ccdc52 (1427030_at)	Hs6st1 /// LOC100047260 (1417293_at)	Lancl1 (1427011_a_at)	Smc4 (1452197_at)	Iqgap1 (1434998_at)	9130221H12Rik /// Zfp526 (1429800_at)	Stx17 (1427925_at)	Hras1 (1424132_at)	Msh2 (1416988_at)	Ms4a7 (1424754_at)
1044	Clec4e (1420330_at)	Lcn2 (1427747_a_at)	2610019F03Rik (1428357_at)	Rangap1 (1451092_a_at)	Ctbs (1452504_s_at)	Sh3glb1 (1418012_at)	Ccdc52 (1427030_at)	Hs6st1 /// LOC100047260 (1417293_at)	Lancl1 (1427011_a_at)	Smc4 (1452197_at)	Iqgap1 (1434998_at)	9130221H12Rik /// Zfp526 (1429800_at)	Stx17 (1427925_at)	Hras1 (1424132_at)	Donson (1426739_at)	Ms4a7 (1424754_at)
1045	Clec4e (1420330_at)	Lcn2 (1427747_a_at)	2610019F03Rik (1428357_at)	Pnkp (1416378_at)	Spop (1416524_at)	Ccdc52 (1427030_at)	Hs6st1 /// LOC100047260 (1417293_at)	Lancl1 (1427011_a_at)	Smc4 (1452197_at)	9130221H12Rik /// Zfp526 (1429800_at)	Ephx1 (1422438_at)	Stx17 (1427925_at)	Hras1 (1424132_at)	Ppargc1b (1449945_at)	Donson (1426739_at)	Msh2 (1416988_at)	Ms4a7 (1424754_at)	Gpsm3 (1418396_at)	Rassf5 (1422637_at)
1046	Clec4e (1420330_at)	Lcn2 (1427747_a_at)	2610019F03Rik (1428357_at)	Pnkp (1416378_at)	Spop (1416524_at)	Ccdc52 (1427030_at)	Hs6st1 /// LOC100047260 (1417293_at)	Lancl1 (1427011_a_at)	Smc4 (1452197_at)	9130221H12Rik /// Zfp526 (1429800_at)	Ephx1 (1422438_at)	Stx17 (1427925_at)	Hras1 (1424132_at)	Ppargc1b (1449945_at)	Pten (1454722_at)	Donson (1426739_at)	Msh2 (1416988_at)	Ms4a7 (1424754_at)	Mical1 (1416759_at)
1047	Clec4e (1420330_at)	Lcn2 (1427747_a_at)	2610019F03Rik (1428357_at)	Rangap1 (1451092_a_at)	Pnkp (1416378_at)	Ccdc52 (1427030_at)	Hs6st1 /// LOC100047260 (1417293_at)	Lancl1 (1427011_a_at)	Smc4 (1452197_at)	9130221H12Rik /// Zfp526 (1429800_at)	Stx17 (1427925_at)	Hras1 (1424132_at)	Pten (1454722_at)	Donson (1426739_at)	Msh2 (1416988_at)	Ms4a7 (1424754_at)	Mical1 (1416759_at)
1048	Clec4e (1420330_at)	Lcn2 (1427747_a_at)	2610019F03Rik (1428357_at)	Rangap1 (1451092_a_at)	Pnkp (1416378_at)	Sh3glb1 (1418012_at)	Hs6st1 /// LOC100047260 (1417293_at)	Lancl1 (1427011_a_at)	Smc4 (1452197_at)	9130221H12Rik /// Zfp526 (1429800_at)	Stx17 (1427925_at)	Hras1 (1424132_at)	Donson (1426739_at)	Msh2 (1416988_at)	Ms4a7 (1424754_at)	Gpsm3 (1418396_at)	Rassf5 (1422637_at)
1049	Clec4e (1420330_at)	Lcn2 (1427747_a_at)	2610019F03Rik (1428357_at)	Rangap1 (1451092_a_at)	Pnkp (1416378_at)	Sh3glb1 (1418012_at)	Hs6st1 /// LOC100047260 (1417293_at)	Lancl1 (1427011_a_at)	Smc4 (1452197_at)	9130221H12Rik /// Zfp526 (1429800_at)	Stx17 (1427925_at)	Hras1 (1424132_at)	Pten (1454722_at)	Donson (1426739_at)	Msh2 (1416988_at)	Ms4a7 (1424754_at)	Mical1 (1416759_at)
1050	Clec4e (1420330_at)	Lcn2 (1427747_a_at)	2610019F03Rik (1428357_at)	Rangap1 (1451092_a_at)	Pnkp (1416378_at)	Sh3glb1 (1418012_at)	Ccdc52 (1427030_at)	Lancl1 (1427011_a_at)	Smc4 (1452197_at)	9130221H12Rik /// Zfp526 (1429800_at)	Stx17 (1427925_at)	Hras1 (1424132_at)	Pten (1454722_at)	Donson (1426739_at)	Msh2 (1416988_at)	Ms4a7 (1424754_at)	Mical1 (1416759_at)
1051	Clec4e (1420330_at)	Lcn2 (1427747_a_at)	2610019F03Rik (1428357_at)	Rangap1 (1451092_a_at)	Pnkp (1416378_at)	Sh3glb1 (1418012_at)	Ccdc52 (1427030_at)	Hs6st1 /// LOC100047260 (1417293_at)	Smc4 (1452197_at)	9130221H12Rik /// Zfp526 (1429800_at)	Stx17 (1427925_at)	Hras1 (1424132_at)	Pten (1454722_at)	Donson (1426739_at)	Msh2 (1416988_at)	Ms4a7 (1424754_at)	Mical1 (1416759_at)
1052	Clec4e (1420330_at)	Lcn2 (1427747_a_at)	2610019F03Rik (1428357_at)	Rangap1 (1451092_a_at)	Pnkp (1416378_at)	Sh3glb1 (1418012_at)	Ccdc52 (1427030_at)	Hs6st1 /// LOC100047260 (1417293_at)	Lancl1 (1427011_a_at)	9130221H12Rik /// Zfp526 (1429800_at)	Stx17 (1427925_at)	Hras1 (1424132_at)	Pten (1454722_at)	Donson (1426739_at)	Msh2 (1416988_at)	Ms4a7 (1424754_at)	Mical1 (1416759_at)
1053	Clec4e (1420330_at)	Lcn2 (1427747_a_at)	2610019F03Rik (1428357_at)	Rangap1 (1451092_a_at)	Pnkp (1416378_at)	Sh3glb1 (1418012_at)	Ccdc52 (1427030_at)	Hs6st1 /// LOC100047260 (1417293_at)	Lancl1 (1427011_a_at)	Smc4 (1452197_at)	Stx17 (1427925_at)	Hras1 (1424132_at)	Donson (1426739_at)	Msh2 (1416988_at)	Ms4a7 (1424754_at)	Gpsm3 (1418396_at)	Rassf5 (1422637_at)
1054	Clec4e (1420330_at)	Lcn2 (1427747_a_at)	2610019F03Rik (1428357_at)	Rangap1 (1451092_a_at)	Pnkp (1416378_at)	Sh3glb1 (1418012_at)	Ccdc52 (1427030_at)	Hs6st1 /// LOC100047260 (1417293_at)	Lancl1 (1427011_a_at)	Smc4 (1452197_at)	Stx17 (1427925_at)	Hras1 (1424132_at)	Pten (1454722_at)	Donson (1426739_at)	Msh2 (1416988_at)	Ms4a7 (1424754_at)	Mical1 (1416759_at)
1055	Clec4e (1420330_at)	Lcn2 (1427747_a_at)	2610019F03Rik (1428357_at)	Rangap1 (1451092_a_at)	Pnkp (1416378_at)	Sh3glb1 (1418012_at)	Ccdc52 (1427030_at)	Hs6st1 /// LOC100047260 (1417293_at)	Lancl1 (1427011_a_at)	Smc4 (1452197_at)	9130221H12Rik /// Zfp526 (1429800_at)	Hras1 (1424132_at)	Pten (1454722_at)	Donson (1426739_at)	Msh2 (1416988_at)	Ms4a7 (1424754_at)	Mical1 (1416759_at)
1056	Clec4e (1420330_at)	Lcn2 (1427747_a_at)	2610019F03Rik (1428357_at)	Rangap1 (1451092_a_at)	Pnkp (1416378_at)	Sh3glb1 (1418012_at)	Ccdc52 (1427030_at)	Hs6st1 /// LOC100047260 (1417293_at)	Lancl1 (1427011_a_at)	Smc4 (1452197_at)	9130221H12Rik /// Zfp526 (1429800_at)	Stx17 (1427925_at)	Hras1 (1424132_at)	Donson (1426739_at)	Ms4a7 (1424754_at)	Gpsm3 (1418396_at)	Rassf5 (1422637_at)
1057	Clec4e (1420330_at)	Lcn2 (1427747_a_at)	2610019F03Rik (1428357_at)	Rangap1 (1451092_a_at)	Pnkp (1416378_at)	Sh3glb1 (1418012_at)	Ccdc52 (1427030_at)	Hs6st1 /// LOC100047260 (1417293_at)	Lancl1 (1427011_a_at)	Smc4 (1452197_at)	9130221H12Rik /// Zfp526 (1429800_at)	Stx17 (1427925_at)	Hras1 (1424132_at)	Donson (1426739_at)	Msh2 (1416988_at)	Gpsm3 (1418396_at)	Rassf5 (1422637_at)
1058	Clec4e (1420330_at)	Lcn2 (1427747_a_at)	2610019F03Rik (1428357_at)	Rangap1 (1451092_a_at)	Pnkp (1416378_at)	Sh3glb1 (1418012_at)	Ccdc52 (1427030_at)	Hs6st1 /// LOC100047260 (1417293_at)	Lancl1 (1427011_a_at)	Smc4 (1452197_at)	9130221H12Rik /// Zfp526 (1429800_at)	Stx17 (1427925_at)	Hras1 (1424132_at)	Pten (1454722_at)	Msh2 (1416988_at)	Ms4a7 (1424754_at)	Mical1 (1416759_at)
1059	Clec4e (1420330_at)	Lcn2 (1427747_a_at)	2610019F03Rik (1428357_at)	Rangap1 (1451092_a_at)	Pnkp (1416378_at)	Sh3glb1 (1418012_at)	Ccdc52 (1427030_at)	Hs6st1 /// LOC100047260 (1417293_at)	Lancl1 (1427011_a_at)	Smc4 (1452197_at)	9130221H12Rik /// Zfp526 (1429800_at)	Stx17 (1427925_at)	Hras1 (1424132_at)	Pten (1454722_at)	Donson (1426739_at)	Ms4a7 (1424754_at)	Mical1 (1416759_at)
1060	Clec4e (1420330_at)	Lcn2 (1427747_a_at)	2610019F03Rik (1428357_at)	Rangap1 (1451092_a_at)	Pnkp (1416378_at)	Sh3glb1 (1418012_at)	Ccdc52 (1427030_at)	Hs6st1 /// LOC100047260 (1417293_at)	Lancl1 (1427011_a_at)	Smc4 (1452197_at)	9130221H12Rik /// Zfp526 (1429800_at)	Stx17 (1427925_at)	Hras1 (1424132_at)	Pten (1454722_at)	Donson (1426739_at)	Msh2 (1416988_at)	Mical1 (1416759_at)
1061	Clec4e (1420330_at)	Lcn2 (1427747_a_at)	Igfbp6 (1417933_at)	Spop (1416524_at)	Ctbs (1452504_s_at)	Hs6st1 /// LOC100047260 (1417293_at)	Lancl1 (1427011_a_at)	Smc4 (1452197_at)	Ccr7 (1423466_at)	Ephx1 (1422438_at)	Stx17 (1427925_at)	Pole4 (1423371_at)	Hras1 (1424132_at)	Ttc3 (1448361_at)	Donson (1426739_at)
1062	Clec4e (1420330_at)	Lcn2 (1427747_a_at)	Igfbp6 (1417933_at)	Spop (1416524_at)	Ctbs (1452504_s_at)	Hs6st1 /// LOC100047260 (1417293_at)	Lancl1 (1427011_a_at)	Dusp10 (1417164_at)	Smc4 (1452197_at)	Ephx1 (1422438_at)	Stx17 (1427925_at)	Hras1 (1424132_at)	Ttc3 (1448361_at)	Donson (1426739_at)
1063	Clec4e (1420330_at)	Lcn2 (1427747_a_at)	Igfbp6 (1417933_at)	Spop (1416524_at)	Ctbs (1452504_s_at)	Hs6st1 /// LOC100047260 (1417293_at)	Lancl1 (1427011_a_at)	Dusp10 (1417164_at)	Smc4 (1452197_at)	Ccr7 (1423466_at)	Ephx1 (1422438_at)	Stx17 (1427925_at)	Hras1 (1424132_at)	Donson (1426739_at)
1064	Clec4e (1420330_at)	Lcn2 (1427747_a_at)	Igfbp6 (1417933_at)	Pnkp (1416378_at)	Ctbs (1452504_s_at)	Hs6st1 /// LOC100047260 (1417293_at)	Lancl1 (1427011_a_at)	Smc4 (1452197_at)	Ran (1460551_at)	Psmf1 (1424369_at)	Ccr7 (1423466_at)	Ephx1 (1422438_at)	Tmem161a (1426212_s_at)	Stx17 (1427925_at)	Hras1 (1424132_at)	Donson (1426739_at)
1065	Clec4e (1420330_at)	Lcn2 (1427747_a_at)	Igfbp6 (1417933_at)	Pnkp (1416378_at)	Ctbs (1452504_s_at)	Hs6st1 /// LOC100047260 (1417293_at)	Lancl1 (1427011_a_at)	Dusp10 (1417164_at)	Smc4 (1452197_at)	Ran (1460551_at)	Psmf1 (1424369_at)	Ephx1 (1422438_at)	Stx17 (1427925_at)	Hras1 (1424132_at)	Donson (1426739_at)
1066	Clec4e (1420330_at)	Lcn2 (1427747_a_at)	Igfbp6 (1417933_at)	Pnkp (1416378_at)	Ctbs (1452504_s_at)	Sh3glb1 (1418012_at)	Hs6st1 /// LOC100047260 (1417293_at)	Lancl1 (1427011_a_at)	Smc4 (1452197_at)	Ccr7 (1423466_at)	Ephx1 (1422438_at)	Stx17 (1427925_at)	Pole4 (1423371_at)	Hras1 (1424132_at)	Ttc3 (1448361_at)	Donson (1426739_at)
1067	Clec4e (1420330_at)	Lcn2 (1427747_a_at)	Igfbp6 (1417933_at)	Pnkp (1416378_at)	Ctbs (1452504_s_at)	Sh3glb1 (1418012_at)	Hs6st1 /// LOC100047260 (1417293_at)	Lancl1 (1427011_a_at)	Dusp10 (1417164_at)	Smc4 (1452197_at)	Ephx1 (1422438_at)	Stx17 (1427925_at)	Hras1 (1424132_at)	Ttc3 (1448361_at)	Donson (1426739_at)
1068	Clec4e (1420330_at)	Lcn2 (1427747_a_at)	Igfbp6 (1417933_at)	Pnkp (1416378_at)	Spop (1416524_at)	Hs6st1 /// LOC100047260 (1417293_at)	Lancl1 (1427011_a_at)	Dusp10 (1417164_at)	Smc4 (1452197_at)	Ephx1 (1422438_at)	Stx17 (1427925_at)	Hras1 (1424132_at)	Ttc3 (1448361_at)	Donson (1426739_at)	Arap3 (1419833_s_at)
1069	Clec4e (1420330_at)	Lcn2 (1427747_a_at)	Igfbp6 (1417933_at)	Pnkp (1416378_at)	Spop (1416524_at)	Hs6st1 /// LOC100047260 (1417293_at)	Lancl1 (1427011_a_at)	Dusp10 (1417164_at)	Smc4 (1452197_at)	Ccr7 (1423466_at)	Ephx1 (1422438_at)	Stx17 (1427925_at)	Hras1 (1424132_at)	Donson (1426739_at)	Arap3 (1419833_s_at)
1070	Clec4e (1420330_at)	Lcn2 (1427747_a_at)	Igfbp6 (1417933_at)	2610019F03Rik (1428357_at)	Ctbs (1452504_s_at)	Hs6st1 /// LOC100047260 (1417293_at)	Lancl1 (1427011_a_at)	Smc4 (1452197_at)	Ran (1460551_at)	Psmf1 (1424369_at)	Ephx1 (1422438_at)	Stx17 (1427925_at)	Hras1 (1424132_at)	Donson (1426739_at)
1071	Clec4e (1420330_at)	Lcn2 (1427747_a_at)	Igfbp6 (1417933_at)	2610019F03Rik (1428357_at)	Ctbs (1452504_s_at)	Sh3glb1 (1418012_at)	Hs6st1 /// LOC100047260 (1417293_at)	Lancl1 (1427011_a_at)	Smc4 (1452197_at)	Ephx1 (1422438_at)	Stx17 (1427925_at)	Hras1 (1424132_at)	Donson (1426739_at)
1072	Clec4e (1420330_at)	Lcn2 (1427747_a_at)	Igfbp6 (1417933_at)	2610019F03Rik (1428357_at)	Pnkp (1416378_at)	Hs6st1 /// LOC100047260 (1417293_at)	Lancl1 (1427011_a_at)	Smc4 (1452197_at)	Ran (1460551_at)	Psmf1 (1424369_at)	Ephx1 (1422438_at)	Stx17 (1427925_at)	Hras1 (1424132_at)	Donson (1426739_at)	Arap3 (1419833_s_at)
1073	Clec4e (1420330_at)	Lcn2 (1427747_a_at)	Igfbp6 (1417933_at)	2610019F03Rik (1428357_at)	Pnkp (1416378_at)	Sh3glb1 (1418012_at)	Hs6st1 /// LOC100047260 (1417293_at)	Lancl1 (1427011_a_at)	Smc4 (1452197_at)	Ephx1 (1422438_at)	Stx17 (1427925_at)	Hras1 (1424132_at)	Donson (1426739_at)	Arap3 (1419833_s_at)
1074	Clec4e (1420330_at)	Lcn2 (1427747_a_at)	2610019F03Rik (1428357_at)	Spop (1416524_at)	Ctbs (1452504_s_at)	Ccdc52 (1427030_at)	Hs6st1 /// LOC100047260 (1417293_at)	Snx18 (1416359_at)	Lancl1 (1427011_a_at)	Smc4 (1452197_at)	9130221H12Rik /// Zfp526 (1429800_at)	Ephx1 (1422438_at)	Stx17 (1427925_at)	Hras1 (1424132_at)	Donson (1426739_at)	Msh2 (1416988_at)	Ms4a7 (1424754_at)
1075	Clec4e (1420330_at)	Lcn2 (1427747_a_at)	2610019F03Rik (1428357_at)	Pnkp (1416378_at)	Spop (1416524_at)	Ccdc52 (1427030_at)	Hs6st1 /// LOC100047260 (1417293_at)	Lancl1 (1427011_a_at)	Smc4 (1452197_at)	9130221H12Rik /// Zfp526 (1429800_at)	Ephx1 (1422438_at)	Stx17 (1427925_at)	Hras1 (1424132_at)	Pten (1454722_at)	Donson (1426739_at)	Msh2 (1416988_at)	Ms4a7 (1424754_at)	Arpc5 (1448129_at)
1076	Clec4e (1420330_at)	Lcn2 (1427747_a_at)	2610019F03Rik (1428357_at)	Pnkp (1416378_at)	Spop (1416524_at)	Ctbs (1452504_s_at)	Hs6st1 /// LOC100047260 (1417293_at)	Lancl1 (1427011_a_at)	Smc4 (1452197_at)	9130221H12Rik /// Zfp526 (1429800_at)	Stx17 (1427925_at)	Hras1 (1424132_at)	Ppargc1b (1449945_at)	Donson (1426739_at)	Msh2 (1416988_at)	Slc1a5 (1416629_at)	Ms4a7 (1424754_at)	Pms2 (1423539_at)
1077	Clec4e (1420330_at)	Lcn2 (1427747_a_at)	2610019F03Rik (1428357_at)	Pnkp (1416378_at)	Spop (1416524_at)	Ctbs (1452504_s_at)	Hs6st1 /// LOC100047260 (1417293_at)	Lancl1 (1427011_a_at)	Smc4 (1452197_at)	9130221H12Rik /// Zfp526 (1429800_at)	Ephx1 (1422438_at)	Stx17 (1427925_at)	Hras1 (1424132_at)	Donson (1426739_at)	Msh2 (1416988_at)	Ms4a7 (1424754_at)	Pms2 (1423539_at)
1078	Clec4e (1420330_at)	Lcn2 (1427747_a_at)	2610019F03Rik (1428357_at)	Pnkp (1416378_at)	Spop (1416524_at)	Ctbs (1452504_s_at)	Ccdc52 (1427030_at)	Lancl1 (1427011_a_at)	Smc4 (1452197_at)	9130221H12Rik /// Zfp526 (1429800_at)	Stx17 (1427925_at)	Hras1 (1424132_at)	Ppargc1b (1449945_at)	Donson (1426739_at)	Msh2 (1416988_at)	Slc1a5 (1416629_at)	Ms4a7 (1424754_at)
1079	Clec4e (1420330_at)	Lcn2 (1427747_a_at)	2610019F03Rik (1428357_at)	Pnkp (1416378_at)	Spop (1416524_at)	Ctbs (1452504_s_at)	Ccdc52 (1427030_at)	Lancl1 (1427011_a_at)	Smc4 (1452197_at)	9130221H12Rik /// Zfp526 (1429800_at)	Ephx1 (1422438_at)	Stx17 (1427925_at)	Hras1 (1424132_at)	Donson (1426739_at)	Msh2 (1416988_at)	Ms4a7 (1424754_at)
1080	Clec4e (1420330_at)	Lcn2 (1427747_a_at)	2610019F03Rik (1428357_at)	Pnkp (1416378_at)	Spop (1416524_at)	Ctbs (1452504_s_at)	Ccdc52 (1427030_at)	Hs6st1 /// LOC100047260 (1417293_at)	Smc4 (1452197_at)	9130221H12Rik /// Zfp526 (1429800_at)	Stx17 (1427925_at)	Hras1 (1424132_at)	Ppargc1b (1449945_at)	Donson (1426739_at)	Msh2 (1416988_at)	Slc1a5 (1416629_at)	Ms4a7 (1424754_at)
1081	Clec4e (1420330_at)	Lcn2 (1427747_a_at)	2610019F03Rik (1428357_at)	Pnkp (1416378_at)	Spop (1416524_at)	Ctbs (1452504_s_at)	Ccdc52 (1427030_at)	Hs6st1 /// LOC100047260 (1417293_at)	Smc4 (1452197_at)	9130221H12Rik /// Zfp526 (1429800_at)	Ephx1 (1422438_at)	Stx17 (1427925_at)	Hras1 (1424132_at)	Donson (1426739_at)	Msh2 (1416988_at)	Ms4a7 (1424754_at)
1082	Clec4e (1420330_at)	Lcn2 (1427747_a_at)	2610019F03Rik (1428357_at)	Pnkp (1416378_at)	Spop (1416524_at)	Ctbs (1452504_s_at)	Ccdc52 (1427030_at)	Hs6st1 /// LOC100047260 (1417293_at)	Lancl1 (1427011_a_at)	9130221H12Rik /// Zfp526 (1429800_at)	Stx17 (1427925_at)	Hras1 (1424132_at)	Ppargc1b (1449945_at)	Donson (1426739_at)	Msh2 (1416988_at)	Slc1a5 (1416629_at)	Ms4a7 (1424754_at)
1083	Clec4e (1420330_at)	Lcn2 (1427747_a_at)	2610019F03Rik (1428357_at)	Pnkp (1416378_at)	Spop (1416524_at)	Ctbs (1452504_s_at)	Ccdc52 (1427030_at)	Hs6st1 /// LOC100047260 (1417293_at)	Lancl1 (1427011_a_at)	9130221H12Rik /// Zfp526 (1429800_at)	Ephx1 (1422438_at)	Stx17 (1427925_at)	Hras1 (1424132_at)	Donson (1426739_at)	Msh2 (1416988_at)	Ms4a7 (1424754_at)
1084	Clec4e (1420330_at)	Lcn2 (1427747_a_at)	2610019F03Rik (1428357_at)	Pnkp (1416378_at)	Spop (1416524_at)	Ctbs (1452504_s_at)	Ccdc52 (1427030_at)	Hs6st1 /// LOC100047260 (1417293_at)	Lancl1 (1427011_a_at)	Smc4 (1452197_at)	Stx17 (1427925_at)	Hras1 (1424132_at)	Ppargc1b (1449945_at)	Donson (1426739_at)	Msh2 (1416988_at)	Slc1a5 (1416629_at)	Ms4a7 (1424754_at)
1085	Clec4e (1420330_at)	Lcn2 (1427747_a_at)	2610019F03Rik (1428357_at)	Pnkp (1416378_at)	Spop (1416524_at)	Ctbs (1452504_s_at)	Ccdc52 (1427030_at)	Hs6st1 /// LOC100047260 (1417293_at)	Lancl1 (1427011_a_at)	Smc4 (1452197_at)	Ephx1 (1422438_at)	Stx17 (1427925_at)	Hras1 (1424132_at)	Donson (1426739_at)	Msh2 (1416988_at)	Ms4a7 (1424754_at)
1086	Clec4e (1420330_at)	Lcn2 (1427747_a_at)	2610019F03Rik (1428357_at)	Pnkp (1416378_at)	Spop (1416524_at)	Ctbs (1452504_s_at)	Ccdc52 (1427030_at)	Hs6st1 /// LOC100047260 (1417293_at)	Lancl1 (1427011_a_at)	Smc4 (1452197_at)	9130221H12Rik /// Zfp526 (1429800_at)	Hras1 (1424132_at)	Ppargc1b (1449945_at)	Donson (1426739_at)	Msh2 (1416988_at)	Slc1a5 (1416629_at)	Ms4a7 (1424754_at)
1087	Clec4e (1420330_at)	Lcn2 (1427747_a_at)	2610019F03Rik (1428357_at)	Pnkp (1416378_at)	Spop (1416524_at)	Ctbs (1452504_s_at)	Ccdc52 (1427030_at)	Hs6st1 /// LOC100047260 (1417293_at)	Lancl1 (1427011_a_at)	Smc4 (1452197_at)	9130221H12Rik /// Zfp526 (1429800_at)	Stx17 (1427925_at)	Hras1 (1424132_at)	Donson (1426739_at)	Msh2 (1416988_at)	Slc1a5 (1416629_at)	Ms4a7 (1424754_at)
1088	Clec4e (1420330_at)	Lcn2 (1427747_a_at)	2610019F03Rik (1428357_at)	Pnkp (1416378_at)	Spop (1416524_at)	Ctbs (1452504_s_at)	Ccdc52 (1427030_at)	Hs6st1 /// LOC100047260 (1417293_at)	Lancl1 (1427011_a_at)	Smc4 (1452197_at)	9130221H12Rik /// Zfp526 (1429800_at)	Stx17 (1427925_at)	Hras1 (1424132_at)	Ppargc1b (1449945_at)	Msh2 (1416988_at)	Slc1a5 (1416629_at)	Ms4a7 (1424754_at)
1089	Clec4e (1420330_at)	Lcn2 (1427747_a_at)	2610019F03Rik (1428357_at)	Pnkp (1416378_at)	Spop (1416524_at)	Ctbs (1452504_s_at)	Ccdc52 (1427030_at)	Hs6st1 /// LOC100047260 (1417293_at)	Lancl1 (1427011_a_at)	Smc4 (1452197_at)	9130221H12Rik /// Zfp526 (1429800_at)	Stx17 (1427925_at)	Hras1 (1424132_at)	Ppargc1b (1449945_at)	Donson (1426739_at)	Slc1a5 (1416629_at)	Ms4a7 (1424754_at)
1090	Clec4e (1420330_at)	Lcn2 (1427747_a_at)	2610019F03Rik (1428357_at)	Pnkp (1416378_at)	Spop (1416524_at)	Ctbs (1452504_s_at)	Ccdc52 (1427030_at)	Hs6st1 /// LOC100047260 (1417293_at)	Lancl1 (1427011_a_at)	Smc4 (1452197_at)	9130221H12Rik /// Zfp526 (1429800_at)	Stx17 (1427925_at)	Hras1 (1424132_at)	Ppargc1b (1449945_at)	Donson (1426739_at)	Msh2 (1416988_at)	Slc1a5 (1416629_at)
1091	Clec4e (1420330_at)	Lcn2 (1427747_a_at)	2610019F03Rik (1428357_at)	Pnkp (1416378_at)	Spop (1416524_at)	Ctbs (1452504_s_at)	Ccdc52 (1427030_at)	Hs6st1 /// LOC100047260 (1417293_at)	Lancl1 (1427011_a_at)	Smc4 (1452197_at)	9130221H12Rik /// Zfp526 (1429800_at)	Ephx1 (1422438_at)	Hras1 (1424132_at)	Donson (1426739_at)	Msh2 (1416988_at)	Ms4a7 (1424754_at)
1092	Clec4e (1420330_at)	Lcn2 (1427747_a_at)	2610019F03Rik (1428357_at)	Pnkp (1416378_at)	Spop (1416524_at)	Ctbs (1452504_s_at)	Ccdc52 (1427030_at)	Hs6st1 /// LOC100047260 (1417293_at)	Lancl1 (1427011_a_at)	Smc4 (1452197_at)	9130221H12Rik /// Zfp526 (1429800_at)	Ephx1 (1422438_at)	Stx17 (1427925_at)	Hras1 (1424132_at)	Msh2 (1416988_at)	Ms4a7 (1424754_at)
1093	Clec4e (1420330_at)	Lcn2 (1427747_a_at)	2610019F03Rik (1428357_at)	Pnkp (1416378_at)	Spop (1416524_at)	Ctbs (1452504_s_at)	Ccdc52 (1427030_at)	Hs6st1 /// LOC100047260 (1417293_at)	Lancl1 (1427011_a_at)	Smc4 (1452197_at)	9130221H12Rik /// Zfp526 (1429800_at)	Ephx1 (1422438_at)	Stx17 (1427925_at)	Hras1 (1424132_at)	Donson (1426739_at)	Ms4a7 (1424754_at)
1094	Clec4e (1420330_at)	Lcn2 (1427747_a_at)	2610019F03Rik (1428357_at)	Pnkp (1416378_at)	Spop (1416524_at)	Ctbs (1452504_s_at)	Ccdc52 (1427030_at)	Hs6st1 /// LOC100047260 (1417293_at)	Lancl1 (1427011_a_at)	Smc4 (1452197_at)	9130221H12Rik /// Zfp526 (1429800_at)	Ephx1 (1422438_at)	Stx17 (1427925_at)	Hras1 (1424132_at)	Donson (1426739_at)	Msh2 (1416988_at)
1095	Clec4e (1420330_at)	Lcn2 (1427747_a_at)	Igfbp6 (1417933_at)	Spop (1416524_at)	Ctbs (1452504_s_at)	Hs6st1 /// LOC100047260 (1417293_at)	Lancl1 (1427011_a_at)	Smc4 (1452197_at)	Ccr7 (1423466_at)	Ephx1 (1422438_at)	Stx17 (1427925_at)	Arpc1b (1416226_at)	Hras1 (1424132_at)	Ttc3 (1448361_at)	Donson (1426739_at)
1096	Clec4e (1420330_at)	Lcn2 (1427747_a_at)	Igfbp6 (1417933_at)	Pnkp (1416378_at)	Spop (1416524_at)	Ctbs (1452504_s_at)	Lancl1 (1427011_a_at)	Smc4 (1452197_at)	Ccr7 (1423466_at)	Ephx1 (1422438_at)	Stx17 (1427925_at)	Hras1 (1424132_at)	Ttc3 (1448361_at)	Donson (1426739_at)
1097	Clec4e (1420330_at)	Lcn2 (1427747_a_at)	Igfbp6 (1417933_at)	Pnkp (1416378_at)	Spop (1416524_at)	Ctbs (1452504_s_at)	Hs6st1 /// LOC100047260 (1417293_at)	Smc4 (1452197_at)	Ccr7 (1423466_at)	Ephx1 (1422438_at)	Stx17 (1427925_at)	Hras1 (1424132_at)	Ttc3 (1448361_at)	Donson (1426739_at)
1098	Clec4e (1420330_at)	Lcn2 (1427747_a_at)	Igfbp6 (1417933_at)	Pnkp (1416378_at)	Spop (1416524_at)	Ctbs (1452504_s_at)	Hs6st1 /// LOC100047260 (1417293_at)	Lancl1 (1427011_a_at)	Ccr7 (1423466_at)	Ephx1 (1422438_at)	Stx17 (1427925_at)	Hras1 (1424132_at)	Ttc3 (1448361_at)	Donson (1426739_at)
1099	Clec4e (1420330_at)	Lcn2 (1427747_a_at)	Igfbp6 (1417933_at)	Pnkp (1416378_at)	Spop (1416524_at)	Ctbs (1452504_s_at)	Hs6st1 /// LOC100047260 (1417293_at)	Lancl1 (1427011_a_at)	Smc4 (1452197_at)	Ephx1 (1422438_at)	Stx17 (1427925_at)	Hras1 (1424132_at)	Ttc3 (1448361_at)	Donson (1426739_at)
1100	Clec4e (1420330_at)	Lcn2 (1427747_a_at)	Igfbp6 (1417933_at)	Pnkp (1416378_at)	Spop (1416524_at)	Ctbs (1452504_s_at)	Hs6st1 /// LOC100047260 (1417293_at)	Lancl1 (1427011_a_at)	Smc4 (1452197_at)	Ccr7 (1423466_at)	Stx17 (1427925_at)	Hras1 (1424132_at)	Ttc3 (1448361_at)	Donson (1426739_at)
1101	Clec4e (1420330_at)	Lcn2 (1427747_a_at)	Igfbp6 (1417933_at)	Pnkp (1416378_at)	Spop (1416524_at)	Ctbs (1452504_s_at)	Hs6st1 /// LOC100047260 (1417293_at)	Lancl1 (1427011_a_at)	Smc4 (1452197_at)	Ccr7 (1423466_at)	Ephx1 (1422438_at)	Hras1 (1424132_at)	Ttc3 (1448361_at)	Donson (1426739_at)
1102	Clec4e (1420330_at)	Lcn2 (1427747_a_at)	Igfbp6 (1417933_at)	Pnkp (1416378_at)	Spop (1416524_at)	Ctbs (1452504_s_at)	Hs6st1 /// LOC100047260 (1417293_at)	Lancl1 (1427011_a_at)	Smc4 (1452197_at)	Ccr7 (1423466_at)	Ephx1 (1422438_at)	Stx17 (1427925_at)	Hras1 (1424132_at)	Donson (1426739_at)
1103	Clec4e (1420330_at)	Lcn2 (1427747_a_at)	Igfbp6 (1417933_at)	Pnkp (1416378_at)	Spop (1416524_at)	Ctbs (1452504_s_at)	Hs6st1 /// LOC100047260 (1417293_at)	Lancl1 (1427011_a_at)	Smc4 (1452197_at)	Ccr7 (1423466_at)	Ephx1 (1422438_at)	Stx17 (1427925_at)	Hras1 (1424132_at)	Ttc3 (1448361_at)
1104	Clec4e (1420330_at)	Lcn2 (1427747_a_at)	Igfbp6 (1417933_at)	Pnkp (1416378_at)	Ctbs (1452504_s_at)	Hs6st1 /// LOC100047260 (1417293_at)	Lancl1 (1427011_a_at)	Dusp10 (1417164_at)	Smc4 (1452197_at)	Ran (1460551_at)	Ccr7 (1423466_at)	Ephx1 (1422438_at)	Stx17 (1427925_at)	Hras1 (1424132_at)	Donson (1426739_at)
1105	Clec4e (1420330_at)	Lcn2 (1427747_a_at)	Igfbp6 (1417933_at)	2610019F03Rik (1428357_at)	Ctbs (1452504_s_at)	Hs6st1 /// LOC100047260 (1417293_at)	Lancl1 (1427011_a_at)	Smc4 (1452197_at)	Ran (1460551_at)	Ephx1 (1422438_at)	Stx17 (1427925_at)	Arpc1b (1416226_at)	Hras1 (1424132_at)	Donson (1426739_at)
1106	Clec4e (1420330_at)	Lcn2 (1427747_a_at)	Igfbp6 (1417933_at)	2610019F03Rik (1428357_at)	Pnkp (1416378_at)	Hs6st1 /// LOC100047260 (1417293_at)	Lancl1 (1427011_a_at)	Smc4 (1452197_at)	Ran (1460551_at)	Ephx1 (1422438_at)	Stx17 (1427925_at)	Hras1 (1424132_at)	Pten (1454722_at)	Donson (1426739_at)
1107	Clec4e (1420330_at)	Lcn2 (1427747_a_at)	Igfbp6 (1417933_at)	2610019F03Rik (1428357_at)	Pnkp (1416378_at)	Ctbs (1452504_s_at)	Hs6st1 /// LOC100047260 (1417293_at)	Smc4 (1452197_at)	Ran (1460551_at)	Ephx1 (1422438_at)	Stx17 (1427925_at)	Hras1 (1424132_at)	Donson (1426739_at)
1108	Clec4e (1420330_at)	Lcn2 (1427747_a_at)	Igfbp6 (1417933_at)	2610019F03Rik (1428357_at)	Pnkp (1416378_at)	Ctbs (1452504_s_at)	Hs6st1 /// LOC100047260 (1417293_at)	Lancl1 (1427011_a_at)	Ran (1460551_at)	Ephx1 (1422438_at)	Stx17 (1427925_at)	Hras1 (1424132_at)	Donson (1426739_at)
1109	Clec4e (1420330_at)	Lcn2 (1427747_a_at)	Igfbp6 (1417933_at)	2610019F03Rik (1428357_at)	Pnkp (1416378_at)	Ctbs (1452504_s_at)	Hs6st1 /// LOC100047260 (1417293_at)	Lancl1 (1427011_a_at)	Smc4 (1452197_at)	Ephx1 (1422438_at)	Stx17 (1427925_at)	Hras1 (1424132_at)	Donson (1426739_at)
1110	Clec4e (1420330_at)	Lcn2 (1427747_a_at)	Igfbp6 (1417933_at)	2610019F03Rik (1428357_at)	Pnkp (1416378_at)	Ctbs (1452504_s_at)	Hs6st1 /// LOC100047260 (1417293_at)	Lancl1 (1427011_a_at)	Smc4 (1452197_at)	Ran (1460551_at)	Stx17 (1427925_at)	Hras1 (1424132_at)	Donson (1426739_at)
1111	Clec4e (1420330_at)	Lcn2 (1427747_a_at)	Igfbp6 (1417933_at)	2610019F03Rik (1428357_at)	Pnkp (1416378_at)	Ctbs (1452504_s_at)	Hs6st1 /// LOC100047260 (1417293_at)	Lancl1 (1427011_a_at)	Smc4 (1452197_at)	Ran (1460551_at)	Ephx1 (1422438_at)	Hras1 (1424132_at)	Donson (1426739_at)
1112	Clec4e (1420330_at)	Lcn2 (1427747_a_at)	Igfbp6 (1417933_at)	2610019F03Rik (1428357_at)	Pnkp (1416378_at)	Ctbs (1452504_s_at)	Hs6st1 /// LOC100047260 (1417293_at)	Lancl1 (1427011_a_at)	Smc4 (1452197_at)	Ran (1460551_at)	Ephx1 (1422438_at)	Stx17 (1427925_at)	Hras1 (1424132_at)
1113	Clec4e (1420330_at)	Lcn2 (1427747_a_at)	Igfbp6 (1417933_at)	Pnkp (1416378_at)	Spop (1416524_at)	Hs6st1 /// LOC100047260 (1417293_at)	Lancl1 (1427011_a_at)	Dusp10 (1417164_at)	Smc4 (1452197_at)	Ccr7 (1423466_at)	Ephx1 (1422438_at)	Stx17 (1427925_at)	Hras1 (1424132_at)	Ttc3 (1448361_at)	Donson (1426739_at)
1114	Clec4e (1420330_at)	Lcn2 (1427747_a_at)	Igfbp6 (1417933_at)	2610019F03Rik (1428357_at)	Pnkp (1416378_at)	Sh3glb1 (1418012_at)	Hs6st1 /// LOC100047260 (1417293_at)	Lancl1 (1427011_a_at)	Smc4 (1452197_at)	Ran (1460551_at)	Ephx1 (1422438_at)	Stx17 (1427925_at)	Hras1 (1424132_at)	Donson (1426739_at)
1115	Clec4e (1420330_at)	Lcn2 (1427747_a_at)	Igfbp6 (1417933_at)	2610019F03Rik (1428357_at)	Pnkp (1416378_at)	Spop (1416524_at)	Lancl1 (1427011_a_at)	Smc4 (1452197_at)	Ephx1 (1422438_at)	Stx17 (1427925_at)	Hras1 (1424132_at)	Donson (1426739_at)
1116	Clec4e (1420330_at)	Lcn2 (1427747_a_at)	Igfbp6 (1417933_at)	2610019F03Rik (1428357_at)	Pnkp (1416378_at)	Spop (1416524_at)	Hs6st1 /// LOC100047260 (1417293_at)	Smc4 (1452197_at)	Ephx1 (1422438_at)	Stx17 (1427925_at)	Hras1 (1424132_at)	Donson (1426739_at)
1117	Clec4e (1420330_at)	Lcn2 (1427747_a_at)	Igfbp6 (1417933_at)	2610019F03Rik (1428357_at)	Pnkp (1416378_at)	Spop (1416524_at)	Hs6st1 /// LOC100047260 (1417293_at)	Lancl1 (1427011_a_at)	Ephx1 (1422438_at)	Stx17 (1427925_at)	Hras1 (1424132_at)	Donson (1426739_at)
1118	Clec4e (1420330_at)	Lcn2 (1427747_a_at)	Igfbp6 (1417933_at)	2610019F03Rik (1428357_at)	Pnkp (1416378_at)	Spop (1416524_at)	Hs6st1 /// LOC100047260 (1417293_at)	Lancl1 (1427011_a_at)	Smc4 (1452197_at)	Stx17 (1427925_at)	Hras1 (1424132_at)	Donson (1426739_at)
1119	Clec4e (1420330_at)	Lcn2 (1427747_a_at)	Igfbp6 (1417933_at)	2610019F03Rik (1428357_at)	Pnkp (1416378_at)	Spop (1416524_at)	Hs6st1 /// LOC100047260 (1417293_at)	Lancl1 (1427011_a_at)	Smc4 (1452197_at)	Ephx1 (1422438_at)	Hras1 (1424132_at)	Donson (1426739_at)
1120	Clec4e (1420330_at)	Lcn2 (1427747_a_at)	Igfbp6 (1417933_at)	2610019F03Rik (1428357_at)	Pnkp (1416378_at)	Spop (1416524_at)	Hs6st1 /// LOC100047260 (1417293_at)	Lancl1 (1427011_a_at)	Smc4 (1452197_at)	Ephx1 (1422438_at)	Stx17 (1427925_at)	Hras1 (1424132_at)
1121	Clec4e (1420330_at)	Lcn2 (1427747_a_at)	2610019F03Rik (1428357_at)	Rangap1 (1451092_a_at)	Sh3glb1 (1418012_at)	Ccdc52 (1427030_at)	Hs6st1 /// LOC100047260 (1417293_at)	Snx18 (1416359_at)	Lancl1 (1427011_a_at)	Smc4 (1452197_at)	9130221H12Rik /// Zfp526 (1429800_at)	Stx17 (1427925_at)	Hras1 (1424132_at)	Donson (1426739_at)	Msh2 (1416988_at)	Ms4a7 (1424754_at)	Gpsm3 (1418396_at)	Rassf5 (1422637_at)
1122	Clec4e (1420330_at)	Lcn2 (1427747_a_at)	2610019F03Rik (1428357_at)	Rangap1 (1451092_a_at)	Sh3glb1 (1418012_at)	Ccdc52 (1427030_at)	Hs6st1 /// LOC100047260 (1417293_at)	Snx18 (1416359_at)	Lancl1 (1427011_a_at)	Smc4 (1452197_at)	9130221H12Rik /// Zfp526 (1429800_at)	Stx17 (1427925_at)	Hras1 (1424132_at)	Donson (1426739_at)	Msh2 (1416988_at)	Ndst1 (1460436_at)	Ms4a7 (1424754_at)	Dnajc5 (1436180_at)
1123	Clec4e (1420330_at)	Lcn2 (1427747_a_at)	2610019F03Rik (1428357_at)	Rangap1 (1451092_a_at)	Pnkp (1416378_at)	Sh3glb1 (1418012_at)	Ccdc52 (1427030_at)	Lancl1 (1427011_a_at)	Smc4 (1452197_at)	9130221H12Rik /// Zfp526 (1429800_at)	Stx17 (1427925_at)	Hras1 (1424132_at)	Pten (1454722_at)	Donson (1426739_at)	Msh2 (1416988_at)	Ms4a7 (1424754_at)	Arpc5 (1448129_at)
1124	Clec4e (1420330_at)	Lcn2 (1427747_a_at)	2610019F03Rik (1428357_at)	Pnkp (1416378_at)	Spop (1416524_at)	Ctbs (1452504_s_at)	Hs6st1 /// LOC100047260 (1417293_at)	Lancl1 (1427011_a_at)	Smc4 (1452197_at)	9130221H12Rik /// Zfp526 (1429800_at)	Ephx1 (1422438_at)	Stx17 (1427925_at)	Hras1 (1424132_at)	Ppargc1b (1449945_at)	Donson (1426739_at)	Msh2 (1416988_at)	Ms4a7 (1424754_at)
1125	Clec4e (1420330_at)	Lcn2 (1427747_a_at)	Igfbp6 (1417933_at)	2610019F03Rik (1428357_at)	Spop (1416524_at)	Hs6st1 /// LOC100047260 (1417293_at)	Lancl1 (1427011_a_at)	Smc4 (1452197_at)	Ephx1 (1422438_at)	Stx17 (1427925_at)	Hras1 (1424132_at)	Pten (1454722_at)	Donson (1426739_at)
1126	Clec4e (1420330_at)	Lcn2 (1427747_a_at)	Igfbp6 (1417933_at)	Pnkp (1416378_at)	Ctbs (1452504_s_at)	Sh3glb1 (1418012_at)	Hs6st1 /// LOC100047260 (1417293_at)	Lancl1 (1427011_a_at)	Dusp10 (1417164_at)	Smc4 (1452197_at)	Ccr7 (1423466_at)	Ephx1 (1422438_at)	Stx17 (1427925_at)	Hras1 (1424132_at)	Donson (1426739_at)
1127	Clec4e (1420330_at)	Lcn2 (1427747_a_at)	2610019F03Rik (1428357_at)	Rangap1 (1451092_a_at)	Pnkp (1416378_at)	Sh3glb1 (1418012_at)	Ccdc52 (1427030_at)	Hs6st1 /// LOC100047260 (1417293_at)	Lancl1 (1427011_a_at)	Smc4 (1452197_at)	9130221H12Rik /// Zfp526 (1429800_at)	Stx17 (1427925_at)	Hras1 (1424132_at)	Donson (1426739_at)	Msh2 (1416988_at)	Ms4a7 (1424754_at)	Grb2 (1449111_a_at)	Dnajc5 (1436180_at)
1128	Clec4e (1420330_at)	Lcn2 (1427747_a_at)	2610019F03Rik (1428357_at)	Rangap1 (1451092_a_at)	Pnkp (1416378_at)	Sh3glb1 (1418012_at)	Ccdc52 (1427030_at)	Hs6st1 /// LOC100047260 (1417293_at)	Lancl1 (1427011_a_at)	Smc4 (1452197_at)	9130221H12Rik /// Zfp526 (1429800_at)	Stx17 (1427925_at)	Hras1 (1424132_at)	Donson (1426739_at)	Msh2 (1416988_at)	Ms4a7 (1424754_at)	Gpsm3 (1418396_at)	Tgds (1424526_a_at)
1129	Clec4e (1420330_at)	Lcn2 (1427747_a_at)	2610019F03Rik (1428357_at)	Rangap1 (1451092_a_at)	Ctbs (1452504_s_at)	Sh3glb1 (1418012_at)	Ccdc52 (1427030_at)	Hs6st1 /// LOC100047260 (1417293_at)	Lancl1 (1427011_a_at)	Smc4 (1452197_at)	4632428N05Rik (1448407_at)	9130221H12Rik /// Zfp526 (1429800_at)	Stx17 (1427925_at)	Hras1 (1424132_at)	Donson (1426739_at)	Msh2 (1416988_at)	Ms4a7 (1424754_at)
1130	Clec4e (1420330_at)	Lcn2 (1427747_a_at)	2610019F03Rik (1428357_at)	Rangap1 (1451092_a_at)	Pnkp (1416378_at)	Sh3glb1 (1418012_at)	Ccdc52 (1427030_at)	Hs6st1 /// LOC100047260 (1417293_at)	Lancl1 (1427011_a_at)	Smc4 (1452197_at)	9130221H12Rik /// Zfp526 (1429800_at)	Stx17 (1427925_at)	Hras1 (1424132_at)	Pten (1454722_at)	Donson (1426739_at)	Msh2 (1416988_at)	Ms4a7 (1424754_at)	Cotl1 (1436838_x_at)
1131	Clec4e (1420330_at)	Lcn2 (1427747_a_at)	2610019F03Rik (1428357_at)	Pnkp (1416378_at)	Spop (1416524_at)	Ctbs (1452504_s_at)	Ccdc52 (1427030_at)	Hs6st1 /// LOC100047260 (1417293_at)	Lancl1 (1427011_a_at)	Smc4 (1452197_at)	9130221H12Rik /// Zfp526 (1429800_at)	Stx17 (1427925_at)	Hras1 (1424132_at)	Ppargc1b (1449945_at)	Donson (1426739_at)	Msh2 (1416988_at)	Ms4a7 (1424754_at)
1132	Clec4e (1420330_at)	Lcn2 (1427747_a_at)	2610019F03Rik (1428357_at)	Rangap1 (1451092_a_at)	Sh3glb1 (1418012_at)	Ccdc52 (1427030_at)	Snx18 (1416359_at)	Lancl1 (1427011_a_at)	9130221H12Rik /// Zfp526 (1429800_at)	Stx17 (1427925_at)	Hras1 (1424132_at)	Donson (1426739_at)	Msh2 (1416988_at)	Ndst1 (1460436_at)	Ms4a7 (1424754_at)	Notch1 (1418634_at)
1133	Clec4e (1420330_at)	Lcn2 (1427747_a_at)	2610019F03Rik (1428357_at)	Rangap1 (1451092_a_at)	Sh3glb1 (1418012_at)	Ccdc52 (1427030_at)	Snx18 (1416359_at)	Lancl1 (1427011_a_at)	Smc4 (1452197_at)	9130221H12Rik /// Zfp526 (1429800_at)	Hras1 (1424132_at)	Donson (1426739_at)	Msh2 (1416988_at)	Ndst1 (1460436_at)	Ms4a7 (1424754_at)	Notch1 (1418634_at)
1134	Clec4e (1420330_at)	Lcn2 (1427747_a_at)	2610019F03Rik (1428357_at)	Rangap1 (1451092_a_at)	Sh3glb1 (1418012_at)	Ccdc52 (1427030_at)	Snx18 (1416359_at)	Lancl1 (1427011_a_at)	Smc4 (1452197_at)	9130221H12Rik /// Zfp526 (1429800_at)	Stx17 (1427925_at)	Hras1 (1424132_at)	Msh2 (1416988_at)	Ndst1 (1460436_at)	Ms4a7 (1424754_at)	Notch1 (1418634_at)
1135	Clec4e (1420330_at)	Lcn2 (1427747_a_at)	2610019F03Rik (1428357_at)	Rangap1 (1451092_a_at)	Sh3glb1 (1418012_at)	Ccdc52 (1427030_at)	Hs6st1 /// LOC100047260 (1417293_at)	Snx18 (1416359_at)	Lancl1 (1427011_a_at)	9130221H12Rik /// Zfp526 (1429800_at)	Hras1 (1424132_at)	Donson (1426739_at)	Msh2 (1416988_at)	Ndst1 (1460436_at)	Ms4a7 (1424754_at)	Notch1 (1418634_at)
1136	Clec4e (1420330_at)	Lcn2 (1427747_a_at)	2610019F03Rik (1428357_at)	Rangap1 (1451092_a_at)	Sh3glb1 (1418012_at)	Ccdc52 (1427030_at)	Hs6st1 /// LOC100047260 (1417293_at)	Snx18 (1416359_at)	Lancl1 (1427011_a_at)	9130221H12Rik /// Zfp526 (1429800_at)	Stx17 (1427925_at)	Hras1 (1424132_at)	Msh2 (1416988_at)	Ndst1 (1460436_at)	Ms4a7 (1424754_at)	Notch1 (1418634_at)
1137	Clec4e (1420330_at)	Lcn2 (1427747_a_at)	2610019F03Rik (1428357_at)	Rangap1 (1451092_a_at)	Sh3glb1 (1418012_at)	Ccdc52 (1427030_at)	Hs6st1 /// LOC100047260 (1417293_at)	Snx18 (1416359_at)	Lancl1 (1427011_a_at)	Smc4 (1452197_at)	9130221H12Rik /// Zfp526 (1429800_at)	Hras1 (1424132_at)	Msh2 (1416988_at)	Ndst1 (1460436_at)	Ms4a7 (1424754_at)	Notch1 (1418634_at)
1138	Clec4e (1420330_at)	Lcn2 (1427747_a_at)	2610019F03Rik (1428357_at)	Rangap1 (1451092_a_at)	Ctbs (1452504_s_at)	Sh3glb1 (1418012_at)	Ccdc52 (1427030_at)	Snx18 (1416359_at)	9130221H12Rik /// Zfp526 (1429800_at)	Stx17 (1427925_at)	Hras1 (1424132_at)	Donson (1426739_at)	Msh2 (1416988_at)	Ms4a7 (1424754_at)
1139	Clec4e (1420330_at)	Lcn2 (1427747_a_at)	2610019F03Rik (1428357_at)	Rangap1 (1451092_a_at)	Ctbs (1452504_s_at)	Sh3glb1 (1418012_at)	Ccdc52 (1427030_at)	Snx18 (1416359_at)	Smc4 (1452197_at)	9130221H12Rik /// Zfp526 (1429800_at)	Hras1 (1424132_at)	Donson (1426739_at)	Msh2 (1416988_at)	Ms4a7 (1424754_at)
1140	Clec4e (1420330_at)	Lcn2 (1427747_a_at)	2610019F03Rik (1428357_at)	Rangap1 (1451092_a_at)	Ctbs (1452504_s_at)	Sh3glb1 (1418012_at)	Ccdc52 (1427030_at)	Snx18 (1416359_at)	Smc4 (1452197_at)	9130221H12Rik /// Zfp526 (1429800_at)	Stx17 (1427925_at)	Hras1 (1424132_at)	Msh2 (1416988_at)	Ms4a7 (1424754_at)
1141	Clec4e (1420330_at)	Lcn2 (1427747_a_at)	2610019F03Rik (1428357_at)	Rangap1 (1451092_a_at)	Ctbs (1452504_s_at)	Sh3glb1 (1418012_at)	Ccdc52 (1427030_at)	Snx18 (1416359_at)	Lancl1 (1427011_a_at)	9130221H12Rik /// Zfp526 (1429800_at)	Hras1 (1424132_at)	Donson (1426739_at)	Msh2 (1416988_at)	Ms4a7 (1424754_at)
1142	Clec4e (1420330_at)	Lcn2 (1427747_a_at)	2610019F03Rik (1428357_at)	Rangap1 (1451092_a_at)	Ctbs (1452504_s_at)	Sh3glb1 (1418012_at)	Ccdc52 (1427030_at)	Snx18 (1416359_at)	Lancl1 (1427011_a_at)	9130221H12Rik /// Zfp526 (1429800_at)	Stx17 (1427925_at)	Hras1 (1424132_at)	Msh2 (1416988_at)	Ms4a7 (1424754_at)
1143	Clec4e (1420330_at)	Lcn2 (1427747_a_at)	2610019F03Rik (1428357_at)	Rangap1 (1451092_a_at)	Ctbs (1452504_s_at)	Sh3glb1 (1418012_at)	Ccdc52 (1427030_at)	Snx18 (1416359_at)	Lancl1 (1427011_a_at)	Smc4 (1452197_at)	9130221H12Rik /// Zfp526 (1429800_at)	Hras1 (1424132_at)	Msh2 (1416988_at)	Ms4a7 (1424754_at)
1144	Clec4e (1420330_at)	Lcn2 (1427747_a_at)	2610019F03Rik (1428357_at)	Rangap1 (1451092_a_at)	Ctbs (1452504_s_at)	Sh3glb1 (1418012_at)	Ccdc52 (1427030_at)	Hs6st1 /// LOC100047260 (1417293_at)	Snx18 (1416359_at)	9130221H12Rik /// Zfp526 (1429800_at)	Hras1 (1424132_at)	Donson (1426739_at)	Msh2 (1416988_at)	Ms4a7 (1424754_at)
1145	Clec4e (1420330_at)	Lcn2 (1427747_a_at)	2610019F03Rik (1428357_at)	Rangap1 (1451092_a_at)	Ctbs (1452504_s_at)	Sh3glb1 (1418012_at)	Ccdc52 (1427030_at)	Hs6st1 /// LOC100047260 (1417293_at)	Snx18 (1416359_at)	9130221H12Rik /// Zfp526 (1429800_at)	Stx17 (1427925_at)	Hras1 (1424132_at)	Msh2 (1416988_at)	Ms4a7 (1424754_at)
1146	Clec4e (1420330_at)	Lcn2 (1427747_a_at)	2610019F03Rik (1428357_at)	Rangap1 (1451092_a_at)	Ctbs (1452504_s_at)	Sh3glb1 (1418012_at)	Ccdc52 (1427030_at)	Hs6st1 /// LOC100047260 (1417293_at)	Snx18 (1416359_at)	Smc4 (1452197_at)	9130221H12Rik /// Zfp526 (1429800_at)	Hras1 (1424132_at)	Msh2 (1416988_at)	Ms4a7 (1424754_at)
1147	Clec4e (1420330_at)	Lcn2 (1427747_a_at)	2610019F03Rik (1428357_at)	Rangap1 (1451092_a_at)	Ctbs (1452504_s_at)	Sh3glb1 (1418012_at)	Ccdc52 (1427030_at)	Hs6st1 /// LOC100047260 (1417293_at)	Snx18 (1416359_at)	Lancl1 (1427011_a_at)	9130221H12Rik /// Zfp526 (1429800_at)	Hras1 (1424132_at)	Msh2 (1416988_at)	Ms4a7 (1424754_at)
1148	Clec4e (1420330_at)	Lcn2 (1427747_a_at)	2610019F03Rik (1428357_at)	Rangap1 (1451092_a_at)	Pnkp (1416378_at)	Sh3glb1 (1418012_at)	Ccdc52 (1427030_at)	9130221H12Rik /// Zfp526 (1429800_at)	Stx17 (1427925_at)	Hras1 (1424132_at)	Pten (1454722_at)	Donson (1426739_at)	Msh2 (1416988_at)	Ms4a7 (1424754_at)	Arpc5 (1448129_at)	Ddx17 (1437773_x_at)
1149	Clec4e (1420330_at)	Lcn2 (1427747_a_at)	2610019F03Rik (1428357_at)	Rangap1 (1451092_a_at)	Pnkp (1416378_at)	Sh3glb1 (1418012_at)	Ccdc52 (1427030_at)	Smc4 (1452197_at)	9130221H12Rik /// Zfp526 (1429800_at)	Hras1 (1424132_at)	Pten (1454722_at)	Donson (1426739_at)	Msh2 (1416988_at)	Ms4a7 (1424754_at)	Arpc5 (1448129_at)	Ddx17 (1437773_x_at)
1150	Clec4e (1420330_at)	Lcn2 (1427747_a_at)	2610019F03Rik (1428357_at)	Rangap1 (1451092_a_at)	Pnkp (1416378_at)	Sh3glb1 (1418012_at)	Ccdc52 (1427030_at)	Smc4 (1452197_at)	9130221H12Rik /// Zfp526 (1429800_at)	Stx17 (1427925_at)	Hras1 (1424132_at)	Pten (1454722_at)	Msh2 (1416988_at)	Ms4a7 (1424754_at)	Arpc5 (1448129_at)	Ddx17 (1437773_x_at)
1151	Clec4e (1420330_at)	Lcn2 (1427747_a_at)	2610019F03Rik (1428357_at)	Rangap1 (1451092_a_at)	Pnkp (1416378_at)	Sh3glb1 (1418012_at)	Ccdc52 (1427030_at)	Lancl1 (1427011_a_at)	9130221H12Rik /// Zfp526 (1429800_at)	Hras1 (1424132_at)	Pten (1454722_at)	Donson (1426739_at)	Msh2 (1416988_at)	Ms4a7 (1424754_at)	Arpc5 (1448129_at)	Fxyd2 (1449883_at)
1152	Clec4e (1420330_at)	Lcn2 (1427747_a_at)	2610019F03Rik (1428357_at)	Rangap1 (1451092_a_at)	Pnkp (1416378_at)	Sh3glb1 (1418012_at)	Ccdc52 (1427030_at)	Lancl1 (1427011_a_at)	9130221H12Rik /// Zfp526 (1429800_at)	Stx17 (1427925_at)	Hras1 (1424132_at)	Pten (1454722_at)	Msh2 (1416988_at)	Ms4a7 (1424754_at)	Arpc5 (1448129_at)	Fxyd2 (1449883_at)
1153	Clec4e (1420330_at)	Lcn2 (1427747_a_at)	2610019F03Rik (1428357_at)	Rangap1 (1451092_a_at)	Pnkp (1416378_at)	Sh3glb1 (1418012_at)	Ccdc52 (1427030_at)	Lancl1 (1427011_a_at)	Smc4 (1452197_at)	9130221H12Rik /// Zfp526 (1429800_at)	Hras1 (1424132_at)	Pten (1454722_at)	Msh2 (1416988_at)	Ms4a7 (1424754_at)	Arpc5 (1448129_at)	Fxyd2 (1449883_at)
1154	Clec4e (1420330_at)	Lcn2 (1427747_a_at)	2610019F03Rik (1428357_at)	Rangap1 (1451092_a_at)	Pnkp (1416378_at)	Sh3glb1 (1418012_at)	Ccdc52 (1427030_at)	Hs6st1 /// LOC100047260 (1417293_at)	9130221H12Rik /// Zfp526 (1429800_at)	Hras1 (1424132_at)	Pten (1454722_at)	Donson (1426739_at)	Msh2 (1416988_at)	Ms4a7 (1424754_at)	Arpc5 (1448129_at)
1155	Clec4e (1420330_at)	Lcn2 (1427747_a_at)	2610019F03Rik (1428357_at)	Rangap1 (1451092_a_at)	Pnkp (1416378_at)	Sh3glb1 (1418012_at)	Ccdc52 (1427030_at)	Hs6st1 /// LOC100047260 (1417293_at)	9130221H12Rik /// Zfp526 (1429800_at)	Stx17 (1427925_at)	Hras1 (1424132_at)	Pten (1454722_at)	Msh2 (1416988_at)	Ms4a7 (1424754_at)	Arpc5 (1448129_at)
1156	Clec4e (1420330_at)	Lcn2 (1427747_a_at)	2610019F03Rik (1428357_at)	Rangap1 (1451092_a_at)	Pnkp (1416378_at)	Sh3glb1 (1418012_at)	Ccdc52 (1427030_at)	Hs6st1 /// LOC100047260 (1417293_at)	Smc4 (1452197_at)	9130221H12Rik /// Zfp526 (1429800_at)	Hras1 (1424132_at)	Pten (1454722_at)	Msh2 (1416988_at)	Ms4a7 (1424754_at)	Arpc5 (1448129_at)
1157	Clec4e (1420330_at)	Lcn2 (1427747_a_at)	2610019F03Rik (1428357_at)	Rangap1 (1451092_a_at)	Pnkp (1416378_at)	Sh3glb1 (1418012_at)	Ccdc52 (1427030_at)	Hs6st1 /// LOC100047260 (1417293_at)	Lancl1 (1427011_a_at)	9130221H12Rik /// Zfp526 (1429800_at)	Hras1 (1424132_at)	Pten (1454722_at)	Msh2 (1416988_at)	Ms4a7 (1424754_at)	Arpc5 (1448129_at)
1158	Clec4e (1420330_at)	Lcn2 (1427747_a_at)	2610019F03Rik (1428357_at)	Rangap1 (1451092_a_at)	Pnkp (1416378_at)	Ctbs (1452504_s_at)	Sh3glb1 (1418012_at)	Ccdc52 (1427030_at)	9130221H12Rik /// Zfp526 (1429800_at)	Hras1 (1424132_at)	Donson (1426739_at)	Msh2 (1416988_at)	Ms4a7 (1424754_at)
1159	Clec4e (1420330_at)	Lcn2 (1427747_a_at)	2610019F03Rik (1428357_at)	Rangap1 (1451092_a_at)	Pnkp (1416378_at)	Ctbs (1452504_s_at)	Sh3glb1 (1418012_at)	Ccdc52 (1427030_at)	9130221H12Rik /// Zfp526 (1429800_at)	Stx17 (1427925_at)	Hras1 (1424132_at)	Msh2 (1416988_at)	Ms4a7 (1424754_at)
1160	Clec4e (1420330_at)	Lcn2 (1427747_a_at)	2610019F03Rik (1428357_at)	Rangap1 (1451092_a_at)	Pnkp (1416378_at)	Ctbs (1452504_s_at)	Sh3glb1 (1418012_at)	Ccdc52 (1427030_at)	Smc4 (1452197_at)	9130221H12Rik /// Zfp526 (1429800_at)	Hras1 (1424132_at)	Msh2 (1416988_at)	Ms4a7 (1424754_at)
1161	Clec4e (1420330_at)	Lcn2 (1427747_a_at)	2610019F03Rik (1428357_at)	Rangap1 (1451092_a_at)	Pnkp (1416378_at)	Ctbs (1452504_s_at)	Sh3glb1 (1418012_at)	Ccdc52 (1427030_at)	Lancl1 (1427011_a_at)	9130221H12Rik /// Zfp526 (1429800_at)	Hras1 (1424132_at)	Msh2 (1416988_at)	Ms4a7 (1424754_at)
1162	Clec4e (1420330_at)	Lcn2 (1427747_a_at)	2610019F03Rik (1428357_at)	Rangap1 (1451092_a_at)	Pnkp (1416378_at)	Ctbs (1452504_s_at)	Sh3glb1 (1418012_at)	Ccdc52 (1427030_at)	Hs6st1 /// LOC100047260 (1417293_at)	9130221H12Rik /// Zfp526 (1429800_at)	Hras1 (1424132_at)	Msh2 (1416988_at)	Ms4a7 (1424754_at)
1163	Clec4e (1420330_at)	Lcn2 (1427747_a_at)	Igfbp6 (1417933_at)	Ctbs (1452504_s_at)	Sh3glb1 (1418012_at)	Lancl1 (1427011_a_at)	Dusp10 (1417164_at)	Ran (1460551_at)	Ccr7 (1423466_at)	Ephx1 (1422438_at)	Stx17 (1427925_at)	Arpc1b (1416226_at)	Hras1 (1424132_at)	Donson (1426739_at)
1164	Clec4e (1420330_at)	Lcn2 (1427747_a_at)	Igfbp6 (1417933_at)	Ctbs (1452504_s_at)	Sh3glb1 (1418012_at)	Lancl1 (1427011_a_at)	Dusp10 (1417164_at)	Smc4 (1452197_at)	Ran (1460551_at)	Ccr7 (1423466_at)	Ephx1 (1422438_at)	Arpc1b (1416226_at)	Hras1 (1424132_at)	Donson (1426739_at)
1165	Clec4e (1420330_at)	Lcn2 (1427747_a_at)	Igfbp6 (1417933_at)	Ctbs (1452504_s_at)	Sh3glb1 (1418012_at)	Hs6st1 /// LOC100047260 (1417293_at)	Dusp10 (1417164_at)	Ran (1460551_at)	Ccr7 (1423466_at)	Ephx1 (1422438_at)	Stx17 (1427925_at)	Arpc1b (1416226_at)	Hras1 (1424132_at)	Donson (1426739_at)
1166	Clec4e (1420330_at)	Lcn2 (1427747_a_at)	Igfbp6 (1417933_at)	Ctbs (1452504_s_at)	Sh3glb1 (1418012_at)	Hs6st1 /// LOC100047260 (1417293_at)	Dusp10 (1417164_at)	Smc4 (1452197_at)	Ran (1460551_at)	Ccr7 (1423466_at)	Ephx1 (1422438_at)	Arpc1b (1416226_at)	Hras1 (1424132_at)	Donson (1426739_at)
1167	Clec4e (1420330_at)	Lcn2 (1427747_a_at)	Igfbp6 (1417933_at)	Ctbs (1452504_s_at)	Sh3glb1 (1418012_at)	Hs6st1 /// LOC100047260 (1417293_at)	Lancl1 (1427011_a_at)	Dusp10 (1417164_at)	Ran (1460551_at)	Ccr7 (1423466_at)	Ephx1 (1422438_at)	Arpc1b (1416226_at)	Hras1 (1424132_at)	Donson (1426739_at)
1168	Clec4e (1420330_at)	Lcn2 (1427747_a_at)	Igfbp6 (1417933_at)	Spop (1416524_at)	Dusp10 (1417164_at)	Smc4 (1452197_at)	Ccr7 (1423466_at)	Ephx1 (1422438_at)	Stx17 (1427925_at)	Arpc1b (1416226_at)	Hras1 (1424132_at)	Ttc3 (1448361_at)	Donson (1426739_at)
1169	Clec4e (1420330_at)	Lcn2 (1427747_a_at)	Igfbp6 (1417933_at)	Spop (1416524_at)	Lancl1 (1427011_a_at)	Dusp10 (1417164_at)	Ccr7 (1423466_at)	Ephx1 (1422438_at)	Stx17 (1427925_at)	Arpc1b (1416226_at)	Hras1 (1424132_at)	Ttc3 (1448361_at)	Donson (1426739_at)
1170	Clec4e (1420330_at)	Lcn2 (1427747_a_at)	Igfbp6 (1417933_at)	Spop (1416524_at)	Lancl1 (1427011_a_at)	Dusp10 (1417164_at)	Smc4 (1452197_at)	Ccr7 (1423466_at)	Stx17 (1427925_at)	Arpc1b (1416226_at)	Hras1 (1424132_at)	Ttc3 (1448361_at)	Donson (1426739_at)
1171	Clec4e (1420330_at)	Lcn2 (1427747_a_at)	Igfbp6 (1417933_at)	Spop (1416524_at)	Lancl1 (1427011_a_at)	Dusp10 (1417164_at)	Smc4 (1452197_at)	Ccr7 (1423466_at)	Ephx1 (1422438_at)	Arpc1b (1416226_at)	Hras1 (1424132_at)	Ttc3 (1448361_at)	Donson (1426739_at)
1172	Clec4e (1420330_at)	Lcn2 (1427747_a_at)	Igfbp6 (1417933_at)	Spop (1416524_at)	Lancl1 (1427011_a_at)	Dusp10 (1417164_at)	Smc4 (1452197_at)	Ccr7 (1423466_at)	Ephx1 (1422438_at)	Stx17 (1427925_at)	Arpc1b (1416226_at)	Hras1 (1424132_at)	Ttc3 (1448361_at)
1173	Clec4e (1420330_at)	Lcn2 (1427747_a_at)	Igfbp6 (1417933_at)	Spop (1416524_at)	Hs6st1 /// LOC100047260 (1417293_at)	Dusp10 (1417164_at)	Ccr7 (1423466_at)	Ephx1 (1422438_at)	Stx17 (1427925_at)	Arpc1b (1416226_at)	Hras1 (1424132_at)	Ttc3 (1448361_at)	Donson (1426739_at)
1174	Clec4e (1420330_at)	Lcn2 (1427747_a_at)	Igfbp6 (1417933_at)	Spop (1416524_at)	Hs6st1 /// LOC100047260 (1417293_at)	Dusp10 (1417164_at)	Smc4 (1452197_at)	Ccr7 (1423466_at)	Stx17 (1427925_at)	Arpc1b (1416226_at)	Hras1 (1424132_at)	Ttc3 (1448361_at)	Donson (1426739_at)
1175	Clec4e (1420330_at)	Lcn2 (1427747_a_at)	Igfbp6 (1417933_at)	Spop (1416524_at)	Hs6st1 /// LOC100047260 (1417293_at)	Dusp10 (1417164_at)	Smc4 (1452197_at)	Ccr7 (1423466_at)	Ephx1 (1422438_at)	Arpc1b (1416226_at)	Hras1 (1424132_at)	Ttc3 (1448361_at)	Donson (1426739_at)
1176	Clec4e (1420330_at)	Lcn2 (1427747_a_at)	Igfbp6 (1417933_at)	Spop (1416524_at)	Hs6st1 /// LOC100047260 (1417293_at)	Lancl1 (1427011_a_at)	Dusp10 (1417164_at)	Ccr7 (1423466_at)	Stx17 (1427925_at)	Arpc1b (1416226_at)	Hras1 (1424132_at)	Ttc3 (1448361_at)	Donson (1426739_at)
1177	Clec4e (1420330_at)	Lcn2 (1427747_a_at)	Igfbp6 (1417933_at)	Spop (1416524_at)	Hs6st1 /// LOC100047260 (1417293_at)	Lancl1 (1427011_a_at)	Dusp10 (1417164_at)	Ccr7 (1423466_at)	Ephx1 (1422438_at)	Arpc1b (1416226_at)	Hras1 (1424132_at)	Ttc3 (1448361_at)	Donson (1426739_at)
1178	Clec4e (1420330_at)	Lcn2 (1427747_a_at)	Igfbp6 (1417933_at)	Spop (1416524_at)	Hs6st1 /// LOC100047260 (1417293_at)	Lancl1 (1427011_a_at)	Dusp10 (1417164_at)	Smc4 (1452197_at)	Ccr7 (1423466_at)	Arpc1b (1416226_at)	Hras1 (1424132_at)	Ttc3 (1448361_at)	Donson (1426739_at)
1179	Clec4e (1420330_at)	Lcn2 (1427747_a_at)	Igfbp6 (1417933_at)	Spop (1416524_at)	Hs6st1 /// LOC100047260 (1417293_at)	Lancl1 (1427011_a_at)	Dusp10 (1417164_at)	Smc4 (1452197_at)	Ccr7 (1423466_at)	Stx17 (1427925_at)	Arpc1b (1416226_at)	Hras1 (1424132_at)	Ttc3 (1448361_at)
1180	Clec4e (1420330_at)	Lcn2 (1427747_a_at)	Igfbp6 (1417933_at)	Spop (1416524_at)	Ctbs (1452504_s_at)	Dusp10 (1417164_at)	Ccr7 (1423466_at)	Ephx1 (1422438_at)	Stx17 (1427925_at)	Arpc1b (1416226_at)	Hras1 (1424132_at)	Ttc3 (1448361_at)	Donson (1426739_at)
1181	Clec4e (1420330_at)	Lcn2 (1427747_a_at)	Igfbp6 (1417933_at)	Spop (1416524_at)	Ctbs (1452504_s_at)	Dusp10 (1417164_at)	Smc4 (1452197_at)	Ccr7 (1423466_at)	Stx17 (1427925_at)	Arpc1b (1416226_at)	Hras1 (1424132_at)	Ttc3 (1448361_at)	Donson (1426739_at)
1182	Clec4e (1420330_at)	Lcn2 (1427747_a_at)	Igfbp6 (1417933_at)	Spop (1416524_at)	Ctbs (1452504_s_at)	Dusp10 (1417164_at)	Smc4 (1452197_at)	Ccr7 (1423466_at)	Ephx1 (1422438_at)	Arpc1b (1416226_at)	Hras1 (1424132_at)	Ttc3 (1448361_at)	Donson (1426739_at)
1183	Clec4e (1420330_at)	Lcn2 (1427747_a_at)	Igfbp6 (1417933_at)	Spop (1416524_at)	Ctbs (1452504_s_at)	Dusp10 (1417164_at)	Smc4 (1452197_at)	Ccr7 (1423466_at)	Ephx1 (1422438_at)	Stx17 (1427925_at)	Arpc1b (1416226_at)	Hras1 (1424132_at)	Ttc3 (1448361_at)
1184	Clec4e (1420330_at)	Lcn2 (1427747_a_at)	Igfbp6 (1417933_at)	Spop (1416524_at)	Ctbs (1452504_s_at)	Lancl1 (1427011_a_at)	Dusp10 (1417164_at)	Ccr7 (1423466_at)	Stx17 (1427925_at)	Arpc1b (1416226_at)	Hras1 (1424132_at)	Ttc3 (1448361_at)	Donson (1426739_at)
1185	Clec4e (1420330_at)	Lcn2 (1427747_a_at)	Igfbp6 (1417933_at)	Spop (1416524_at)	Ctbs (1452504_s_at)	Lancl1 (1427011_a_at)	Dusp10 (1417164_at)	Ccr7 (1423466_at)	Ephx1 (1422438_at)	Arpc1b (1416226_at)	Hras1 (1424132_at)	Ttc3 (1448361_at)	Donson (1426739_at)
1186	Clec4e (1420330_at)	Lcn2 (1427747_a_at)	Igfbp6 (1417933_at)	Spop (1416524_at)	Ctbs (1452504_s_at)	Lancl1 (1427011_a_at)	Dusp10 (1417164_at)	Ccr7 (1423466_at)	Ephx1 (1422438_at)	Stx17 (1427925_at)	Arpc1b (1416226_at)	Hras1 (1424132_at)	Ttc3 (1448361_at)
1187	Clec4e (1420330_at)	Lcn2 (1427747_a_at)	Igfbp6 (1417933_at)	Spop (1416524_at)	Ctbs (1452504_s_at)	Lancl1 (1427011_a_at)	Dusp10 (1417164_at)	Smc4 (1452197_at)	Ccr7 (1423466_at)	Arpc1b (1416226_at)	Hras1 (1424132_at)	Ttc3 (1448361_at)	Donson (1426739_at)
1188	Clec4e (1420330_at)	Lcn2 (1427747_a_at)	Igfbp6 (1417933_at)	Spop (1416524_at)	Ctbs (1452504_s_at)	Lancl1 (1427011_a_at)	Dusp10 (1417164_at)	Smc4 (1452197_at)	Ccr7 (1423466_at)	Ephx1 (1422438_at)	Arpc1b (1416226_at)	Hras1 (1424132_at)	Ttc3 (1448361_at)
1189	Clec4e (1420330_at)	Lcn2 (1427747_a_at)	Igfbp6 (1417933_at)	Spop (1416524_at)	Ctbs (1452504_s_at)	Hs6st1 /// LOC100047260 (1417293_at)	Dusp10 (1417164_at)	Ccr7 (1423466_at)	Stx17 (1427925_at)	Arpc1b (1416226_at)	Hras1 (1424132_at)	Ttc3 (1448361_at)	Donson (1426739_at)
1190	Clec4e (1420330_at)	Lcn2 (1427747_a_at)	Igfbp6 (1417933_at)	Spop (1416524_at)	Ctbs (1452504_s_at)	Hs6st1 /// LOC100047260 (1417293_at)	Dusp10 (1417164_at)	Ccr7 (1423466_at)	Ephx1 (1422438_at)	Arpc1b (1416226_at)	Hras1 (1424132_at)	Ttc3 (1448361_at)	Donson (1426739_at)
1191	Clec4e (1420330_at)	Lcn2 (1427747_a_at)	Igfbp6 (1417933_at)	Spop (1416524_at)	Ctbs (1452504_s_at)	Hs6st1 /// LOC100047260 (1417293_at)	Dusp10 (1417164_at)	Ccr7 (1423466_at)	Ephx1 (1422438_at)	Stx17 (1427925_at)	Arpc1b (1416226_at)	Hras1 (1424132_at)	Ttc3 (1448361_at)
1192	Clec4e (1420330_at)	Lcn2 (1427747_a_at)	Igfbp6 (1417933_at)	Spop (1416524_at)	Ctbs (1452504_s_at)	Hs6st1 /// LOC100047260 (1417293_at)	Dusp10 (1417164_at)	Smc4 (1452197_at)	Ccr7 (1423466_at)	Arpc1b (1416226_at)	Hras1 (1424132_at)	Ttc3 (1448361_at)	Donson (1426739_at)
1193	Clec4e (1420330_at)	Lcn2 (1427747_a_at)	Igfbp6 (1417933_at)	Spop (1416524_at)	Ctbs (1452504_s_at)	Hs6st1 /// LOC100047260 (1417293_at)	Dusp10 (1417164_at)	Smc4 (1452197_at)	Ccr7 (1423466_at)	Stx17 (1427925_at)	Arpc1b (1416226_at)	Hras1 (1424132_at)	Ttc3 (1448361_at)
1194	Clec4e (1420330_at)	Lcn2 (1427747_a_at)	Igfbp6 (1417933_at)	Spop (1416524_at)	Ctbs (1452504_s_at)	Hs6st1 /// LOC100047260 (1417293_at)	Dusp10 (1417164_at)	Smc4 (1452197_at)	Ccr7 (1423466_at)	Ephx1 (1422438_at)	Arpc1b (1416226_at)	Hras1 (1424132_at)	Ttc3 (1448361_at)
1195	Clec4e (1420330_at)	Lcn2 (1427747_a_at)	Igfbp6 (1417933_at)	Spop (1416524_at)	Ctbs (1452504_s_at)	Hs6st1 /// LOC100047260 (1417293_at)	Lancl1 (1427011_a_at)	Dusp10 (1417164_at)	Ccr7 (1423466_at)	Arpc1b (1416226_at)	Hras1 (1424132_at)	Ttc3 (1448361_at)	Donson (1426739_at)
1196	Clec4e (1420330_at)	Lcn2 (1427747_a_at)	Igfbp6 (1417933_at)	Spop (1416524_at)	Ctbs (1452504_s_at)	Hs6st1 /// LOC100047260 (1417293_at)	Lancl1 (1427011_a_at)	Dusp10 (1417164_at)	Ccr7 (1423466_at)	Ephx1 (1422438_at)	Arpc1b (1416226_at)	Hras1 (1424132_at)	Ttc3 (1448361_at)
1197	Clec4e (1420330_at)	Lcn2 (1427747_a_at)	Igfbp6 (1417933_at)	Pnkp (1416378_at)	Ctbs (1452504_s_at)	Sh3glb1 (1418012_at)	Dusp10 (1417164_at)	Ran (1460551_at)	Ccr7 (1423466_at)	Ephx1 (1422438_at)	Stx17 (1427925_at)	Hras1 (1424132_at)	Donson (1426739_at)
1198	Clec4e (1420330_at)	Lcn2 (1427747_a_at)	Igfbp6 (1417933_at)	Pnkp (1416378_at)	Ctbs (1452504_s_at)	Sh3glb1 (1418012_at)	Dusp10 (1417164_at)	Smc4 (1452197_at)	Ran (1460551_at)	Ccr7 (1423466_at)	Stx17 (1427925_at)	Hras1 (1424132_at)	Donson (1426739_at)
1199	Clec4e (1420330_at)	Lcn2 (1427747_a_at)	Igfbp6 (1417933_at)	Pnkp (1416378_at)	Ctbs (1452504_s_at)	Sh3glb1 (1418012_at)	Dusp10 (1417164_at)	Smc4 (1452197_at)	Ran (1460551_at)	Ccr7 (1423466_at)	Ephx1 (1422438_at)	Hras1 (1424132_at)	Donson (1426739_at)
1200	Clec4e (1420330_at)	Lcn2 (1427747_a_at)	Igfbp6 (1417933_at)	Pnkp (1416378_at)	Ctbs (1452504_s_at)	Sh3glb1 (1418012_at)	Dusp10 (1417164_at)	Smc4 (1452197_at)	Ran (1460551_at)	Ccr7 (1423466_at)	Ephx1 (1422438_at)	Stx17 (1427925_at)	Hras1 (1424132_at)
1201	Clec4e (1420330_at)	Lcn2 (1427747_a_at)	Igfbp6 (1417933_at)	Pnkp (1416378_at)	Ctbs (1452504_s_at)	Sh3glb1 (1418012_at)	Lancl1 (1427011_a_at)	Dusp10 (1417164_at)	Ran (1460551_at)	Ccr7 (1423466_at)	Stx17 (1427925_at)	Hras1 (1424132_at)	Donson (1426739_at)
1202	Clec4e (1420330_at)	Lcn2 (1427747_a_at)	Igfbp6 (1417933_at)	Pnkp (1416378_at)	Ctbs (1452504_s_at)	Sh3glb1 (1418012_at)	Lancl1 (1427011_a_at)	Dusp10 (1417164_at)	Ran (1460551_at)	Ccr7 (1423466_at)	Ephx1 (1422438_at)	Hras1 (1424132_at)	Donson (1426739_at)
1203	Clec4e (1420330_at)	Lcn2 (1427747_a_at)	Igfbp6 (1417933_at)	Pnkp (1416378_at)	Ctbs (1452504_s_at)	Sh3glb1 (1418012_at)	Lancl1 (1427011_a_at)	Dusp10 (1417164_at)	Ran (1460551_at)	Ccr7 (1423466_at)	Ephx1 (1422438_at)	Stx17 (1427925_at)	Hras1 (1424132_at)
1204	Clec4e (1420330_at)	Lcn2 (1427747_a_at)	Igfbp6 (1417933_at)	Pnkp (1416378_at)	Ctbs (1452504_s_at)	Sh3glb1 (1418012_at)	Lancl1 (1427011_a_at)	Dusp10 (1417164_at)	Smc4 (1452197_at)	Ran (1460551_at)	Ccr7 (1423466_at)	Hras1 (1424132_at)	Donson (1426739_at)
1205	Clec4e (1420330_at)	Lcn2 (1427747_a_at)	Igfbp6 (1417933_at)	Pnkp (1416378_at)	Ctbs (1452504_s_at)	Sh3glb1 (1418012_at)	Lancl1 (1427011_a_at)	Dusp10 (1417164_at)	Smc4 (1452197_at)	Ran (1460551_at)	Ccr7 (1423466_at)	Stx17 (1427925_at)	Hras1 (1424132_at)
1206	Clec4e (1420330_at)	Lcn2 (1427747_a_at)	Igfbp6 (1417933_at)	Pnkp (1416378_at)	Ctbs (1452504_s_at)	Sh3glb1 (1418012_at)	Lancl1 (1427011_a_at)	Dusp10 (1417164_at)	Smc4 (1452197_at)	Ran (1460551_at)	Ccr7 (1423466_at)	Ephx1 (1422438_at)	Hras1 (1424132_at)
1207	Clec4e (1420330_at)	Lcn2 (1427747_a_at)	Igfbp6 (1417933_at)	Pnkp (1416378_at)	Ctbs (1452504_s_at)	Sh3glb1 (1418012_at)	Hs6st1 /// LOC100047260 (1417293_at)	Dusp10 (1417164_at)	Ran (1460551_at)	Ccr7 (1423466_at)	Stx17 (1427925_at)	Hras1 (1424132_at)	Donson (1426739_at)
1208	Clec4e (1420330_at)	Lcn2 (1427747_a_at)	Igfbp6 (1417933_at)	Pnkp (1416378_at)	Ctbs (1452504_s_at)	Sh3glb1 (1418012_at)	Hs6st1 /// LOC100047260 (1417293_at)	Dusp10 (1417164_at)	Ran (1460551_at)	Ccr7 (1423466_at)	Ephx1 (1422438_at)	Hras1 (1424132_at)	Donson (1426739_at)
1209	Clec4e (1420330_at)	Lcn2 (1427747_a_at)	Igfbp6 (1417933_at)	Pnkp (1416378_at)	Ctbs (1452504_s_at)	Sh3glb1 (1418012_at)	Hs6st1 /// LOC100047260 (1417293_at)	Dusp10 (1417164_at)	Ran (1460551_at)	Ccr7 (1423466_at)	Ephx1 (1422438_at)	Stx17 (1427925_at)	Hras1 (1424132_at)
1210	Clec4e (1420330_at)	Lcn2 (1427747_a_at)	Igfbp6 (1417933_at)	Pnkp (1416378_at)	Ctbs (1452504_s_at)	Sh3glb1 (1418012_at)	Hs6st1 /// LOC100047260 (1417293_at)	Dusp10 (1417164_at)	Smc4 (1452197_at)	Ran (1460551_at)	Ccr7 (1423466_at)	Hras1 (1424132_at)	Donson (1426739_at)
1211	Clec4e (1420330_at)	Lcn2 (1427747_a_at)	Igfbp6 (1417933_at)	Pnkp (1416378_at)	Ctbs (1452504_s_at)	Sh3glb1 (1418012_at)	Hs6st1 /// LOC100047260 (1417293_at)	Dusp10 (1417164_at)	Smc4 (1452197_at)	Ran (1460551_at)	Ccr7 (1423466_at)	Stx17 (1427925_at)	Hras1 (1424132_at)
1212	Clec4e (1420330_at)	Lcn2 (1427747_a_at)	Igfbp6 (1417933_at)	Pnkp (1416378_at)	Ctbs (1452504_s_at)	Sh3glb1 (1418012_at)	Hs6st1 /// LOC100047260 (1417293_at)	Dusp10 (1417164_at)	Smc4 (1452197_at)	Ran (1460551_at)	Ccr7 (1423466_at)	Ephx1 (1422438_at)	Hras1 (1424132_at)
1213	Clec4e (1420330_at)	Lcn2 (1427747_a_at)	Igfbp6 (1417933_at)	Pnkp (1416378_at)	Ctbs (1452504_s_at)	Sh3glb1 (1418012_at)	Hs6st1 /// LOC100047260 (1417293_at)	Lancl1 (1427011_a_at)	Dusp10 (1417164_at)	Ran (1460551_at)	Ccr7 (1423466_at)	Hras1 (1424132_at)	Donson (1426739_at)
1214	Clec4e (1420330_at)	Lcn2 (1427747_a_at)	Igfbp6 (1417933_at)	Pnkp (1416378_at)	Ctbs (1452504_s_at)	Sh3glb1 (1418012_at)	Hs6st1 /// LOC100047260 (1417293_at)	Lancl1 (1427011_a_at)	Dusp10 (1417164_at)	Ran (1460551_at)	Ccr7 (1423466_at)	Stx17 (1427925_at)	Hras1 (1424132_at)
1215	Clec4e (1420330_at)	Lcn2 (1427747_a_at)	Igfbp6 (1417933_at)	Pnkp (1416378_at)	Ctbs (1452504_s_at)	Sh3glb1 (1418012_at)	Hs6st1 /// LOC100047260 (1417293_at)	Lancl1 (1427011_a_at)	Dusp10 (1417164_at)	Ran (1460551_at)	Ccr7 (1423466_at)	Ephx1 (1422438_at)	Hras1 (1424132_at)
1216	Clec4e (1420330_at)	Lcn2 (1427747_a_at)	Igfbp6 (1417933_at)	Pnkp (1416378_at)	Ctbs (1452504_s_at)	Sh3glb1 (1418012_at)	Hs6st1 /// LOC100047260 (1417293_at)	Lancl1 (1427011_a_at)	Dusp10 (1417164_at)	Smc4 (1452197_at)	Ran (1460551_at)	Ccr7 (1423466_at)	Hras1 (1424132_at)
1217	Clec4e (1420330_at)	Lcn2 (1427747_a_at)	Igfbp6 (1417933_at)	Pnkp (1416378_at)	Spop (1416524_at)	Dusp10 (1417164_at)	Ccr7 (1423466_at)	Ephx1 (1422438_at)	Stx17 (1427925_at)	Hras1 (1424132_at)	Ttc3 (1448361_at)	Pten (1454722_at)	Donson (1426739_at)
1218	Clec4e (1420330_at)	Lcn2 (1427747_a_at)	Igfbp6 (1417933_at)	Pnkp (1416378_at)	Spop (1416524_at)	Dusp10 (1417164_at)	Smc4 (1452197_at)	Ccr7 (1423466_at)	Stx17 (1427925_at)	Hras1 (1424132_at)	Ttc3 (1448361_at)	Pten (1454722_at)	Donson (1426739_at)
1219	Clec4e (1420330_at)	Lcn2 (1427747_a_at)	Igfbp6 (1417933_at)	Pnkp (1416378_at)	Spop (1416524_at)	Dusp10 (1417164_at)	Smc4 (1452197_at)	Ccr7 (1423466_at)	Ephx1 (1422438_at)	Hras1 (1424132_at)	Ttc3 (1448361_at)	Pten (1454722_at)	Donson (1426739_at)
1220	Clec4e (1420330_at)	Lcn2 (1427747_a_at)	Igfbp6 (1417933_at)	Pnkp (1416378_at)	Spop (1416524_at)	Lancl1 (1427011_a_at)	Dusp10 (1417164_at)	Ccr7 (1423466_at)	Stx17 (1427925_at)	Hras1 (1424132_at)	Ttc3 (1448361_at)	Pten (1454722_at)	Donson (1426739_at)
1221	Clec4e (1420330_at)	Lcn2 (1427747_a_at)	Igfbp6 (1417933_at)	Pnkp (1416378_at)	Spop (1416524_at)	Lancl1 (1427011_a_at)	Dusp10 (1417164_at)	Ccr7 (1423466_at)	Ephx1 (1422438_at)	Hras1 (1424132_at)	Ttc3 (1448361_at)	Pten (1454722_at)	Donson (1426739_at)
1222	Clec4e (1420330_at)	Lcn2 (1427747_a_at)	Igfbp6 (1417933_at)	Pnkp (1416378_at)	Spop (1416524_at)	Lancl1 (1427011_a_at)	Dusp10 (1417164_at)	Smc4 (1452197_at)	Ccr7 (1423466_at)	Hras1 (1424132_at)	Ttc3 (1448361_at)	Pten (1454722_at)	Donson (1426739_at)
1223	Clec4e (1420330_at)	Lcn2 (1427747_a_at)	Igfbp6 (1417933_at)	Pnkp (1416378_at)	Spop (1416524_at)	Lancl1 (1427011_a_at)	Dusp10 (1417164_at)	Smc4 (1452197_at)	Ccr7 (1423466_at)	Stx17 (1427925_at)	Hras1 (1424132_at)	Ttc3 (1448361_at)	Pten (1454722_at)
1224	Clec4e (1420330_at)	Lcn2 (1427747_a_at)	Igfbp6 (1417933_at)	Pnkp (1416378_at)	Spop (1416524_at)	Hs6st1 /// LOC100047260 (1417293_at)	Dusp10 (1417164_at)	Ccr7 (1423466_at)	Stx17 (1427925_at)	Hras1 (1424132_at)	Ttc3 (1448361_at)	Pten (1454722_at)	Donson (1426739_at)
1225	Clec4e (1420330_at)	Lcn2 (1427747_a_at)	Igfbp6 (1417933_at)	Pnkp (1416378_at)	Spop (1416524_at)	Hs6st1 /// LOC100047260 (1417293_at)	Dusp10 (1417164_at)	Ccr7 (1423466_at)	Ephx1 (1422438_at)	Hras1 (1424132_at)	Ttc3 (1448361_at)	Pten (1454722_at)	Donson (1426739_at)
1226	Clec4e (1420330_at)	Lcn2 (1427747_a_at)	Igfbp6 (1417933_at)	Pnkp (1416378_at)	Spop (1416524_at)	Hs6st1 /// LOC100047260 (1417293_at)	Dusp10 (1417164_at)	Smc4 (1452197_at)	Ccr7 (1423466_at)	Hras1 (1424132_at)	Ttc3 (1448361_at)	Pten (1454722_at)	Donson (1426739_at)
1227	Clec4e (1420330_at)	Lcn2 (1427747_a_at)	Igfbp6 (1417933_at)	Pnkp (1416378_at)	Spop (1416524_at)	Hs6st1 /// LOC100047260 (1417293_at)	Lancl1 (1427011_a_at)	Dusp10 (1417164_at)	Ccr7 (1423466_at)	Hras1 (1424132_at)	Ttc3 (1448361_at)	Pten (1454722_at)	Donson (1426739_at)
1228	Clec4e (1420330_at)	Lcn2 (1427747_a_at)	Igfbp6 (1417933_at)	Pnkp (1416378_at)	Spop (1416524_at)	Ctbs (1452504_s_at)	Dusp10 (1417164_at)	Ccr7 (1423466_at)	Stx17 (1427925_at)	Hras1 (1424132_at)	Ttc3 (1448361_at)	Donson (1426739_at)
1229	Clec4e (1420330_at)	Lcn2 (1427747_a_at)	Igfbp6 (1417933_at)	Pnkp (1416378_at)	Spop (1416524_at)	Ctbs (1452504_s_at)	Dusp10 (1417164_at)	Ccr7 (1423466_at)	Ephx1 (1422438_at)	Hras1 (1424132_at)	Ttc3 (1448361_at)	Donson (1426739_at)
1230	Clec4e (1420330_at)	Lcn2 (1427747_a_at)	Igfbp6 (1417933_at)	Pnkp (1416378_at)	Spop (1416524_at)	Ctbs (1452504_s_at)	Dusp10 (1417164_at)	Ccr7 (1423466_at)	Ephx1 (1422438_at)	Stx17 (1427925_at)	Hras1 (1424132_at)	Ttc3 (1448361_at)
1231	Clec4e (1420330_at)	Lcn2 (1427747_a_at)	Igfbp6 (1417933_at)	Pnkp (1416378_at)	Spop (1416524_at)	Ctbs (1452504_s_at)	Dusp10 (1417164_at)	Smc4 (1452197_at)	Ccr7 (1423466_at)	Hras1 (1424132_at)	Ttc3 (1448361_at)	Donson (1426739_at)
1232	Clec4e (1420330_at)	Lcn2 (1427747_a_at)	Igfbp6 (1417933_at)	Pnkp (1416378_at)	Spop (1416524_at)	Ctbs (1452504_s_at)	Dusp10 (1417164_at)	Smc4 (1452197_at)	Ccr7 (1423466_at)	Stx17 (1427925_at)	Hras1 (1424132_at)	Ttc3 (1448361_at)
1233	Clec4e (1420330_at)	Lcn2 (1427747_a_at)	Igfbp6 (1417933_at)	Pnkp (1416378_at)	Spop (1416524_at)	Ctbs (1452504_s_at)	Dusp10 (1417164_at)	Smc4 (1452197_at)	Ccr7 (1423466_at)	Ephx1 (1422438_at)	Hras1 (1424132_at)	Ttc3 (1448361_at)
1234	Clec4e (1420330_at)	Lcn2 (1427747_a_at)	Igfbp6 (1417933_at)	Pnkp (1416378_at)	Spop (1416524_at)	Ctbs (1452504_s_at)	Lancl1 (1427011_a_at)	Dusp10 (1417164_at)	Ccr7 (1423466_at)	Hras1 (1424132_at)	Ttc3 (1448361_at)	Donson (1426739_at)
1235	Clec4e (1420330_at)	Lcn2 (1427747_a_at)	Igfbp6 (1417933_at)	Pnkp (1416378_at)	Spop (1416524_at)	Ctbs (1452504_s_at)	Lancl1 (1427011_a_at)	Dusp10 (1417164_at)	Ccr7 (1423466_at)	Stx17 (1427925_at)	Hras1 (1424132_at)	Ttc3 (1448361_at)
1236	Clec4e (1420330_at)	Lcn2 (1427747_a_at)	Igfbp6 (1417933_at)	Pnkp (1416378_at)	Spop (1416524_at)	Ctbs (1452504_s_at)	Lancl1 (1427011_a_at)	Dusp10 (1417164_at)	Ccr7 (1423466_at)	Ephx1 (1422438_at)	Hras1 (1424132_at)	Ttc3 (1448361_at)
1237	Clec4e (1420330_at)	Lcn2 (1427747_a_at)	Igfbp6 (1417933_at)	Pnkp (1416378_at)	Spop (1416524_at)	Ctbs (1452504_s_at)	Lancl1 (1427011_a_at)	Dusp10 (1417164_at)	Smc4 (1452197_at)	Ccr7 (1423466_at)	Hras1 (1424132_at)	Ttc3 (1448361_at)
1238	Clec4e (1420330_at)	Lcn2 (1427747_a_at)	Igfbp6 (1417933_at)	Pnkp (1416378_at)	Spop (1416524_at)	Ctbs (1452504_s_at)	Hs6st1 /// LOC100047260 (1417293_at)	Dusp10 (1417164_at)	Ccr7 (1423466_at)	Hras1 (1424132_at)	Ttc3 (1448361_at)	Donson (1426739_at)
1239	Clec4e (1420330_at)	Lcn2 (1427747_a_at)	Igfbp6 (1417933_at)	Pnkp (1416378_at)	Spop (1416524_at)	Ctbs (1452504_s_at)	Hs6st1 /// LOC100047260 (1417293_at)	Dusp10 (1417164_at)	Ccr7 (1423466_at)	Stx17 (1427925_at)	Hras1 (1424132_at)	Ttc3 (1448361_at)
1240	Clec4e (1420330_at)	Lcn2 (1427747_a_at)	Igfbp6 (1417933_at)	Pnkp (1416378_at)	Spop (1416524_at)	Ctbs (1452504_s_at)	Hs6st1 /// LOC100047260 (1417293_at)	Dusp10 (1417164_at)	Ccr7 (1423466_at)	Ephx1 (1422438_at)	Hras1 (1424132_at)	Ttc3 (1448361_at)
1241	Clec4e (1420330_at)	Lcn2 (1427747_a_at)	Igfbp6 (1417933_at)	Pnkp (1416378_at)	Spop (1416524_at)	Ctbs (1452504_s_at)	Hs6st1 /// LOC100047260 (1417293_at)	Dusp10 (1417164_at)	Smc4 (1452197_at)	Ccr7 (1423466_at)	Hras1 (1424132_at)	Ttc3 (1448361_at)
1242	Clec4e (1420330_at)	Lcn2 (1427747_a_at)	Igfbp6 (1417933_at)	Pnkp (1416378_at)	Spop (1416524_at)	Ctbs (1452504_s_at)	Hs6st1 /// LOC100047260 (1417293_at)	Lancl1 (1427011_a_at)	Dusp10 (1417164_at)	Ccr7 (1423466_at)	Hras1 (1424132_at)	Ttc3 (1448361_at)
1243	Clec4e (1420330_at)	Lcn2 (1427747_a_at)	Igfbp6 (1417933_at)	2610019F03Rik (1428357_at)	Sh3glb1 (1418012_at)	Smc4 (1452197_at)	Ran (1460551_at)	Ephx1 (1422438_at)	Stx17 (1427925_at)	Arpc1b (1416226_at)	Hras1 (1424132_at)	Donson (1426739_at)
1244	Clec4e (1420330_at)	Lcn2 (1427747_a_at)	Igfbp6 (1417933_at)	2610019F03Rik (1428357_at)	Sh3glb1 (1418012_at)	Lancl1 (1427011_a_at)	Ran (1460551_at)	Ephx1 (1422438_at)	Stx17 (1427925_at)	Arpc1b (1416226_at)	Hras1 (1424132_at)	Donson (1426739_at)
1245	Clec4e (1420330_at)	Lcn2 (1427747_a_at)	Igfbp6 (1417933_at)	2610019F03Rik (1428357_at)	Sh3glb1 (1418012_at)	Lancl1 (1427011_a_at)	Smc4 (1452197_at)	Ran (1460551_at)	Stx17 (1427925_at)	Arpc1b (1416226_at)	Hras1 (1424132_at)	Donson (1426739_at)
1246	Clec4e (1420330_at)	Lcn2 (1427747_a_at)	Igfbp6 (1417933_at)	2610019F03Rik (1428357_at)	Sh3glb1 (1418012_at)	Lancl1 (1427011_a_at)	Smc4 (1452197_at)	Ran (1460551_at)	Ephx1 (1422438_at)	Arpc1b (1416226_at)	Hras1 (1424132_at)	Donson (1426739_at)
1247	Clec4e (1420330_at)	Lcn2 (1427747_a_at)	Igfbp6 (1417933_at)	2610019F03Rik (1428357_at)	Sh3glb1 (1418012_at)	Lancl1 (1427011_a_at)	Smc4 (1452197_at)	Ran (1460551_at)	Ephx1 (1422438_at)	Stx17 (1427925_at)	Arpc1b (1416226_at)	Hras1 (1424132_at)
1248	Clec4e (1420330_at)	Lcn2 (1427747_a_at)	Igfbp6 (1417933_at)	2610019F03Rik (1428357_at)	Sh3glb1 (1418012_at)	Hs6st1 /// LOC100047260 (1417293_at)	Ran (1460551_at)	Ephx1 (1422438_at)	Stx17 (1427925_at)	Arpc1b (1416226_at)	Hras1 (1424132_at)	Donson (1426739_at)
1249	Clec4e (1420330_at)	Lcn2 (1427747_a_at)	Igfbp6 (1417933_at)	2610019F03Rik (1428357_at)	Sh3glb1 (1418012_at)	Hs6st1 /// LOC100047260 (1417293_at)	Smc4 (1452197_at)	Ran (1460551_at)	Stx17 (1427925_at)	Arpc1b (1416226_at)	Hras1 (1424132_at)	Donson (1426739_at)
1250	Clec4e (1420330_at)	Lcn2 (1427747_a_at)	Igfbp6 (1417933_at)	2610019F03Rik (1428357_at)	Sh3glb1 (1418012_at)	Hs6st1 /// LOC100047260 (1417293_at)	Smc4 (1452197_at)	Ran (1460551_at)	Ephx1 (1422438_at)	Arpc1b (1416226_at)	Hras1 (1424132_at)	Donson (1426739_at)
1251	Clec4e (1420330_at)	Lcn2 (1427747_a_at)	Igfbp6 (1417933_at)	2610019F03Rik (1428357_at)	Sh3glb1 (1418012_at)	Hs6st1 /// LOC100047260 (1417293_at)	Smc4 (1452197_at)	Ran (1460551_at)	Ephx1 (1422438_at)	Stx17 (1427925_at)	Arpc1b (1416226_at)	Hras1 (1424132_at)
1252	Clec4e (1420330_at)	Lcn2 (1427747_a_at)	Igfbp6 (1417933_at)	2610019F03Rik (1428357_at)	Sh3glb1 (1418012_at)	Hs6st1 /// LOC100047260 (1417293_at)	Lancl1 (1427011_a_at)	Ran (1460551_at)	Stx17 (1427925_at)	Arpc1b (1416226_at)	Hras1 (1424132_at)	Donson (1426739_at)
1253	Clec4e (1420330_at)	Lcn2 (1427747_a_at)	Igfbp6 (1417933_at)	2610019F03Rik (1428357_at)	Sh3glb1 (1418012_at)	Hs6st1 /// LOC100047260 (1417293_at)	Lancl1 (1427011_a_at)	Ran (1460551_at)	Ephx1 (1422438_at)	Arpc1b (1416226_at)	Hras1 (1424132_at)	Donson (1426739_at)
1254	Clec4e (1420330_at)	Lcn2 (1427747_a_at)	Igfbp6 (1417933_at)	2610019F03Rik (1428357_at)	Sh3glb1 (1418012_at)	Hs6st1 /// LOC100047260 (1417293_at)	Lancl1 (1427011_a_at)	Ran (1460551_at)	Ephx1 (1422438_at)	Stx17 (1427925_at)	Arpc1b (1416226_at)	Hras1 (1424132_at)
1255	Clec4e (1420330_at)	Lcn2 (1427747_a_at)	Igfbp6 (1417933_at)	2610019F03Rik (1428357_at)	Sh3glb1 (1418012_at)	Hs6st1 /// LOC100047260 (1417293_at)	Lancl1 (1427011_a_at)	Smc4 (1452197_at)	Ran (1460551_at)	Arpc1b (1416226_at)	Hras1 (1424132_at)	Donson (1426739_at)
1256	Clec4e (1420330_at)	Lcn2 (1427747_a_at)	Igfbp6 (1417933_at)	2610019F03Rik (1428357_at)	Sh3glb1 (1418012_at)	Hs6st1 /// LOC100047260 (1417293_at)	Lancl1 (1427011_a_at)	Smc4 (1452197_at)	Ran (1460551_at)	Stx17 (1427925_at)	Arpc1b (1416226_at)	Hras1 (1424132_at)
1257	Clec4e (1420330_at)	Lcn2 (1427747_a_at)	Igfbp6 (1417933_at)	2610019F03Rik (1428357_at)	Sh3glb1 (1418012_at)	Hs6st1 /// LOC100047260 (1417293_at)	Lancl1 (1427011_a_at)	Smc4 (1452197_at)	Ran (1460551_at)	Ephx1 (1422438_at)	Arpc1b (1416226_at)	Hras1 (1424132_at)
1258	Clec4e (1420330_at)	Lcn2 (1427747_a_at)	Igfbp6 (1417933_at)	2610019F03Rik (1428357_at)	Ctbs (1452504_s_at)	Sh3glb1 (1418012_at)	Ran (1460551_at)	Ephx1 (1422438_at)	Stx17 (1427925_at)	Arpc1b (1416226_at)	Hras1 (1424132_at)	Donson (1426739_at)
1259	Clec4e (1420330_at)	Lcn2 (1427747_a_at)	Igfbp6 (1417933_at)	2610019F03Rik (1428357_at)	Ctbs (1452504_s_at)	Sh3glb1 (1418012_at)	Smc4 (1452197_at)	Ran (1460551_at)	Stx17 (1427925_at)	Arpc1b (1416226_at)	Hras1 (1424132_at)	Donson (1426739_at)
1260	Clec4e (1420330_at)	Lcn2 (1427747_a_at)	Igfbp6 (1417933_at)	2610019F03Rik (1428357_at)	Ctbs (1452504_s_at)	Sh3glb1 (1418012_at)	Smc4 (1452197_at)	Ran (1460551_at)	Ephx1 (1422438_at)	Arpc1b (1416226_at)	Hras1 (1424132_at)	Donson (1426739_at)
1261	Clec4e (1420330_at)	Lcn2 (1427747_a_at)	Igfbp6 (1417933_at)	2610019F03Rik (1428357_at)	Ctbs (1452504_s_at)	Sh3glb1 (1418012_at)	Smc4 (1452197_at)	Ran (1460551_at)	Ephx1 (1422438_at)	Stx17 (1427925_at)	Arpc1b (1416226_at)	Hras1 (1424132_at)
1262	Clec4e (1420330_at)	Lcn2 (1427747_a_at)	Igfbp6 (1417933_at)	2610019F03Rik (1428357_at)	Ctbs (1452504_s_at)	Sh3glb1 (1418012_at)	Lancl1 (1427011_a_at)	Ran (1460551_at)	Stx17 (1427925_at)	Arpc1b (1416226_at)	Hras1 (1424132_at)	Donson (1426739_at)
1263	Clec4e (1420330_at)	Lcn2 (1427747_a_at)	Igfbp6 (1417933_at)	2610019F03Rik (1428357_at)	Ctbs (1452504_s_at)	Sh3glb1 (1418012_at)	Lancl1 (1427011_a_at)	Ran (1460551_at)	Ephx1 (1422438_at)	Arpc1b (1416226_at)	Hras1 (1424132_at)	Donson (1426739_at)
1264	Clec4e (1420330_at)	Lcn2 (1427747_a_at)	Igfbp6 (1417933_at)	2610019F03Rik (1428357_at)	Ctbs (1452504_s_at)	Sh3glb1 (1418012_at)	Lancl1 (1427011_a_at)	Ran (1460551_at)	Ephx1 (1422438_at)	Stx17 (1427925_at)	Arpc1b (1416226_at)	Hras1 (1424132_at)
1265	Clec4e (1420330_at)	Lcn2 (1427747_a_at)	Igfbp6 (1417933_at)	2610019F03Rik (1428357_at)	Ctbs (1452504_s_at)	Sh3glb1 (1418012_at)	Lancl1 (1427011_a_at)	Smc4 (1452197_at)	Ran (1460551_at)	Arpc1b (1416226_at)	Hras1 (1424132_at)	Donson (1426739_at)
1266	Clec4e (1420330_at)	Lcn2 (1427747_a_at)	Igfbp6 (1417933_at)	2610019F03Rik (1428357_at)	Ctbs (1452504_s_at)	Sh3glb1 (1418012_at)	Lancl1 (1427011_a_at)	Smc4 (1452197_at)	Ran (1460551_at)	Stx17 (1427925_at)	Arpc1b (1416226_at)	Hras1 (1424132_at)
1267	Clec4e (1420330_at)	Lcn2 (1427747_a_at)	Igfbp6 (1417933_at)	2610019F03Rik (1428357_at)	Ctbs (1452504_s_at)	Sh3glb1 (1418012_at)	Lancl1 (1427011_a_at)	Smc4 (1452197_at)	Ran (1460551_at)	Ephx1 (1422438_at)	Arpc1b (1416226_at)	Hras1 (1424132_at)
1268	Clec4e (1420330_at)	Lcn2 (1427747_a_at)	Igfbp6 (1417933_at)	2610019F03Rik (1428357_at)	Ctbs (1452504_s_at)	Sh3glb1 (1418012_at)	Hs6st1 /// LOC100047260 (1417293_at)	Ran (1460551_at)	Stx17 (1427925_at)	Arpc1b (1416226_at)	Hras1 (1424132_at)	Donson (1426739_at)
1269	Clec4e (1420330_at)	Lcn2 (1427747_a_at)	Igfbp6 (1417933_at)	2610019F03Rik (1428357_at)	Ctbs (1452504_s_at)	Sh3glb1 (1418012_at)	Hs6st1 /// LOC100047260 (1417293_at)	Ran (1460551_at)	Ephx1 (1422438_at)	Arpc1b (1416226_at)	Hras1 (1424132_at)	Donson (1426739_at)
1270	Clec4e (1420330_at)	Lcn2 (1427747_a_at)	Igfbp6 (1417933_at)	2610019F03Rik (1428357_at)	Ctbs (1452504_s_at)	Sh3glb1 (1418012_at)	Hs6st1 /// LOC100047260 (1417293_at)	Ran (1460551_at)	Ephx1 (1422438_at)	Stx17 (1427925_at)	Arpc1b (1416226_at)	Hras1 (1424132_at)
1271	Clec4e (1420330_at)	Lcn2 (1427747_a_at)	Igfbp6 (1417933_at)	2610019F03Rik (1428357_at)	Ctbs (1452504_s_at)	Sh3glb1 (1418012_at)	Hs6st1 /// LOC100047260 (1417293_at)	Smc4 (1452197_at)	Ran (1460551_at)	Arpc1b (1416226_at)	Hras1 (1424132_at)	Donson (1426739_at)
1272	Clec4e (1420330_at)	Lcn2 (1427747_a_at)	Igfbp6 (1417933_at)	2610019F03Rik (1428357_at)	Ctbs (1452504_s_at)	Sh3glb1 (1418012_at)	Hs6st1 /// LOC100047260 (1417293_at)	Smc4 (1452197_at)	Ran (1460551_at)	Stx17 (1427925_at)	Arpc1b (1416226_at)	Hras1 (1424132_at)
1273	Clec4e (1420330_at)	Lcn2 (1427747_a_at)	Igfbp6 (1417933_at)	2610019F03Rik (1428357_at)	Ctbs (1452504_s_at)	Sh3glb1 (1418012_at)	Hs6st1 /// LOC100047260 (1417293_at)	Smc4 (1452197_at)	Ran (1460551_at)	Ephx1 (1422438_at)	Arpc1b (1416226_at)	Hras1 (1424132_at)
1274	Clec4e (1420330_at)	Lcn2 (1427747_a_at)	Igfbp6 (1417933_at)	2610019F03Rik (1428357_at)	Ctbs (1452504_s_at)	Sh3glb1 (1418012_at)	Hs6st1 /// LOC100047260 (1417293_at)	Lancl1 (1427011_a_at)	Ran (1460551_at)	Arpc1b (1416226_at)	Hras1 (1424132_at)	Donson (1426739_at)
1275	Clec4e (1420330_at)	Lcn2 (1427747_a_at)	Igfbp6 (1417933_at)	2610019F03Rik (1428357_at)	Ctbs (1452504_s_at)	Sh3glb1 (1418012_at)	Hs6st1 /// LOC100047260 (1417293_at)	Lancl1 (1427011_a_at)	Ran (1460551_at)	Stx17 (1427925_at)	Arpc1b (1416226_at)	Hras1 (1424132_at)
1276	Clec4e (1420330_at)	Lcn2 (1427747_a_at)	Igfbp6 (1417933_at)	2610019F03Rik (1428357_at)	Ctbs (1452504_s_at)	Sh3glb1 (1418012_at)	Hs6st1 /// LOC100047260 (1417293_at)	Lancl1 (1427011_a_at)	Ran (1460551_at)	Ephx1 (1422438_at)	Arpc1b (1416226_at)	Hras1 (1424132_at)
1277	Clec4e (1420330_at)	Lcn2 (1427747_a_at)	Igfbp6 (1417933_at)	2610019F03Rik (1428357_at)	Ctbs (1452504_s_at)	Sh3glb1 (1418012_at)	Hs6st1 /// LOC100047260 (1417293_at)	Lancl1 (1427011_a_at)	Smc4 (1452197_at)	Ran (1460551_at)	Arpc1b (1416226_at)	Hras1 (1424132_at)
1278	Clec4e (1420330_at)	Lcn2 (1427747_a_at)	Igfbp6 (1417933_at)	2610019F03Rik (1428357_at)	Spop (1416524_at)	Ephx1 (1422438_at)	Stx17 (1427925_at)	Arpc1b (1416226_at)	Hras1 (1424132_at)	Donson (1426739_at)
1279	Clec4e (1420330_at)	Lcn2 (1427747_a_at)	Igfbp6 (1417933_at)	2610019F03Rik (1428357_at)	Spop (1416524_at)	Smc4 (1452197_at)	Stx17 (1427925_at)	Arpc1b (1416226_at)	Hras1 (1424132_at)	Donson (1426739_at)
1280	Clec4e (1420330_at)	Lcn2 (1427747_a_at)	Igfbp6 (1417933_at)	2610019F03Rik (1428357_at)	Spop (1416524_at)	Smc4 (1452197_at)	Ephx1 (1422438_at)	Arpc1b (1416226_at)	Hras1 (1424132_at)	Donson (1426739_at)
1281	Clec4e (1420330_at)	Lcn2 (1427747_a_at)	Igfbp6 (1417933_at)	2610019F03Rik (1428357_at)	Spop (1416524_at)	Smc4 (1452197_at)	Ephx1 (1422438_at)	Stx17 (1427925_at)	Arpc1b (1416226_at)	Hras1 (1424132_at)
1282	Clec4e (1420330_at)	Lcn2 (1427747_a_at)	Igfbp6 (1417933_at)	2610019F03Rik (1428357_at)	Spop (1416524_at)	Lancl1 (1427011_a_at)	Ephx1 (1422438_at)	Arpc1b (1416226_at)	Hras1 (1424132_at)	Donson (1426739_at)
1283	Clec4e (1420330_at)	Lcn2 (1427747_a_at)	Igfbp6 (1417933_at)	2610019F03Rik (1428357_at)	Spop (1416524_at)	Lancl1 (1427011_a_at)	Ephx1 (1422438_at)	Stx17 (1427925_at)	Arpc1b (1416226_at)	Hras1 (1424132_at)
1284	Clec4e (1420330_at)	Lcn2 (1427747_a_at)	Igfbp6 (1417933_at)	2610019F03Rik (1428357_at)	Spop (1416524_at)	Lancl1 (1427011_a_at)	Smc4 (1452197_at)	Arpc1b (1416226_at)	Hras1 (1424132_at)	Donson (1426739_at)
1285	Clec4e (1420330_at)	Lcn2 (1427747_a_at)	Igfbp6 (1417933_at)	2610019F03Rik (1428357_at)	Spop (1416524_at)	Lancl1 (1427011_a_at)	Smc4 (1452197_at)	Stx17 (1427925_at)	Arpc1b (1416226_at)	Hras1 (1424132_at)
1286	Clec4e (1420330_at)	Lcn2 (1427747_a_at)	Igfbp6 (1417933_at)	2610019F03Rik (1428357_at)	Spop (1416524_at)	Lancl1 (1427011_a_at)	Smc4 (1452197_at)	Ephx1 (1422438_at)	Arpc1b (1416226_at)	Hras1 (1424132_at)
1287	Clec4e (1420330_at)	Lcn2 (1427747_a_at)	Igfbp6 (1417933_at)	2610019F03Rik (1428357_at)	Spop (1416524_at)	Hs6st1 /// LOC100047260 (1417293_at)	Stx17 (1427925_at)	Arpc1b (1416226_at)	Hras1 (1424132_at)	Donson (1426739_at)
1288	Clec4e (1420330_at)	Lcn2 (1427747_a_at)	Igfbp6 (1417933_at)	2610019F03Rik (1428357_at)	Spop (1416524_at)	Hs6st1 /// LOC100047260 (1417293_at)	Ephx1 (1422438_at)	Arpc1b (1416226_at)	Hras1 (1424132_at)	Donson (1426739_at)
1289	Clec4e (1420330_at)	Lcn2 (1427747_a_at)	Igfbp6 (1417933_at)	2610019F03Rik (1428357_at)	Spop (1416524_at)	Hs6st1 /// LOC100047260 (1417293_at)	Ephx1 (1422438_at)	Stx17 (1427925_at)	Arpc1b (1416226_at)	Hras1 (1424132_at)
1290	Clec4e (1420330_at)	Lcn2 (1427747_a_at)	Igfbp6 (1417933_at)	2610019F03Rik (1428357_at)	Spop (1416524_at)	Hs6st1 /// LOC100047260 (1417293_at)	Smc4 (1452197_at)	Arpc1b (1416226_at)	Hras1 (1424132_at)	Donson (1426739_at)
1291	Clec4e (1420330_at)	Lcn2 (1427747_a_at)	Igfbp6 (1417933_at)	2610019F03Rik (1428357_at)	Spop (1416524_at)	Hs6st1 /// LOC100047260 (1417293_at)	Smc4 (1452197_at)	Stx17 (1427925_at)	Arpc1b (1416226_at)	Hras1 (1424132_at)
1292	Clec4e (1420330_at)	Lcn2 (1427747_a_at)	Igfbp6 (1417933_at)	2610019F03Rik (1428357_at)	Spop (1416524_at)	Hs6st1 /// LOC100047260 (1417293_at)	Smc4 (1452197_at)	Ephx1 (1422438_at)	Arpc1b (1416226_at)	Hras1 (1424132_at)
1293	Clec4e (1420330_at)	Lcn2 (1427747_a_at)	Igfbp6 (1417933_at)	2610019F03Rik (1428357_at)	Spop (1416524_at)	Hs6st1 /// LOC100047260 (1417293_at)	Lancl1 (1427011_a_at)	Arpc1b (1416226_at)	Hras1 (1424132_at)	Donson (1426739_at)
1294	Clec4e (1420330_at)	Lcn2 (1427747_a_at)	Igfbp6 (1417933_at)	2610019F03Rik (1428357_at)	Spop (1416524_at)	Hs6st1 /// LOC100047260 (1417293_at)	Lancl1 (1427011_a_at)	Stx17 (1427925_at)	Arpc1b (1416226_at)	Hras1 (1424132_at)
1295	Clec4e (1420330_at)	Lcn2 (1427747_a_at)	Igfbp6 (1417933_at)	2610019F03Rik (1428357_at)	Spop (1416524_at)	Hs6st1 /// LOC100047260 (1417293_at)	Lancl1 (1427011_a_at)	Ephx1 (1422438_at)	Arpc1b (1416226_at)	Hras1 (1424132_at)
1296	Clec4e (1420330_at)	Lcn2 (1427747_a_at)	Igfbp6 (1417933_at)	2610019F03Rik (1428357_at)	Spop (1416524_at)	Hs6st1 /// LOC100047260 (1417293_at)	Lancl1 (1427011_a_at)	Smc4 (1452197_at)	Arpc1b (1416226_at)	Hras1 (1424132_at)
1297	Clec4e (1420330_at)	Lcn2 (1427747_a_at)	Igfbp6 (1417933_at)	2610019F03Rik (1428357_at)	Spop (1416524_at)	Ctbs (1452504_s_at)	Stx17 (1427925_at)	Arpc1b (1416226_at)	Hras1 (1424132_at)	Donson (1426739_at)
1298	Clec4e (1420330_at)	Lcn2 (1427747_a_at)	Igfbp6 (1417933_at)	2610019F03Rik (1428357_at)	Spop (1416524_at)	Ctbs (1452504_s_at)	Ephx1 (1422438_at)	Arpc1b (1416226_at)	Hras1 (1424132_at)	Donson (1426739_at)
1299	Clec4e (1420330_at)	Lcn2 (1427747_a_at)	Igfbp6 (1417933_at)	2610019F03Rik (1428357_at)	Spop (1416524_at)	Ctbs (1452504_s_at)	Ephx1 (1422438_at)	Stx17 (1427925_at)	Arpc1b (1416226_at)	Hras1 (1424132_at)
1300	Clec4e (1420330_at)	Lcn2 (1427747_a_at)	Igfbp6 (1417933_at)	2610019F03Rik (1428357_at)	Spop (1416524_at)	Ctbs (1452504_s_at)	Smc4 (1452197_at)	Arpc1b (1416226_at)	Hras1 (1424132_at)	Donson (1426739_at)
1301	Clec4e (1420330_at)	Lcn2 (1427747_a_at)	Igfbp6 (1417933_at)	2610019F03Rik (1428357_at)	Spop (1416524_at)	Ctbs (1452504_s_at)	Smc4 (1452197_at)	Stx17 (1427925_at)	Arpc1b (1416226_at)	Hras1 (1424132_at)
1302	Clec4e (1420330_at)	Lcn2 (1427747_a_at)	Igfbp6 (1417933_at)	2610019F03Rik (1428357_at)	Spop (1416524_at)	Ctbs (1452504_s_at)	Smc4 (1452197_at)	Ephx1 (1422438_at)	Arpc1b (1416226_at)	Hras1 (1424132_at)
1303	Clec4e (1420330_at)	Lcn2 (1427747_a_at)	Igfbp6 (1417933_at)	2610019F03Rik (1428357_at)	Spop (1416524_at)	Ctbs (1452504_s_at)	Lancl1 (1427011_a_at)	Arpc1b (1416226_at)	Hras1 (1424132_at)	Donson (1426739_at)
1304	Clec4e (1420330_at)	Lcn2 (1427747_a_at)	Igfbp6 (1417933_at)	2610019F03Rik (1428357_at)	Spop (1416524_at)	Ctbs (1452504_s_at)	Lancl1 (1427011_a_at)	Stx17 (1427925_at)	Arpc1b (1416226_at)	Hras1 (1424132_at)
1305	Clec4e (1420330_at)	Lcn2 (1427747_a_at)	Igfbp6 (1417933_at)	2610019F03Rik (1428357_at)	Spop (1416524_at)	Ctbs (1452504_s_at)	Lancl1 (1427011_a_at)	Ephx1 (1422438_at)	Arpc1b (1416226_at)	Hras1 (1424132_at)
1306	Clec4e (1420330_at)	Lcn2 (1427747_a_at)	Igfbp6 (1417933_at)	2610019F03Rik (1428357_at)	Spop (1416524_at)	Ctbs (1452504_s_at)	Lancl1 (1427011_a_at)	Smc4 (1452197_at)	Arpc1b (1416226_at)	Hras1 (1424132_at)
1307	Clec4e (1420330_at)	Lcn2 (1427747_a_at)	Igfbp6 (1417933_at)	2610019F03Rik (1428357_at)	Spop (1416524_at)	Ctbs (1452504_s_at)	Hs6st1 /// LOC100047260 (1417293_at)	Arpc1b (1416226_at)	Hras1 (1424132_at)	Donson (1426739_at)
1308	Clec4e (1420330_at)	Lcn2 (1427747_a_at)	Igfbp6 (1417933_at)	2610019F03Rik (1428357_at)	Spop (1416524_at)	Ctbs (1452504_s_at)	Hs6st1 /// LOC100047260 (1417293_at)	Stx17 (1427925_at)	Arpc1b (1416226_at)	Hras1 (1424132_at)
1309	Clec4e (1420330_at)	Lcn2 (1427747_a_at)	Igfbp6 (1417933_at)	2610019F03Rik (1428357_at)	Spop (1416524_at)	Ctbs (1452504_s_at)	Hs6st1 /// LOC100047260 (1417293_at)	Ephx1 (1422438_at)	Arpc1b (1416226_at)	Hras1 (1424132_at)
1310	Clec4e (1420330_at)	Lcn2 (1427747_a_at)	Igfbp6 (1417933_at)	2610019F03Rik (1428357_at)	Spop (1416524_at)	Ctbs (1452504_s_at)	Hs6st1 /// LOC100047260 (1417293_at)	Smc4 (1452197_at)	Arpc1b (1416226_at)	Hras1 (1424132_at)
1311	Clec4e (1420330_at)	Lcn2 (1427747_a_at)	Igfbp6 (1417933_at)	2610019F03Rik (1428357_at)	Spop (1416524_at)	Ctbs (1452504_s_at)	Hs6st1 /// LOC100047260 (1417293_at)	Lancl1 (1427011_a_at)	Arpc1b (1416226_at)	Hras1 (1424132_at)
1312	Clec4e (1420330_at)	Lcn2 (1427747_a_at)	Igfbp6 (1417933_at)	2610019F03Rik (1428357_at)	Pnkp (1416378_at)	Sh3glb1 (1418012_at)	Ran (1460551_at)	Ephx1 (1422438_at)	Stx17 (1427925_at)	Hras1 (1424132_at)	Pten (1454722_at)	Donson (1426739_at)
1313	Clec4e (1420330_at)	Lcn2 (1427747_a_at)	Igfbp6 (1417933_at)	2610019F03Rik (1428357_at)	Pnkp (1416378_at)	Sh3glb1 (1418012_at)	Smc4 (1452197_at)	Ran (1460551_at)	Stx17 (1427925_at)	Hras1 (1424132_at)	Pten (1454722_at)	Donson (1426739_at)
1314	Clec4e (1420330_at)	Lcn2 (1427747_a_at)	Igfbp6 (1417933_at)	2610019F03Rik (1428357_at)	Pnkp (1416378_at)	Sh3glb1 (1418012_at)	Smc4 (1452197_at)	Ran (1460551_at)	Ephx1 (1422438_at)	Hras1 (1424132_at)	Pten (1454722_at)	Donson (1426739_at)
1315	Clec4e (1420330_at)	Lcn2 (1427747_a_at)	Igfbp6 (1417933_at)	2610019F03Rik (1428357_at)	Pnkp (1416378_at)	Sh3glb1 (1418012_at)	Smc4 (1452197_at)	Ran (1460551_at)	Ephx1 (1422438_at)	Stx17 (1427925_at)	Hras1 (1424132_at)	Pten (1454722_at)
1316	Clec4e (1420330_at)	Lcn2 (1427747_a_at)	Igfbp6 (1417933_at)	2610019F03Rik (1428357_at)	Pnkp (1416378_at)	Sh3glb1 (1418012_at)	Lancl1 (1427011_a_at)	Ran (1460551_at)	Stx17 (1427925_at)	Hras1 (1424132_at)	Pten (1454722_at)	Donson (1426739_at)
1317	Clec4e (1420330_at)	Lcn2 (1427747_a_at)	Igfbp6 (1417933_at)	2610019F03Rik (1428357_at)	Pnkp (1416378_at)	Sh3glb1 (1418012_at)	Lancl1 (1427011_a_at)	Ran (1460551_at)	Ephx1 (1422438_at)	Hras1 (1424132_at)	Pten (1454722_at)	Donson (1426739_at)
1318	Clec4e (1420330_at)	Lcn2 (1427747_a_at)	Igfbp6 (1417933_at)	2610019F03Rik (1428357_at)	Pnkp (1416378_at)	Sh3glb1 (1418012_at)	Lancl1 (1427011_a_at)	Ran (1460551_at)	Ephx1 (1422438_at)	Stx17 (1427925_at)	Hras1 (1424132_at)	Pten (1454722_at)
1319	Clec4e (1420330_at)	Lcn2 (1427747_a_at)	Igfbp6 (1417933_at)	2610019F03Rik (1428357_at)	Pnkp (1416378_at)	Sh3glb1 (1418012_at)	Lancl1 (1427011_a_at)	Smc4 (1452197_at)	Ran (1460551_at)	Hras1 (1424132_at)	Pten (1454722_at)	Donson (1426739_at)
1320	Clec4e (1420330_at)	Lcn2 (1427747_a_at)	Igfbp6 (1417933_at)	2610019F03Rik (1428357_at)	Pnkp (1416378_at)	Sh3glb1 (1418012_at)	Lancl1 (1427011_a_at)	Smc4 (1452197_at)	Ran (1460551_at)	Stx17 (1427925_at)	Hras1 (1424132_at)	Pten (1454722_at)
1321	Clec4e (1420330_at)	Lcn2 (1427747_a_at)	Igfbp6 (1417933_at)	2610019F03Rik (1428357_at)	Pnkp (1416378_at)	Sh3glb1 (1418012_at)	Lancl1 (1427011_a_at)	Smc4 (1452197_at)	Ran (1460551_at)	Ephx1 (1422438_at)	Hras1 (1424132_at)	Pten (1454722_at)
1322	Clec4e (1420330_at)	Lcn2 (1427747_a_at)	Igfbp6 (1417933_at)	2610019F03Rik (1428357_at)	Pnkp (1416378_at)	Sh3glb1 (1418012_at)	Hs6st1 /// LOC100047260 (1417293_at)	Ran (1460551_at)	Stx17 (1427925_at)	Hras1 (1424132_at)	Pten (1454722_at)	Donson (1426739_at)
1323	Clec4e (1420330_at)	Lcn2 (1427747_a_at)	Igfbp6 (1417933_at)	2610019F03Rik (1428357_at)	Pnkp (1416378_at)	Sh3glb1 (1418012_at)	Hs6st1 /// LOC100047260 (1417293_at)	Ran (1460551_at)	Ephx1 (1422438_at)	Hras1 (1424132_at)	Pten (1454722_at)	Donson (1426739_at)
1324	Clec4e (1420330_at)	Lcn2 (1427747_a_at)	Igfbp6 (1417933_at)	2610019F03Rik (1428357_at)	Pnkp (1416378_at)	Sh3glb1 (1418012_at)	Hs6st1 /// LOC100047260 (1417293_at)	Ran (1460551_at)	Ephx1 (1422438_at)	Stx17 (1427925_at)	Hras1 (1424132_at)	Pten (1454722_at)
1325	Clec4e (1420330_at)	Lcn2 (1427747_a_at)	Igfbp6 (1417933_at)	2610019F03Rik (1428357_at)	Pnkp (1416378_at)	Sh3glb1 (1418012_at)	Hs6st1 /// LOC100047260 (1417293_at)	Smc4 (1452197_at)	Ran (1460551_at)	Hras1 (1424132_at)	Pten (1454722_at)	Donson (1426739_at)
1326	Clec4e (1420330_at)	Lcn2 (1427747_a_at)	Igfbp6 (1417933_at)	2610019F03Rik (1428357_at)	Pnkp (1416378_at)	Sh3glb1 (1418012_at)	Hs6st1 /// LOC100047260 (1417293_at)	Smc4 (1452197_at)	Ran (1460551_at)	Stx17 (1427925_at)	Hras1 (1424132_at)	Pten (1454722_at)
1327	Clec4e (1420330_at)	Lcn2 (1427747_a_at)	Igfbp6 (1417933_at)	2610019F03Rik (1428357_at)	Pnkp (1416378_at)	Sh3glb1 (1418012_at)	Hs6st1 /// LOC100047260 (1417293_at)	Smc4 (1452197_at)	Ran (1460551_at)	Ephx1 (1422438_at)	Hras1 (1424132_at)	Pten (1454722_at)
1328	Clec4e (1420330_at)	Lcn2 (1427747_a_at)	Igfbp6 (1417933_at)	2610019F03Rik (1428357_at)	Pnkp (1416378_at)	Sh3glb1 (1418012_at)	Hs6st1 /// LOC100047260 (1417293_at)	Lancl1 (1427011_a_at)	Ran (1460551_at)	Hras1 (1424132_at)	Pten (1454722_at)	Donson (1426739_at)
1329	Clec4e (1420330_at)	Lcn2 (1427747_a_at)	Igfbp6 (1417933_at)	2610019F03Rik (1428357_at)	Pnkp (1416378_at)	Sh3glb1 (1418012_at)	Hs6st1 /// LOC100047260 (1417293_at)	Lancl1 (1427011_a_at)	Ran (1460551_at)	Stx17 (1427925_at)	Hras1 (1424132_at)	Pten (1454722_at)
1330	Clec4e (1420330_at)	Lcn2 (1427747_a_at)	Igfbp6 (1417933_at)	2610019F03Rik (1428357_at)	Pnkp (1416378_at)	Sh3glb1 (1418012_at)	Hs6st1 /// LOC100047260 (1417293_at)	Lancl1 (1427011_a_at)	Ran (1460551_at)	Ephx1 (1422438_at)	Hras1 (1424132_at)	Pten (1454722_at)
1331	Clec4e (1420330_at)	Lcn2 (1427747_a_at)	Igfbp6 (1417933_at)	2610019F03Rik (1428357_at)	Pnkp (1416378_at)	Sh3glb1 (1418012_at)	Hs6st1 /// LOC100047260 (1417293_at)	Lancl1 (1427011_a_at)	Smc4 (1452197_at)	Ran (1460551_at)	Hras1 (1424132_at)	Pten (1454722_at)
1332	Clec4e (1420330_at)	Lcn2 (1427747_a_at)	Igfbp6 (1417933_at)	2610019F03Rik (1428357_at)	Pnkp (1416378_at)	Ctbs (1452504_s_at)	Sh3glb1 (1418012_at)	Ran (1460551_at)	Stx17 (1427925_at)	Hras1 (1424132_at)	Donson (1426739_at)
1333	Clec4e (1420330_at)	Lcn2 (1427747_a_at)	Igfbp6 (1417933_at)	2610019F03Rik (1428357_at)	Pnkp (1416378_at)	Ctbs (1452504_s_at)	Sh3glb1 (1418012_at)	Ran (1460551_at)	Ephx1 (1422438_at)	Hras1 (1424132_at)	Donson (1426739_at)
1334	Clec4e (1420330_at)	Lcn2 (1427747_a_at)	Igfbp6 (1417933_at)	2610019F03Rik (1428357_at)	Pnkp (1416378_at)	Ctbs (1452504_s_at)	Sh3glb1 (1418012_at)	Ran (1460551_at)	Ephx1 (1422438_at)	Stx17 (1427925_at)	Hras1 (1424132_at)
1335	Clec4e (1420330_at)	Lcn2 (1427747_a_at)	Igfbp6 (1417933_at)	2610019F03Rik (1428357_at)	Pnkp (1416378_at)	Ctbs (1452504_s_at)	Sh3glb1 (1418012_at)	Smc4 (1452197_at)	Ran (1460551_at)	Hras1 (1424132_at)	Donson (1426739_at)
1336	Clec4e (1420330_at)	Lcn2 (1427747_a_at)	Igfbp6 (1417933_at)	2610019F03Rik (1428357_at)	Pnkp (1416378_at)	Ctbs (1452504_s_at)	Sh3glb1 (1418012_at)	Smc4 (1452197_at)	Ran (1460551_at)	Stx17 (1427925_at)	Hras1 (1424132_at)
[truncated: 1,586 more rows]
